# Supplementary material for: Repeated Emergence of Variant TetR Family Regulator, FarR, and Increased Resistance to Antimicrobial Unsaturated Fatty Acid among Clonal Complex 5 Methicillin-Resistant Staphylococcus aureus
Source: Antimicrob Agents Chemother. 2023 Feb 6;67(3):e00749-22. doi: 10.1128/aac.00749-22 (PMC10019231; doi:10.1128/aac.00749-22)
Supplement: Supplemental file 1 — Table S1. Download aac.00749-22-s0001.xlsx, XLSX file, 0.03 MB [file aac.00749-22-s0001.xlsx]

## Sheet: Table S1
Table S1: Metadata for 574 S. aureus genomes from PATRIC database
PATRIC ID	Strain	MLST	CC	Primary FarR Cluster	Comment
548473.6.PATRIC	TCH60	4618	30	1
1006543.3.PATRIC	T0131	239	239	1
1280.1154.PATRIC	SJTUF_J27	433	30	1
1280.12279.PATRIC	M92	-	239	1
1280.12905.PATRIC	G477	243	30	1
1280.12906.PATRIC	G478	243	30	1
1280.14686.PATRIC	CFSAN007847	30	30	1
1280.15862.PATRIC	MRSA107	239	239	1
1280.1643.PATRIC	CFSAN007896	30	30	1
1280.16552.PATRIC	AR_0470	30	30	1
1280.1656.PATRIC	13420	30	30	1
1280.16765.PATRIC	CMRSA-3	241	239	1
1280.16766.PATRIC	CMRSA-6	239	239	1
1280.1691.PATRIC	NCTC9944	240	239	1
1280.16918.PATRIC	NCTC11940	239	239	1
1280.16919.PATRIC	NCTC13277	36	30	1
1280.17699.PATRIC	468	30	30	1
1280.17702.PATRIC	277	30	30	1
1280.17704.PATRIC	143	30	30	1
1280.17705.PATRIC	466	30	30	1
1280.17707.PATRIC	85	30	30	1
1280.17721.PATRIC	WCH-SK2	239	239	1
1280.1905.PATRIC	Not applicable	30	30	1
1280.19057.PATRIC	80wphwpl_v1	-	30	1
1280.19117.PATRIC	NCTC11965	30	30	1
1280.19122.PATRIC	NCTC6131	-	395	1
1280.19124.PATRIC	NCTC13811	30	30	1
1280.20981.PATRIC	M48	239	239	1
1280.21044.PATRIC	04-002	30	30	1
1280.21049.PATRIC	O217	-	30	1
1280.21138.PATRIC	JKD6004	239	239	1
1280.21153.PATRIC	JKD6009	239	239	1
1280.21154.PATRIC	BPH2019	239	239	1
1280.21155.PATRIC	BPH2003	239	239	1
1280.21156.PATRIC	BPH2070	239	239	1
1280.21157.PATRIC	BPH3244	239	239	1
1280.21158.PATRIC	BPH2869	239	239	1
1280.21159.PATRIC	BPH2056	239	239	1
1280.21163.PATRIC	BPH2947	239	239	1
1280.21657.PATRIC	JKD6004-DR	239	239	1
1280.21828.PATRIC	GHA11	30	30	1
1280.23706.PATRIC	ST20130944	30	30	1
1280.23707.PATRIC	ST20130945	30	30	1
1280.24283.PATRIC	UP_1572	30	30	1
1280.24285.PATRIC	UP_1654	30	30	1
1280.24297.PATRIC	UP_1452	30	30	1
1280.24298.PATRIC	UP_1352	34	30	1
1280.24303.PATRIC	UP_1033	30	30	1
1280.24306.PATRIC	UP_764	30	30	1
1280.24308.PATRIC	UP_818	30	30	1
1280.24309.PATRIC	UP_678	30	30	1
1280.24313.PATRIC	UP_248	30	30	1
1280.24314.PATRIC	UP_462	30	30	1
1280.24326.PATRIC	UP_322	30	30	1
1280.24333.PATRIC	UP_338	30	30	1
1280.28358.PATRIC	BLR-DV	239	239	1
1280.3356.PATRIC	XN108	239	239	1
1280.3376.PATRIC	ILRI_Eymole1/1	30	30	1
1280.3537.PATRIC	NRS143	30	30	1
1280.481.PATRIC	NRS484	30	30	1
1280.7245.PATRIC	V521	239	239	1
1280.7246.PATRIC	V605	-	239	1
1321369.3.PATRIC	Bmb9393	239	239	1
1406863.3.PATRIC	Z172	239	239	1
282458.4.PATRIC	MRSA252	36	30	1
46170.127.PATRIC	ATCC 25923	243	30	1
46170.181.PATRIC	Gv51	239	239	1
46170.182.PATRIC	Be62	239	239	1
46170.183.PATRIC	Gv88	239	239	1
46170.184.PATRIC	HC1340	239	239	1
46170.185.PATRIC	HC1335	239	239	1
46170.369.PATRIC	UAMS-1	30	30	1
46170.722.PATRIC	80wphwpl	-	30	1
46170.86.PATRIC	Gv69	239	239	1
46170.87.PATRIC	FORC_001	30	30	1
546342.4.PATRIC	JKD6008	239	239	1
663951.4.PATRIC	582	239	239	1
1280.10152.PATRIC	Sa_Newman_UoM	254	8	2	Incorrect annotation of start codon; full length FarR 2 sequence
1280.11685.PATRIC	USA300-SUR19	8	8	2
1280.14688.PATRIC	CFSAN007894	5	5	2
1280.16546.PATRIC	MOK063	97	97	2
1280.16548.PATRIC	AR_0472	72	72	2
1280.17701.PATRIC	165	254	8	2	Incorrect annotation of start codon; full length FarR 2 sequence
1280.17713.PATRIC	545	254	8	2	Incorrect annotation of start codon; full length FarR 2 sequence
1280.17714.PATRIC	546	254	8	2	Incorrect annotation of start codon; full length FarR 2 sequence
1280.18007.PATRIC	1549-REV	-	45	2
1280.21136.PATRIC	Col52-A5	923	8	2
1280.2266.PATRIC	KG-03	5	5	2
1280.2371.PATRIC	P2D1C1	5	5	2
1280.23712.PATRIC	P1D14C1	5	5	2
1280.23713.PATRIC	P1D1C1	5	5	2
1280.23714.PATRIC	P2D15C1	5	5	2
1280.23715.PATRIC	P1D9C1	5	5	2
1280.23716.PATRIC	P1D7C1	5	5	2
1280.23717.PATRIC	P1D8C2	5	5	2
1280.23718.PATRIC	P1D8C1	5	5	2
1280.23719.PATRIC	P1D5C1	5	5	2
1280.24172.PATRIC	P1D12C1	5	5	2
1280.24173.PATRIC	P1D5C2	5	5	2
1280.25834.PATRIC	SA1428	3028	97	2
1280.335.PATRIC	NRS100	250	8	2	Incorrect annotation of start codon; full length FarR 2 sequence
1280.7188.PATRIC	RIVM6519	5	5	2
426430.8.PATRIC	Newman	254	8	2	Incorrect annotation of start codon; full length FarR 2 sequence
46170.248.PATRIC	1625_CO1	8	8	2
46170.155.PATRIC	JS395	1093	395	2
1028799.3.PATRIC	VC40	8	8	2
1074919.5.PATRIC	ST228	228	5	2
1074919.6.PATRIC	ST228	228	5	2
1074919.7.PATRIC	ST228	228	5	2
1075076.3.PATRIC	ST228/10388	228	5	2
1075077.3.PATRIC	ST228/10497	228	5	2
1075078.3.PATRIC	ST228/15532	228	5	2
1075079.3.PATRIC	ST228/16035	228	5	2
1075082.3.PATRIC	ST228/18412	228	5	2
1123523.3.PATRIC	11819-97	80	80	2
1193576.3.PATRIC	CN1	72	72	2
1241616.6.PATRIC	DSM 20231	8	8	2
1280.10341.PATRIC	FORC_027	5	5	2
1280.10405.PATRIC	AUS0325	88	88	2
1280.11542.PATRIC	ST5	5	5	2
1280.11642.PATRIC	SR434	88	88	2
1280.11675.PATRIC	USA300-SUR9	8	8	2
1280.11676.PATRIC	USA300-SUR10	8	8	2
1280.11677.PATRIC	USA300-SUR11	8	8	2
1280.11678.PATRIC	USA300-SUR12	8	8	2
1280.11679.PATRIC	USA300-SUR13	8	8	2
1280.1168.PATRIC	USA300-SUR14	8	8	2
1280.11681.PATRIC	USA300-SUR15	8	8	2
1280.11682.PATRIC	USA300-SUR16	8	8	2
1280.11683.PATRIC	USA300-SUR17	8	8	2
1280.11686.PATRIC	USA300-SUR20	8	8	2
1280.11687.PATRIC	USA300-SUR21	8	8	2
1280.11688.PATRIC	USA300-SUR22	8	8	2
1280.11689.PATRIC	USA300-SUR23	8	8	2
1280.1169.PATRIC	USA300-SUR24	8	8	2
1280.12234.PATRIC	JE2	8	8	2
1280.12239.PATRIC	C2406	8	8	2
1280.12907.PATRIC	ST5	5	5	2
1280.1292.PATRIC	FORC_040	72	72	2
1280.14567.PATRIC	OC8	8	8	2
1280.14568.PATRIC	JH4899	8	8	2
1280.14571.PATRIC		-	8	2
1280.14685.PATRIC	CFSAN007835	45	45	2
1280.14689.PATRIC	CFSAN007850	5	5	2
1280.15948.PATRIC	K5	2454	9	2
1280.16023.PATRIC	4	-	5	2
1280.16061.PATRIC	AR466	45	45	2
1280.16076.PATRIC	Staphylococcus aureus 171	15	15	2
1280.16384.PATRIC	AR462	5	5	2
1280.16385.PATRIC	AR464	45	45	2
1280.16386.PATRIC	AR461	5	5	2
1280.16387.PATRIC	AR465	5	5	2
1280.16428.PATRIC	CC5	5	5	2
1280.16429.PATRIC	CR14-035	5	5	2
1280.16431.PATRIC	CFSAN018750	9	9	2
1280.16434.PATRIC	SA112	5	5	2
1280.16547.PATRIC	MOK042	71	97	2
1280.16549.PATRIC	AR_0223	1750	8	2
1280.1655.PATRIC	AR_0219	5	5	2
1280.16551.PATRIC	AR_0216	8	8	2
1280.16553.PATRIC	AR_0471	508	45	2
1280.16554.PATRIC	AR_0473	72	72	2
1280.16555.PATRIC	AR_0467	5	5	2
1280.16556.PATRIC	AR_0225	8	8	2
1280.16557.PATRIC	AR_0469	5	5	2
1280.16558.PATRIC	AR_0215	5	5	2
1280.16565.PATRIC	CHU15-056	5	5	2
1280.16566.PATRIC	AR_0226	8	8	2
1280.16567.PATRIC	AR_0468	5	5	2
1280.16568.PATRIC	AR_0228	5	5	2
1280.16569.PATRIC	AR_0222	5	5	2
1280.1657.PATRIC	AR_0220	5	5	2
1280.16906.PATRIC	NCTC13394	8	8	2
1280.16909.PATRIC	NCTC8726	198	198	2
1280.16911.PATRIC	NCTC9752	97	97	2
1280.16912.PATRIC	NCTC3761	-	97	2
1280.16914.PATRIC	NCTC6136	9	9	2
1280.16915.PATRIC	NCTC13140	8	8	2
1280.16916.PATRIC	NCTC13395	8	8	2
1280.16917.PATRIC	NCTC10344	97	97	2
1280.17671.PATRIC	AR_474	105	5	2
1280.17679.PATRIC	E16SA093	72	72	2
1280.1768.PATRIC	F17SA003	72	72	2
1280.17681.PATRIC	ch21	5	5	2
1280.17684.PATRIC	FORC_061	72	72	2
1280.17685.PATRIC	ch22	5	5	2
1280.17686.PATRIC	FORC_062	5	5	2
1280.17696.PATRIC	187	228	5	2
1280.17697.PATRIC	629	228	5	2
1280.17703.PATRIC	61	228	5	2
1280.17706.PATRIC	191	228	5	2
1280.17708.PATRIC	54	8	8	2
1280.17709.PATRIC	45	15	15	2
1280.1771.PATRIC	164	8	8	2
1280.17712.PATRIC	135	15	15	2
1280.17715.PATRIC	628	228	5	2
1280.17963.PATRIC	199	-	8	2
1280.17964.PATRIC	28	8	8	2
1280.17965.PATRIC	82	8	8	2
1280.17966.PATRIC	64	-	8	2
1280.17967.PATRIC	MOZ66	8	8	2
1280.17974.PATRIC	NX-T55	9	9	2
1280.17975.PATRIC	QD-CD9	9	9	2
1280.18004.PATRIC	24117-WT	15	15	2
1280.18005.PATRIC	1549-WT	-	45	2
1280.18006.PATRIC	1549-SCV	-	45	2
1280.18008.PATRIC	24117-REV	15	15	2
1280.18009.PATRIC	24117-SCV	15	15	2
1280.18507.PATRIC	USA300-SUR1	8	8	2
1280.18508.PATRIC	USA300-SUR2	8	8	2
1280.18509.PATRIC	USA300-SUR3	8	8	2
1280.1851.PATRIC	USA300-SUR4	8	8	2
1280.18511.PATRIC	USA300-SUR5	8	8	2
1280.18514.PATRIC	USA300-SUR7	8	8	2
1280.1864.PATRIC	MSSA54	8	8	2
1280.19052.PATRIC	ATCC BAA-39	464	97	2
1280.19082.PATRIC	TUM9458	2389	5	2
1280.19083.PATRIC	TUM9463	2389	5	2
1280.19099.PATRIC	30-47	5	5	2
1280.19101.PATRIC	SA003	352	97	2
1280.19109.PATRIC	NCTC8317	25	25	2
1280.19112.PATRIC	NCTC12233	8	8	2
1280.19114.PATRIC	NCTC7121	97	97	2
1280.19115.PATRIC	NCTC4137	464	97	2
1280.19118.PATRIC	NCTC4163	464	97	2
1280.20975.PATRIC	LAC	8	8	2
1280.20976.PATRIC	NF25	5	5	2
1280.2098.PATRIC	M51	1516	8	2
1280.20982.PATRIC	S57	9	9	2
1280.21013.PATRIC	C3948	8	8	2
1280.21014.PATRIC	H489	8	8	2
1280.21017.PATRIC	592	5	5	2
1280.21046.PATRIC	C8879	8	8	2
1280.21047.PATRIC	JK3137	8	8	2
1280.2106.PATRIC	2030RH1	464	97	2
1280.21061.PATRIC	NRRL B-41012	9	9	2
1280.21065.PATRIC	R46	113	8	2
1280.21066.PATRIC	Lr6	772	772	2
1280.21067.PATRIC	P10	113	8	2
1280.21069.PATRIC	R50	772	772	2
1280.2107.PATRIC	Lr12	-	5	2
1280.21071.PATRIC	Lr3	772	772	2
1280.21137.PATRIC	J01	8	8	2
1280.21139.PATRIC	D592-HR	5	5	2
1280.21143.PATRIC	D592	5	5	2
1280.21144.PATRIC	aureus	5	5	2
1280.21161.PATRIC	BPH2819	5	5	2
1280.21164.PATRIC	BPH2986	8	8	2
1280.21615.PATRIC	TF3198	8	8	2
1280.21617.PATRIC	Not applicable	8	8	2
1280.21618.PATRIC	Not applicable	247	8	2
1280.21666.PATRIC	B2-7A	1159	7	2
1280.21667.PATRIC	B2-15A	5	5	2
1280.21668.PATRIC	B4-59C	5	5	2
1280.21669.PATRIC	B8-13D	5	5	2
1280.2167.PATRIC	B3-17D	5	5	2
1280.21673.PATRIC	B1-4A	1159	7	2
1280.21674.PATRIC	B9-22D	9	9	2
1280.21675.PATRIC	B3-4A	1159	7	2
1280.21676.PATRIC	BSN9S	8	8	2
1280.21677.PATRIC	BSN9R	8	8	2
1280.21678.PATRIC	X22	-	New	2
1280.21781.PATRIC	NRS384	8	8	2
1280.21782.PATRIC	NRS384-rpoB-H481N-NCV	8	8	2
1280.21783.PATRIC	NRS384-rpoB-H481N-SCV	8	8	2
1280.21784.PATRIC	CFSAN082782	8	8	2
1280.21785.PATRIC	CFSAN082781	8	8	2
1280.21801.PATRIC	16439	-	5	2
1280.21804.PATRIC	16445	8	8	2
1280.21835.PATRIC	GHA2	5	5	2
1280.21836.PATRIC	GHA1	5	5	2
1280.2215.PATRIC	ATCC BAA-1680	8	8	2
1280.2216.PATRIC	ATCC BAA-1680	8	8	2
1280.2217.PATRIC	ATCC BAA-1680	8	8	2
1280.2218.PATRIC	ATCC BAA-1680	8	8	2
1280.2219.PATRIC	ATCC BAA-1680	8	8	2
1280.222.PATRIC	ATCC BAA-1680	8	8	2
1280.23301.PATRIC	SCDR-SA1	1156	1156	2
1280.24234.PATRIC	RJ1267	630	8	2
1280.24236.PATRIC	6538P	464	97	2
1280.24277.PATRIC	UP_1522	45	45	2
1280.24278.PATRIC	UP_1632	5	5	2
1280.24279.PATRIC	UP_1433	-	5	2
1280.2428.PATRIC	UP_967	8	8	2
1280.24281.PATRIC	UP_1395	8	8	2
1280.24282.PATRIC	UP_1500	101	101	2
1280.24284.PATRIC	UP_1612	9	9	2
1280.24286.PATRIC	UP_1209	101	101	2
1280.2429.PATRIC	UP_926	-	45	2
1280.24292.PATRIC	UP_1539	582	15	2
1280.24293.PATRIC	UP_1239	7	7	2
1280.24294.PATRIC	UP_1108	45	45	2
1280.24295.PATRIC	UP_1073	45	45	2
1280.24296.PATRIC	UP_1484	582	15	2
1280.24299.PATRIC	UP_1186	45	45	2
1280.24301.PATRIC	UP_883	26	25	2
1280.24302.PATRIC	UP_490	-	45	2
1280.24304.PATRIC	UP_830	-	72	2
1280.24305.PATRIC	UP_996	8	8	2
1280.24307.PATRIC	UP_719	45	45	2
1280.2431.PATRIC	UP_378	45	45	2
1280.24311.PATRIC	UP_644	27	9	2
1280.24312.PATRIC	UP_522	27	9	2
1280.24315.PATRIC	UP_620	15	15	2
1280.24316.PATRIC	UP_591	-	45	2
1280.24317.PATRIC	UP_1435	225	5	2
1280.24318.PATRIC	UP_403	8	8	2
1280.2432.PATRIC	UP_419	225	5	2
1280.24322.PATRIC	UP_774	225	5	2
1280.24323.PATRIC	UP_844	225	5	2
1280.24324.PATRIC	UP_274	25	25	2
1280.24325.PATRIC	UP_296	5	5	2
1280.24327.PATRIC	UP_1405	225	5	2
1280.24328.PATRIC	UP_1097	45	45	2
1280.24329.PATRIC	UP_1525	225	5	2
1280.2433.PATRIC	UP_1322	225	5	2
1280.24331.PATRIC	UP_1442	225	5	2
1280.24332.PATRIC	UP_1106	225	5	2
1280.2569.PATRIC	UP_1591	8	8	2
1280.25812.PATRIC	SR153	5	5	2
1280.25835.PATRIC	M2024	6	6	2
1280.26267.PATRIC	PMB179-1	15	15	2
1280.26268.PATRIC	PMB196-1	587	5	2
1280.27435.PATRIC	MJ163	6	6	2
1280.27442.PATRIC	SA01	-	5	2
1280.27613.PATRIC	14640	5	5	2
1280.27614.PATRIC	14638	5	5	2
1280.27615.PATRIC	14505	5	5	2
1280.27616.PATRIC	16405	8	8	2
1280.27619.PATRIC	14732	8	8	2
1280.2836.PATRIC	TPS3156	8	8	2
1280.28378.PATRIC	P3_1	5	5	2
1280.28379.PATRIC	HU-14	5	5	2
1280.2854.PATRIC	110900	630	8	2
1280.29067.PATRIC	128254	630	8	2
1280.3349.PATRIC	502A	5	5	2
1280.3352.PATRIC	UA-S391_USA300	8	8	2
1280.3359.PATRIC	2395 USA500	8	8	2
1280.3368.PATRIC	Staphylococcous aureus	772	772	2
1280.3369.PATRIC	Staphylococcous aureus	772	772	2
1280.3378.PATRIC	FCFHV36	105	5	2
1280.3522.PATRIC	TCH 959	8	8	2
1280.3566.PATRIC	M121	8	8	2
1280.3568.PATRIC	RKI4	27	9	2
1280.3574.PATRIC	CA12	8	8	2
1280.3583.PATRIC	HUV05	8	8	2
1280.3589.PATRIC	V2200	923	8	2
1280.4353.PATRIC	HOU1444-VR	5	5	2
1280.4355.PATRIC	SA564	5	5	2
1280.48.PATRIC	CA15	8	8	2
1280.4805.PATRIC	NRS120	507	8	2
1280.4808.PATRIC	NRS1	5	5	2
1280.4809.PATRIC	NRS146	8	8	2
1280.4813.PATRIC	NRS70	-	5	2
1280.4824.PATRIC	NRS105	97	97	2
1280.4826.PATRIC	NRS133	8	8	2
1280.4832.PATRIC	NRS149	5	5	2
1280.4848.PATRIC	NCTC13435	80	80	2
1280.4849.PATRIC	NCTC8532	8	8	2
1280.5046.PATRIC	FDA209P	464	97	2
1280.5047.PATRIC	MI	5	5	2
1280.505.PATRIC		-	5	2
1280.5203.PATRIC	FORC_012	72	72	2
1280.5204.PATRIC	UTSW MRSA 55	8	8	2
1280.523.PATRIC	NZAK3	5	5	2
1280.7175.PATRIC	MCRF184	45	45	2
1280.7176.PATRIC	ST20130940	15	15	2
1280.7177.PATRIC	ST20130941	15	15	2
1280.7178.PATRIC	ST20130942	25	25	2
1280.7179.PATRIC	ST20130943	25	25	2
1280.718.PATRIC	ST20130938	15	15	2
1280.7181.PATRIC	ST20130939	15	15	2
1280.7242.PATRIC	ZJ5499	5	5	2
1280.7243.PATRIC	NCCP14558	5	5	2
1280.7244.PATRIC	Sequencing	5	5	2
1280.8872.PATRIC	08-02119	582	15	2
1280.8873.PATRIC	08-02300	7	7	2
1305598.3.PATRIC	M1	8	8	2
1323661.3.PATRIC	CC45	45	45	2
1343064.4.PATRIC	DAR4145	772	772	2
1458279.3.PATRIC	USA300	8	8	2
158878.14.PATRIC	Mu50	5	5	2
158879.11.PATRIC	N315	5	5	2
359786.13.PATRIC	JH9	105	5	2
426430.24.PATRIC	NYU	254	8	2
451515.3.PATRIC	FPR3757	8	8	2
451516.9.PATRIC		8	8	2
46170.1083.PATRIC	Dresden-275757	80	80	2
46170.148.PATRIC	USA300_2014_C01	8	8	2
46170.149.PATRIC	USA300_2014_C02	8	8	2
46170.154.PATRIC	GR2	80	80	2
46170.186.PATRIC	TMUS2126	72	72	2
46170.187.PATRIC	TMUS2134	72	72	2
46170.246.PATRIC	1971_CO1	4803	8	2
46170.247.PATRIC	1969_N	8	8	2
46170.249.PATRIC	2148_CO1	8	8	2
46170.276.PATRIC	1626_CO1	4803	8	2
46170.277.PATRIC	3020_CO1	8	8	2
46170.289.PATRIC	RN1	8	8	2
46170.29.PATRIC	Clinical isolate	8	8	2
46170.303.PATRIC	ST5	5	5	2
46170.304.PATRIC	ATCC 6538	464	97	2
46170.305.PATRIC	USA300_SUR1	8	8	2
46170.338.PATRIC	ATCC	254	8	2
46170.461.PATRIC	EDCC5458	8	8	2
46170.5.PATRIC	OXLIM	8	8	2
46170.501.PATRIC	CAR	8	8	2
46170.502.PATRIC	CIT	8	8	2
46170.805.PATRIC	VB9352	772	772	2
46170.807.PATRIC	WCUH29	5	5	2
46170.824.PATRIC	ATCC 12600	8	8	2
681288.4.PATRIC	ED98	5	5	2
703339.3.PATRIC	04-02981	225	5	2
72759.16.PATRIC	Zhenghai	5	5	2
889933.4.PATRIC	ECT-R 2	5	5	2
93061.5.PATRIC	NCTC 8325	8	8	2
1280.21821.PATRIC	KUH140087	Outgroup	Outgroup	3
869816.3.PATRIC	JKD6159	93	93	3
1280.243.PATRIC	UP_1150	20	20	4
1280.21672.PATRIC	NP66	12	12	4
1280.24196.PATRIC	NCCP 16830	513	20	4
1074252.3.PATRIC	HO 5096 0412	22	22	5
1155084.3.PATRIC	71193	398	398	5
1229492.3.PATRIC	08BA02176	398	398	5
1280.10758.PATRIC	FORC_026	1	1	5
1280.11691.PATRIC	08S00974	398	398	5
1280.11729.PATRIC	NZ15MR0322	-	398	5
1280.1224.PATRIC	293G	398	398	5
1280.12241.PATRIC	GD5	398	398	5
1280.12242.PATRIC	GD705	398	398	5
1280.12243.PATRIC	GD1677	398	398	5
1280.12244.PATRIC	GD1539	398	398	5
1280.12614.PATRIC	FORC_039	188	188	5
1280.1291.PATRIC	FORC_045	1	1	5
1280.14569.PATRIC	No_10	81	1	5
1280.14687.PATRIC	CFSAN007851	1	1	5
1280.15138.PATRIC	USA400-0051	1	1	5
1280.16024.PATRIC	FORC59	188	188	5
1280.16346.PATRIC	PTDrAP2	398	398	5
1280.16435.PATRIC	CFSAN064038	398	398	5
1280.16544.PATRIC	IT1-S	22	22	5
1280.16545.PATRIC	IT4-R	22	22	5
1280.16908.PATRIC	NCTC13137	1148	1148	5
1280.1799.PATRIC	JMUB1273	188	188	5
1280.1801.PATRIC	1_1439	398	398	5
1280.18011.PATRIC	3_LA_115	398	398	5
1280.18012.PATRIC	7_4623	398	398	5
1280.18013.PATRIC	5_3949	398	398	5
1280.18014.PATRIC	8_LA_272	-	398	5
1280.18015.PATRIC	2_LA_86	398	398	5
1280.18016.PATRIC	9_LA_281	398	398	5
1280.18017.PATRIC	6_LA_232	398	398	5
1280.18018.PATRIC	4_LA_208	398	398	5
1280.18019.PATRIC	16_LA_309	398	398	5
1280.1802.PATRIC	13_LA_301	398	398	5
1280.18021.PATRIC	12_LA_293	398	398	5
1280.18022.PATRIC	14_5418	398	398	5
1280.18023.PATRIC	15_LA_305	398	398	5
1280.18024.PATRIC	17_LA_343	398	398	5
1280.18025.PATRIC	10_5235	398	398	5
1280.18026.PATRIC	19_LA_388	398	398	5
1280.18027.PATRIC	20_LA_415	398	398	5
1280.18028.PATRIC	21_LA_436	398	398	5
1280.18029.PATRIC	22_LA_562	398	398	5
1280.18527.PATRIC	JP02758	-	2272	5
1280.19084.PATRIC	PMB 81-4	1	1	5
1280.19086.PATRIC	PMB 64-1	1	1	5
1280.19106.PATRIC	PCFH-226	541	398	5
1280.19107.PATRIC	PCFA-221	541	398	5
1280.1911.PATRIC	NCTC13142	22	22	5
1280.19119.PATRIC	NCTC13616	22	22	5
1280.21041.PATRIC	2288	1	1	5
1280.21068.PATRIC	Lr2	22	22	5
1280.2114.PATRIC	GD487	398	398	5
1280.21141.PATRIC	GD1108	-	398	5
1280.21142.PATRIC	GD1696	-	398	5
1280.2116.PATRIC	BPH2760	1	1	5
1280.21162.PATRIC	BPH2900	22	22	5
1280.21665.PATRIC	B3-14B	398	398	5
1280.21671.PATRIC	13	1	1	5
1280.21811.PATRIC	GD1706	-	398	5
1280.21832.PATRIC	GHA4	-	1	5
1280.22663.PATRIC	B6-55A	398	398	5
1280.23709.PATRIC	Tokyo12480	2272	2272	5
1280.28364.PATRIC	515798	1	1	5
1280.28366.PATRIC	08-028	1	1	5
1280.28367.PATRIC	111250134	1	1	5
1280.28368.PATRIC	950122	1	1	5
1280.28375.PATRIC	07-059	1	1	5
1280.4803.PATRIC	Mw2	1	1	5
1280.485.PATRIC	RIVM1295	398	398	5
1280.4851.PATRIC	RIVM1607	398	398	5
1280.4852.PATRIC	RIVM3897	398	398	5
196620.5.PATRIC	MW2	1	1	5
282459.5.PATRIC	MSSA476	1	1	5
46170.102.PATRIC	H-EMRSA-15	22	22	5
46170.1082.PATRIC	EDCC5398	22	22	5
46170.288.PATRIC	E154	398	398	5
46170.317.PATRIC	ST398	398	398	5
46170.46.PATRIC	EDCC5464	22	22	5
46170.806.PATRIC	VB31683	22	22	5
523796.5.PATRIC	S0385	398	398	5
1280.2105.PATRIC	B119	133	133	6
1280.27507.PATRIC	Smith	707	707	6
1118959.3.PATRIC	M013	59	59	6
1194085.3.PATRIC	SA40	59	59	6
1201010.3.PATRIC	SA957	59	59	6
1280.10759.PATRIC	SA40TW	-	59	6
1280.14573.PATRIC	HZW450	59	59	6
1280.1469.PATRIC	CFSAN007883	59	59	6
1280.16432.PATRIC	CFSAN064037	4307	130	6
1280.16768.PATRIC	AR_475	87	59	6
1280.16907.PATRIC	NCTC7485	351	705	6
1280.16913.PATRIC	NCTC5663	350	350	6
1280.17695.PATRIC	27	121	121	6
1280.17698.PATRIC	422	121	121	6
1280.177.PATRIC	128	121	121	6
1280.17711.PATRIC	78	121	121	6
1280.17977.PATRIC	O17	133	133	6
1280.18528.PATRIC	GN3	50	50	6
1280.18529.PATRIC	GN1	50	50	6
1280.1853.PATRIC	O326	700	130	6
1280.19085.PATRIC	O267	133	133	6
1280.19111.PATRIC	NCTC13552	425	425	6
1280.19113.PATRIC	NCTC5660	-	705	6
1280.19116.PATRIC	NCTC9555	133	133	6
1280.1912.PATRIC	NCTC7988	133	133	6
1280.19123.PATRIC	NCTC1803	133	133	6
1280.21051.PATRIC	B115	700	130	6
1280.21052.PATRIC	B114	59	59	6
1280.21053.PATRIC	B118	425	425	6
1280.21054.PATRIC	O268	133	133	6
1280.21055.PATRIC	O82	2011	130	6
1280.21145.PATRIC	S15	-	59	6
1280.21786.PATRIC	VGC1	59	59	6
1280.21826.PATRIC	GHA12	152	152	6
1280.21827.PATRIC	GHA13	152	152	6
1280.21829.PATRIC	GHA9	152	152	6
1280.2183.PATRIC	GHA6	152	152	6
1280.21833.PATRIC	GHA7	152	152	6
1280.21834.PATRIC	GHA3	152	152	6
1280.21837.PATRIC	Not applicable	87	59	6
1280.23629.PATRIC	ZY05	338	59	6
1280.24256.PATRIC	WH3018	59	59	6
1280.24257.PATRIC	WH9628	-	59	6
1280.24291.PATRIC	UP_1313	59	59	6
1280.24319.PATRIC	UP_551	121	121	6
1280.24321.PATRIC	UP_426	121	121	6
1280.24334.PATRIC	SAW1	59	59	6
1280.27444.PATRIC	Guangzhou-SAU749	3195	59	6
1280.27445.PATRIC	Guangzhou-SAU071	59	59	6
1280.3367.PATRIC	Staphylococcous aureus	152	152	6
1280.3371.PATRIC	Staphylococcous aureus	121	121	6
1280.4797.PATRIC	XQ	121	121	6
1280.4829.PATRIC	NRS153	121	121	6
1280.4847.PATRIC	MS4	338	59	6
1280.5205.PATRIC	B155	152	152	6
1368166.3.PATRIC	SA268	59	59	6
1392476.3.PATRIC	6850	50	50	6
273036.6.PATRIC	RF122	-	705	6
46170.1081.PATRIC	HL20709	59	59	6
685039.3.PATRIC	ED133	133	133	6
985006.4.PATRIC	LGA251	425	425	6
1280.24287.PATRIC	UP_794	1027	1027	Deletion	farR and most of farE are deleted
1280.16063.PATRIC	SVH7513	612	8	Pseudogene	nucleotide deletion and frameshift at K12 codon
1280.16433.PATRIC	CFSAN018749	433	30	Pseudogene	Insertion of blaZ containing transposon at V111 codon
1280.19051.PATRIC	ATCC BAA-39	464	97	Pseudogene	nucleotide deletion and frameshift at F51 codon
1280.21787.PATRIC	CFSAN082783	45	45	Pseudogene	Nucleotide deletion causing stop codon after L57
1280.24288.PATRIC	UP_1559	30	30	Pseudogene	Disruption by Insertion Sequence ISSau2 at I137 codon
1280.24289.PATRIC	UP_1278	20	20	Pseudogene	nucleotide deletion and frameshift at K12 codon
1280.28376.PATRIC	WKZ-1	30	30	Pseudogene	nucleotide deletion and frameshift at K12 codon
1280.28377.PATRIC	WKZ-2	30	30	Pseudogene	nucleotide deletion and frameshift at K12 codon
46170.244.PATRIC	5118_N	4803	8	Pseudogene	nucleotide deletion and frameshift at K161 codon
46170.245.PATRIC	2148_N	-	72	Pseudogene	nucleotide deletion and frameshift at K12 codon
