# Supplementary material for: Repeated Emergence of Variant TetR Family Regulator, FarR, and Increased Resistance to Antimicrobial Unsaturated Fatty Acid among Clonal Complex 5 Methicillin-Resistant Staphylococcus aureus
Source: Antimicrob Agents Chemother. 2023 Feb 6;67(3):e00749-22. doi: 10.1128/aac.00749-22 (PMC10019231; doi:10.1128/aac.00749-22)
Supplement: Supplemental file 2 — Tables S4 and S5. Download aac.00749-22-s0002.xlsx, XLSX file, 5.7 MB [file aac.00749-22-s0002.xlsx]

## Sheet: Table S4
Table S4. Polymorphisms of CC FarR variant strains and closely related CC5 genomes, relative to S. aureus JH1 reference genome.
##SnpEffCmd="SnpEff -no-downstream -no-upstream Staphylococcus_aureus_JH1_uid58457 -o gatk FarR_both.vcf "									Biosample:	SAMN02383535	SAMN02403804	SAMN02403704	SAMN04590098	SAMEA698643	SAMEA70282168	SAMN02403769	SAMN14367814	SAMEA4387244	SAMN09847850	SAMN15641007	SAMN11458148	SAMEA104473442	SAMN08926794	SAMEA698729	SAMEA4552939	SAMN15641001	SAMEA104473504	SAMN15880144	SAMN13571316	SAMEA3251406	SAMEA698526	SAMN02595322	SAMN10038869	SAMN18038234	SAMN13571433	SAMN13571216	SAMN16063516	SAMN16063515	SAMN02403783	SAMN02383529	SAMN10038772	SAMN10038891	SAMN10038835	SAMN10038752	SAMN13622114	SAMN06698244	SAMN06698137	SAMN06698024	SAMD00061099
##INFO=<ID=EFF,Number=.,Type=String,Description="Predicted effects for this variant.Format: 'Effect ( Effect_Impact | Functional_Class | Codon_Change | Amino_Acid_change| Gene_Name | Transcript_BioType | Gene_Coding | Transcript_ID | Exon [ | ERRORS | WARNINGS ] )' ">									FarR Variant:				G166D		P165L	P165L	P165L	P165L	P165L	P165L	P165L	P165L	P165L	P165L	P165L	P165L	P165L	P165L	P165L	P165L	P165L	P165L	P165L	P165L	P165L	P165L	P165L	P165L	P165L	P165L	P165L	P165L	P165L	P165L	P165L	P165L	P165L	P165L
							SCCmec		SCCmec				Vb	MSSA	VI	MSSA	MSSA	MSSA	MSSA	V?	V?	V?	V?	MSSA	MSSA	VI	VI	VI	VI	MSSA	MSSA	MSSA	IVg	IVg	IV?	IVg	IVg	IVg	IVg	IVg	IVg	IVg	IVg	IVg	IVg	IVg	IVg	IVg	II
#CHROM	POS	ID	REF	ALT	QUAL	FILTER	INFO	FORMAT	Common name:	DAR3172	DAR1890	DAR3629	RIVM6519	176_UK_5	MOS271	DAR1157	S3054LTZGAN	MSSA	CFBR-238	AA80	14	M2943	LBMM3245	184_IT_5	Y46	AA70	M3601	EG-SA-11	NMRSA0241contigs	C7941Stork	439538HumanSpain2006	A9299	591	AF2238	NMRSA0358contigs	NMRSA0135contigs	2a2049t1	2a2049n1	DAR1311	DAR948	2322	7541	3865	1685	MRSA10681	CFSA316	CFSA195	CFSA037	N315
NC_009632	35	.	G	A	940.81	.	AC=1;AF=6.803e-03;AN=147;BaseQRankSum=0.347;DP=3197;Dels=0.00;FS=0.000;HaplotypeScore=0.0000;MLEAC=1;MLEAF=6.803e-03;MQ=60.00;MQ0=0;MQRankSum=1.779;QD=28.06;ReadPosRankSum=2.206;EFF=INTERGENIC(MODIFIER||||||||)	GT:AD:DP:GQ:MLPSAC:MLPSAF:PL		0	0	0	0	0	0	0	0	1	0	0	0	0	0	0	0	0	0	0	0	0	0	0	0	0	0	0	0	0	0	0	0	0	0	0	0	0	0	0	0
NC_009632	306	.	T	C	23674.6	.	AC=16;AF=0.109;AN=147;BaseQRankSum=-0.695;DP=4712;Dels=0.00;FS=7.743;HaplotypeScore=0.0000;MLEAC=16;MLEAF=0.109;MQ=60.00;MQ0=0;MQRankSum=0.996;QD=28.63;ReadPosRankSum=-1.077;EFF=INTERGENIC(MODIFIER||||||||)	GT:AD:DP:GQ:MLPSAC:MLPSAF:PL		0	0	0	0	0	0	0	0	0	0	0	0	0	0	0	0	0	0	0	0	0	0	0	0	0	0	0	0	0	0	0	0	0	0	0	0	0	0	0	0
NC_009632	362	.	A	G	1522.81	.	AC=1;AF=6.803e-03;AN=147;BaseQRankSum=-0.814;DP=4688;Dels=0.00;FS=5.105;HaplotypeScore=0.0000;MLEAC=1;MLEAF=6.803e-03;MQ=60.00;MQ0=0;MQRankSum=0.241;QD=31.80;ReadPosRankSum=-0.286;EFF=INTERGENIC(MODIFIER||||||||)	GT:AD:DP:GQ:MLPSAC:MLPSAF:PL		0	0	0	0	0	0	0	0	0	0	0	0	0	0	0	0	0	0	0	0	0	0	0	0	0	0	0	0	0	0	0	0	0	0	0	0	0	0	0	0
NC_009632	380	.	T	C	5187.77	.	AC=4;AF=0.027;AN=147;BaseQRankSum=0.989;DP=4698;Dels=0.00;FS=3.412;HaplotypeScore=0.0000;MLEAC=4;MLEAF=0.027;MQ=60.00;MQ0=0;MQRankSum=0.439;QD=32.91;ReadPosRankSum=-0.087;EFF=INTERGENIC(MODIFIER||||||||)	GT:AD:DP:GQ:MLPSAC:MLPSAF:PL		0	1	1	1	1	0	0	0	0	0	0	0	0	0	0	0	0	0	0	0	0	0	0	0	0	0	0	0	0	0	0	0	0	0	0	0	0	0	0	0
NC_009632	413	.	G	A	22096.7	.	AC=17;AF=0.116;AN=147;BaseQRankSum=-1.205;DP=4630;Dels=0.00;FS=0.708;HaplotypeScore=0.0000;MLEAC=17;MLEAF=0.116;MQ=60.00;MQ0=0;MQRankSum=-1.398;QD=30.08;ReadPosRankSum=0.336;EFF=INTERGENIC(MODIFIER||||||||)	GT:AD:DP:GQ:MLPSAC:MLPSAF:PL		0	0	0	0	0	0	0	0	0	0	0	0	0	0	0	0	0	0	0	0	0	0	0	0	0	0	0	0	0	0	0	0	0	0	0	0	0	0	0	0
NC_009632	545	.	A	G	1209.87	.	AC=1;AF=6.897e-03;AN=145;BaseQRankSum=0.062;DP=4564;Dels=0.00;FS=1.497;HaplotypeScore=0.0000;MLEAC=1;MLEAF=6.897e-03;MQ=60.00;MQ0=0;MQRankSum=-0.279;QD=25.94;ReadPosRankSum=1.569;EFF=INTERGENIC(MODIFIER||||||||)	GT:AD:DP:GQ:MLPSAC:MLPSAF:PL		0	0	0	0	0	0	0	0	0	0	0	0	0	0	0	0	0	0	0	0	0	0	0	0	0	0	0	0	0	0	0	0	0	0	0	0	0	0	0	0
NC_009632	849	.	G	A	4846.33	.	AC=3;AF=0.020;AN=147;BaseQRankSum=0.253;DP=4745;Dels=0.00;FS=3.561;HaplotypeScore=0.0000;MLEAC=3;MLEAF=0.020;MQ=60.00;MQ0=0;MQRankSum=1.273;QD=28.27;ReadPosRankSum=-0.994;EFF=NON_SYNONYMOUS_CODING(MODERATE|MISSENSE|gGc/gAc|G70D|dnaA|protein_coding|CODING|YP_001315156.1|1)	GT:AD:DP:GQ:MLPSAC:MLPSAF:PL		0	0	0	0	0	0	0	0	0	0	0	0	0	0	0	0	0	0	0	0	0	0	0	0	0	0	0	0	0	0	0	0	0	0	0	0	0	0	0	0
NC_009632	1000	.	C	T	1432.81	.	AC=1;AF=6.803e-03;AN=147;BaseQRankSum=0.584;DP=4842;Dels=0.00;FS=1.380;HaplotypeScore=0.0000;MLEAC=1;MLEAF=6.803e-03;MQ=60.00;MQ0=0;MQRankSum=-0.774;QD=28.64;ReadPosRankSum=-2.249;EFF=SYNONYMOUS_CODING(LOW|SILENT|aaC/aaT|N120|dnaA|protein_coding|CODING|YP_001315156.1|1)	GT:AD:DP:GQ:MLPSAC:MLPSAF:PL		0	0	1	0	0	0	0	0	0	0	0	0	0	0	0	0	0	0	0	0	0	0	0	0	0	0	0	0	0	0	0	0	0	0	0	0	0	0	0	0
NC_009632	1158	.	T	C	5904.77	.	AC=4;AF=0.027;AN=147;BaseQRankSum=0.836;DP=4802;Dels=0.00;FS=5.324;HaplotypeScore=0.0000;MLEAC=4;MLEAF=0.027;MQ=60.00;MQ0=0;MQRankSum=0.728;QD=28.81;ReadPosRankSum=-0.347;EFF=NON_SYNONYMOUS_CODING(MODERATE|MISSENSE|gTt/gCt|V173A|dnaA|protein_coding|CODING|YP_001315156.1|1)	GT:AD:DP:GQ:MLPSAC:MLPSAF:PL		0	0	0	0	0	0	0	0	0	0	0	0	0	0	0	0	0	0	0	0	0	0	0	0	0	0	0	0	0	0	0	0	0	0	0	0	0	0	0	0
NC_009632	1715	.	A	G	6651.21	.	AC=5;AF=0.034;AN=147;BaseQRankSum=-0.966;DP=4798;Dels=0.00;FS=5.482;HaplotypeScore=0.0000;MLEAC=5;MLEAF=0.034;MQ=60.00;MQ0=0;MQRankSum=-1.798;QD=29.26;ReadPosRankSum=0.799;EFF=NON_SYNONYMOUS_CODING(MODERATE|MISSENSE|Att/Gtt|I359V|dnaA|protein_coding|CODING|YP_001315156.1|1)	GT:AD:DP:GQ:MLPSAC:MLPSAF:PL		0	0	0	0	0	0	0	0	0	0	0	0	0	0	0	0	0	0	0	0	0	0	0	0	0	0	0	0	0	0	0	0	0	0	0	0	0	0	0	0
NC_009632	2017	.	G	A	1209.81	.	AC=1;AF=6.803e-03;AN=147;BaseQRankSum=-0.984;DP=4601;Dels=0.00;FS=5.829;HaplotypeScore=0.0000;MLEAC=1;MLEAF=6.803e-03;MQ=60.00;MQ0=0;MQRankSum=-0.482;QD=32.52;ReadPosRankSum=1.591;EFF=INTERGENIC(MODIFIER||||||||)	GT:AD:DP:GQ:MLPSAC:MLPSAF:PL		0	0	0	0	0	0	0	0	0	0	0	0	0	0	0	0	0	0	0	0	0	1	0	0	0	0	0	0	0	0	0	0	0	0	0	0	0	0	0	0
NC_009632	2032	.	A	G	5814.77	.	AC=4;AF=0.027;AN=147;BaseQRankSum=-0.768;DP=4628;Dels=0.00;FS=3.696;HaplotypeScore=0.0000;MLEAC=4;MLEAF=0.027;MQ=60.00;MQ0=0;MQRankSum=0.444;QD=33.52;ReadPosRankSum=-0.331;EFF=INTERGENIC(MODIFIER||||||||)	GT:AD:DP:GQ:MLPSAC:MLPSAF:PL		0	0	0	0	0	0	0	0	0	0	0	0	0	0	0	0	0	0	0	0	0	0	0	0	0	0	0	0	0	0	0	0	0	0	0	0	0	0	0	0
NC_009632	2057	.	C	T	3770.33	.	AC=3;AF=0.020;AN=147;BaseQRankSum=0.101;DP=4623;Dels=0.00;FS=0.818;HaplotypeScore=0.0000;MLEAC=3;MLEAF=0.020;MQ=60.00;MQ0=0;MQRankSum=0.335;QD=28.33;ReadPosRankSum=0.234;EFF=INTERGENIC(MODIFIER||||||||)	GT:AD:DP:GQ:MLPSAC:MLPSAF:PL		0	0	0	0	0	0	0	0	0	0	0	0	0	0	0	0	0	0	0	0	0	0	0	0	0	0	0	0	0	0	0	0	0	0	0	0	0	0	0	0
NC_009632	2180	.	G	A	3815.33	.	AC=3;AF=0.020;AN=147;BaseQRankSum=-0.758;DP=4783;Dels=0.00;FS=16.336;HaplotypeScore=0.0000;MLEAC=3;MLEAF=0.020;MQ=60.00;MQ0=0;MQRankSum=-0.752;QD=32.12;ReadPosRankSum=0.619;EFF=INTERGENIC(MODIFIER||||||||)	GT:AD:DP:GQ:MLPSAC:MLPSAF:PL		0	0	0	0	0	0	0	0	0	0	0	0	0	0	0	0	0	0	0	0	0	0	0	0	0	0	0	0	0	0	0	0	0	0	0	0	0	0	0	0
NC_009632	2218	.	C	T	2758.18	.	AC=2;AF=0.014;AN=147;BaseQRankSum=-0.051;DP=4783;Dels=0.00;FS=5.955;HaplotypeScore=0.0000;MLEAC=2;MLEAF=0.014;MQ=60.00;MQ0=0;MQRankSum=-0.468;QD=32.49;ReadPosRankSum=0.942;EFF=INTERGENIC(MODIFIER||||||||)	GT:AD:DP:GQ:MLPSAC:MLPSAF:PL		0	0	0	0	0	0	0	0	0	0	0	0	0	0	0	0	0	0	0	0	0	0	0	0	0	0	0	0	0	0	0	0	0	0	0	0	0	0	0	0
NC_009632	2259	.	G	A	4487.33	.	AC=3;AF=0.020;AN=147;BaseQRankSum=1.171;DP=4805;Dels=0.00;FS=3.709;HaplotypeScore=0.0000;MLEAC=3;MLEAF=0.020;MQ=60.00;MQ0=0;MQRankSum=0.784;QD=24.94;ReadPosRankSum=-0.090;EFF=INTERGENIC(MODIFIER||||||||)	GT:AD:DP:GQ:MLPSAC:MLPSAF:PL		0	0	0	0	0	0	0	0	0	0	0	0	0	0	0	0	0	0	0	0	0	0	0	0	0	0	0	0	0	1	1	0	0	0	0	0	0	0	0	0
NC_009632	2444	.	A	G	1432.81	.	AC=1;AF=6.803e-03;AN=147;BaseQRankSum=-1.900;DP=4811;Dels=0.00;FS=12.506;HaplotypeScore=0.0000;MLEAC=1;MLEAF=6.803e-03;MQ=60.00;MQ0=0;MQRankSum=-0.298;QD=31.23;ReadPosRankSum=-1.009;EFF=SYNONYMOUS_CODING(LOW|SILENT|gaA/gaG|E55|SaurJH1_0002|protein_coding|CODING|YP_001315157.1|1)	GT:AD:DP:GQ:MLPSAC:MLPSAF:PL		0	0	0	0	0	0	0	0	0	0	0	0	0	0	0	0	0	0	0	0	0	0	0	0	1	0	0	0	0	0	0	0	0	0	0	0	0	0	0	0
NC_009632	3237	.	G	T	1791.81	.	AC=1;AF=6.803e-03;AN=147;BaseQRankSum=1.215;DP=4760;Dels=0.00;FS=2.749;HaplotypeScore=0.0000;MLEAC=1;MLEAF=6.803e-03;MQ=60.00;MQ0=0;MQRankSum=-1.302;QD=31.87;ReadPosRankSum=1.246;EFF=NON_SYNONYMOUS_CODING(MODERATE|MISSENSE|Gtt/Ttt|V320F|SaurJH1_0002|protein_coding|CODING|YP_001315157.1|1)	GT:AD:DP:GQ:MLPSAC:MLPSAF:PL		0	0	0	0	0	0	0	0	0	0	0	0	0	0	0	0	0	0	0	0	0	0	0	0	0	0	0	0	0	0	0	0	0	0	1	0	0	0	0	0
NC_009632	3405	.	A	G	6965.21	.	AC=5;AF=0.034;AN=147;BaseQRankSum=2.392;DP=4758;Dels=0.00;FS=17.205;HaplotypeScore=0.0000;MLEAC=5;MLEAF=0.034;MQ=60.00;MQ0=0;MQRankSum=-0.328;QD=26.50;ReadPosRankSum=-0.577;EFF=NON_SYNONYMOUS_CODING(MODERATE|MISSENSE|Act/Gct|T376A|SaurJH1_0002|protein_coding|CODING|YP_001315157.1|1)	GT:AD:DP:GQ:MLPSAC:MLPSAF:PL		0	0	0	0	0	0	0	0	0	0	0	0	0	0	0	0	0	0	0	0	0	0	0	0	0	0	0	0	0	0	0	0	0	0	0	0	0	0	0	0
NC_009632	3640	.	T	C	4487.33	.	AC=3;AF=0.020;AN=147;BaseQRankSum=-0.505;DP=4695;Dels=0.00;FS=1.165;HaplotypeScore=0.0000;MLEAC=3;MLEAF=0.020;MQ=60.00;MQ0=0;MQRankSum=1.180;QD=29.81;ReadPosRankSum=-0.541;EFF=INTERGENIC(MODIFIER||||||||)	GT:AD:DP:GQ:MLPSAC:MLPSAF:PL		0	0	0	0	0	0	0	0	0	0	0	0	0	0	0	0	0	0	0	0	0	0	0	0	0	0	0	0	0	0	0	0	0	0	0	0	0	0	0	0
NC_009632	3686	.	CA	C	1197.76	.	AC=1;AF=6.803e-03;AN=147;BaseQRankSum=0.149;DP=4670;FS=7.611;MLEAC=1;MLEAF=6.803e-03;MQ=60.00;MQ0=0;MQRankSum=-0.326;QD=30.71;RPA=6,5;RU=A;ReadPosRankSum=0.035;STR;EFF=INTERGENIC(MODIFIER||||||||)	GT:AD:DP:GQ:MLPSAC:MLPSAF:PL		0	0	0	0	0	0	0	0	0	0	0	0	0	0	0	0	0	0	0	0	0	0	0	0	0	0	0	0	0	0	0	0	0	0	0	0	0	0	0	0
NC_009632	3779	.	A	G	18510	.	AC=13;AF=0.088;AN=147;BaseQRankSum=1.021;DP=4781;Dels=0.00;FS=1.660;HaplotypeScore=0.0000;MLEAC=13;MLEAF=0.088;MQ=60.00;MQ0=0;MQRankSum=-0.952;QD=31.58;ReadPosRankSum=-0.062;EFF=INTERGENIC(MODIFIER||||||||)	GT:AD:DP:GQ:MLPSAC:MLPSAF:PL		0	0	0	0	0	0	0	0	0	0	0	0	0	0	0	0	0	0	0	0	0	0	0	0	0	0	0	0	0	0	0	0	0	0	0	0	0	0	0	0
NC_009632	4103	.	C	T	1880.81	.	AC=1;AF=6.803e-03;AN=147;BaseQRankSum=-0.095;DP=4811;Dels=0.00;FS=22.607;HaplotypeScore=0.0000;MLEAC=1;MLEAF=6.803e-03;MQ=60.00;MQ0=0;MQRankSum=0.489;QD=25.65;ReadPosRankSum=-0.301;EFF=NON_SYNONYMOUS_CODING(MODERATE|MISSENSE|cCt/cTt|P23L|recF|protein_coding|CODING|YP_001315159.1|1)	GT:AD:DP:GQ:MLPSAC:MLPSAF:PL		0	0	0	0	0	0	0	0	0	1	0	0	0	0	0	0	0	0	0	0	0	0	0	0	0	0	0	0	0	0	0	0	0	0	0	0	0	0	0	0
NC_009632	4569	.	G	A	2399.18	.	AC=2;AF=0.014;AN=147;BaseQRankSum=0.477;DP=4720;Dels=0.00;FS=6.530;HaplotypeScore=0.0000;MLEAC=2;MLEAF=0.014;MQ=60.00;MQ0=0;MQRankSum=1.834;QD=29.50;ReadPosRankSum=-0.065;EFF=SYNONYMOUS_CODING(LOW|SILENT|ttG/ttA|L178|recF|protein_coding|CODING|YP_001315159.1|1)	GT:AD:DP:GQ:MLPSAC:MLPSAF:PL		0	0	0	0	0	0	0	0	0	0	0	0	0	0	0	0	0	0	0	0	0	0	0	0	0	0	0	0	0	0	0	0	0	0	0	0	0	0	0	0
NC_009632	5054	.	C	T	1835.81	.	AC=1;AF=6.803e-03;AN=147;BaseQRankSum=1.420;DP=4624;Dels=0.00;FS=3.570;HaplotypeScore=0.0000;MLEAC=1;MLEAF=6.803e-03;MQ=60.00;MQ0=0;MQRankSum=0.412;QD=33.59;ReadPosRankSum=-0.992;EFF=NON_SYNONYMOUS_CODING(MODERATE|MISSENSE|aCa/aTa|T340I|recF|protein_coding|CODING|YP_001315159.1|1)	GT:AD:DP:GQ:MLPSAC:MLPSAF:PL		0	0	0	0	0	0	0	0	0	0	0	0	0	0	0	0	0	0	0	0	0	0	0	0	0	0	0	0	0	0	0	0	0	0	0	0	0	0	0	0
NC_009632	5147	.	A	G	4666.33	.	AC=3;AF=0.020;AN=147;BaseQRankSum=0.214;DP=4710;Dels=0.00;FS=1.142;HaplotypeScore=0.0000;MLEAC=3;MLEAF=0.020;MQ=60.00;MQ0=0;MQRankSum=0.227;QD=27.81;ReadPosRankSum=0.966;EFF=SYNONYMOUS_STOP(LOW|SILENT|tAa/tGa|*371|recF|protein_coding|CODING|YP_001315159.1|1)	GT:AD:DP:GQ:MLPSAC:MLPSAF:PL		0	0	0	0	0	0	0	0	0	0	0	0	0	0	0	0	0	0	0	0	0	0	0	0	0	0	0	0	0	0	0	0	0	0	0	0	0	0	0	0
NC_009632	5664	.	T	C	1701.81	.	AC=1;AF=6.803e-03;AN=147;BaseQRankSum=-1.504;DP=4834;Dels=0.00;FS=2.828;HaplotypeScore=0.0000;MLEAC=1;MLEAF=6.803e-03;MQ=60.00;MQ0=0;MQRankSum=1.390;QD=34.05;ReadPosRankSum=-0.199;EFF=SYNONYMOUS_CODING(LOW|SILENT|gaT/gaC|D165|SaurJH1_0005|protein_coding|CODING|YP_001315160.1|1)	GT:AD:DP:GQ:MLPSAC:MLPSAF:PL		0	0	0	0	0	0	0	0	0	0	0	0	0	0	0	0	0	0	0	0	0	0	0	0	0	0	0	0	0	0	0	0	0	0	0	0	0	0	0	0
NC_009632	5985	.	T	C	23532.7	.	AC=17;AF=0.116;AN=147;BaseQRankSum=-1.479;DP=4713;Dels=0.00;FS=1.266;HaplotypeScore=0.0000;MLEAC=17;MLEAF=0.116;MQ=60.00;MQ0=0;MQRankSum=1.095;QD=26.83;ReadPosRankSum=-1.029;EFF=SYNONYMOUS_CODING(LOW|SILENT|aaT/aaC|N272|SaurJH1_0005|protein_coding|CODING|YP_001315160.1|1)	GT:AD:DP:GQ:MLPSAC:MLPSAF:PL		0	0	0	0	0	0	0	0	0	0	0	0	0	0	0	0	0	0	0	0	0	0	0	1	1	1	1	1	1	1	1	1	1	1	1	1	1	1	1	0
NC_009632	6468	.	C	A	6964.21	.	AC=5;AF=0.034;AN=147;BaseQRankSum=0.066;DP=4747;Dels=0.00;FS=9.737;HaplotypeScore=0.0000;MLEAC=5;MLEAF=0.034;MQ=60.00;MQ0=0;MQRankSum=-0.110;QD=30.48;ReadPosRankSum=-0.174;EFF=NON_SYNONYMOUS_CODING(MODERATE|MISSENSE|gaC/gaA|D433E|SaurJH1_0005|protein_coding|CODING|YP_001315160.1|1)	GT:AD:DP:GQ:MLPSAC:MLPSAF:PL		0	0	0	0	0	0	0	0	0	0	0	0	0	0	0	0	0	0	0	0	0	0	0	0	0	0	0	0	0	0	0	0	0	0	0	0	0	0	0	0
NC_009632	6495	.	T	C	1029.81	.	AC=1;AF=6.803e-03;AN=147;BaseQRankSum=0.278;DP=4745;Dels=0.00;FS=0.000;HaplotypeScore=0.1632;MLEAC=1;MLEAF=6.803e-03;MQ=60.00;MQ0=0;MQRankSum=-0.813;QD=27.11;ReadPosRankSum=1.615;EFF=SYNONYMOUS_CODING(LOW|SILENT|ggT/ggC|G442|SaurJH1_0005|protein_coding|CODING|YP_001315160.1|1)	GT:AD:DP:GQ:MLPSAC:MLPSAF:PL		0	0	0	0	0	0	0	0	0	0	0	0	0	0	0	0	1	0	0	0	0	0	0	0	0	0	0	0	0	0	0	0	0	0	0	0	0	0	0	0
NC_009632	6501	.	C	T	1388.81	.	AC=1;AF=6.803e-03;AN=147;BaseQRankSum=0.025;DP=4717;Dels=0.00;FS=0.654;HaplotypeScore=0.1564;MLEAC=1;MLEAF=6.803e-03;MQ=60.00;MQ0=0;MQRankSum=0.103;QD=31.30;ReadPosRankSum=-0.264;EFF=SYNONYMOUS_CODING(LOW|SILENT|gaC/gaT|D444|SaurJH1_0005|protein_coding|CODING|YP_001315160.1|1)	GT:AD:DP:GQ:MLPSAC:MLPSAF:PL		0	0	0	0	0	0	0	0	0	0	0	0	0	0	0	0	0	0	0	0	0	0	0	0	0	0	0	0	0	0	0	0	0	0	0	0	0	0	0	0
NC_009632	7379	.	T	C	82030.9	.	AC=57;AF=0.388;AN=147;BaseQRankSum=0.484;DP=4706;Dels=0.00;FS=4.317;HaplotypeScore=0.0000;MLEAC=57;MLEAF=0.388;MQ=60.00;MQ0=0;MQRankSum=-2.264;QD=26.90;ReadPosRankSum=-0.342;EFF=NON_SYNONYMOUS_CODING(MODERATE|MISSENSE|tTa/tCa|L84S|SaurJH1_0006|protein_coding|CODING|YP_001315161.1|1)	GT:AD:DP:GQ:MLPSAC:MLPSAF:PL		1	1	1	1	1	1	1	1	1	1	0	0	1	1	1	1	1	1	1	1	1	1	1	1	1	1	1	1	1	1	1	1	1	1	1	1	1	1	1	1
NC_009632	7390	.	G	A,C	17212.4	.	AC=11,2;AF=0.075,0.014;AN=147;BaseQRankSum=-0.093;DP=4705;Dels=0.00;FS=1.556;HaplotypeScore=0.6326;MLEAC=11,1;MLEAF=0.075,6.803e-03;MQ=60.00;MQ0=0;MQRankSum=0.391;QD=25.35;ReadPosRankSum=-0.207;EFF=FRAME_SHIFT+NON_SYNONYMOUS_CODING(HIGH||gaa/"Aaa|E88??|SaurJH1_0006|protein_coding|CODING|YP_001315161.1|1)	GT:AD:DP:GQ:MLPSAC:MLPSAF:PL		0	0	0	0	0	0	0	0	0	0	0	0	0	0	0	0	0	0	0	0	0	0	0	0	0	0	0	0	0	0	0	0	0	0	0	0	0	0	0	0
NC_009632	7391	.	A	C,G	7629.22	.	AC=1,13;AF=6.803e-03,0.088;AN=147;BaseQRankSum=-0.144;DP=4705;Dels=0.00;FS=6.980;HaplotypeScore=0.6122;MLEAC=1,4;MLEAF=6.803e-03,0.027;MQ=60.00;MQ0=0;MQRankSum=-2.749;QD=18.47;ReadPosRankSum=2.030;EFF=FRAME_SHIFT+NON_SYNONYMOUS_CODING(HIGH||gaa/g"Ca|E88??|SaurJH1_0006|protein_coding|CODING|YP_001315161.1|1)	GT:AD:DP:GQ:MLPSAC:MLPSAF:PL		0	0	0	0	0	0	0	0	0	0	0	0	0	0	0	0	0	0	0	0	0	0	0	0	0	0	0	0	0	0	0	0	0	0	0	0	0	0	0	0
NC_009632	7433	.	C	T	18030.2	.	AC=12;AF=0.082;AN=147;BaseQRankSum=0.504;DP=4711;Dels=0.00;FS=0.000;HaplotypeScore=0.0000;MLEAC=12;MLEAF=0.082;MQ=60.00;MQ0=0;MQRankSum=0.589;QD=27.71;ReadPosRankSum=0.585;EFF=NON_SYNONYMOUS_CODING(MODERATE|MISSENSE|cCg/cTg|P102L|SaurJH1_0006|protein_coding|CODING|YP_001315161.1|1)	GT:AD:DP:GQ:MLPSAC:MLPSAF:PL		0	0	0	0	0	0	0	0	0	0	0	0	0	0	0	0	0	0	0	0	0	0	0	0	0	0	0	0	0	0	0	0	0	0	0	0	0	0	0	0
NC_009632	7504	.	G	A	5635.77	.	AC=4;AF=0.027;AN=147;BaseQRankSum=0.774;DP=4670;Dels=0.00;FS=2.285;HaplotypeScore=0.0000;MLEAC=4;MLEAF=0.027;MQ=60.00;MQ0=0;MQRankSum=0.859;QD=29.97;ReadPosRankSum=-0.765;EFF=NON_SYNONYMOUS_CODING(MODERATE|MISSENSE|Gcg/Acg|A126T|SaurJH1_0006|protein_coding|CODING|YP_001315161.1|1)	GT:AD:DP:GQ:MLPSAC:MLPSAF:PL		0	0	0	0	0	0	0	0	0	0	0	0	0	0	0	0	0	0	0	0	0	0	0	0	0	0	0	0	0	0	0	0	0	0	0	0	0	0	0	0
NC_009632	7569	.	C	T	5768.77	.	AC=4;AF=0.027;AN=147;BaseQRankSum=-0.635;DP=4760;Dels=0.00;FS=0.000;HaplotypeScore=0.0000;MLEAC=4;MLEAF=0.027;MQ=60.00;MQ0=0;MQRankSum=-1.262;QD=31.35;ReadPosRankSum=0.196;EFF=SYNONYMOUS_CODING(LOW|SILENT|atC/atT|I147|SaurJH1_0006|protein_coding|CODING|YP_001315161.1|1)	GT:AD:DP:GQ:MLPSAC:MLPSAF:PL		0	0	0	0	0	0	0	0	0	0	0	0	0	0	0	0	0	0	0	0	0	0	0	0	0	0	0	0	0	0	0	0	0	0	0	0	0	0	0	0
NC_009632	7912	.	A	G	4218.33	.	AC=3;AF=0.020;AN=147;BaseQRankSum=0.420;DP=4702;Dels=0.00;FS=1.208;HaplotypeScore=0.0000;MLEAC=3;MLEAF=0.020;MQ=60.00;MQ0=0;MQRankSum=-0.487;QD=33.64;ReadPosRankSum=-0.508;EFF=NON_SYNONYMOUS_CODING(MODERATE|MISSENSE|Act/Gct|T262A|SaurJH1_0006|protein_coding|CODING|YP_001315161.1|1)	GT:AD:DP:GQ:MLPSAC:MLPSAF:PL		0	0	0	0	0	0	0	0	0	0	0	0	0	0	0	0	0	0	0	0	0	0	0	0	0	0	0	0	0	1	1	0	0	0	0	0	0	0	0	0
NC_009632	7975	.	G	A	1253.81	.	AC=1;AF=6.803e-03;AN=147;BaseQRankSum=-1.020;DP=4675;Dels=0.00;FS=2.354;HaplotypeScore=0.0000;MLEAC=1;MLEAF=6.803e-03;MQ=60.00;MQ0=0;MQRankSum=-0.085;QD=31.89;ReadPosRankSum=-0.879;EFF=NON_SYNONYMOUS_CODING(MODERATE|MISSENSE|Gac/Aac|D283N|SaurJH1_0006|protein_coding|CODING|YP_001315161.1|1)	GT:AD:DP:GQ:MLPSAC:MLPSAF:PL		0	1	0	0	0	0	0	0	0	0	0	0	0	0	0	0	0	0	0	0	0	0	0	0	0	0	0	0	0	0	0	0	0	0	0	0	0	0	0	0
NC_009632	8614	.	T	C	1567.81	.	AC=1;AF=6.803e-03;AN=147;BaseQRankSum=0.330;DP=4784;Dels=0.00;FS=11.881;HaplotypeScore=0.0000;MLEAC=1;MLEAF=6.803e-03;MQ=60.00;MQ0=0;MQRankSum=0.336;QD=33.60;ReadPosRankSum=-0.832;EFF=SYNONYMOUS_CODING(LOW|SILENT|Tta/Cta|L496|SaurJH1_0006|protein_coding|CODING|YP_001315161.1|1)	GT:AD:DP:GQ:MLPSAC:MLPSAF:PL		0	0	0	0	0	0	0	0	0	0	0	0	0	0	0	0	0	0	0	0	0	0	0	0	0	0	0	0	0	0	0	0	0	0	0	0	0	0	0	0
NC_009632	8715	.	C	T	11973.1	.	AC=9;AF=0.061;AN=147;BaseQRankSum=-1.558;DP=4707;Dels=0.00;FS=0.222;HaplotypeScore=0.0000;MLEAC=9;MLEAF=0.061;MQ=60.00;MQ0=0;MQRankSum=1.399;QD=28.55;ReadPosRankSum=-0.457;EFF=SYNONYMOUS_CODING(LOW|SILENT|aaC/aaT|N529|SaurJH1_0006|protein_coding|CODING|YP_001315161.1|1)	GT:AD:DP:GQ:MLPSAC:MLPSAF:PL		0	0	0	0	0	0	0	0	0	0	0	0	0	0	0	0	0	0	0	0	0	0	0	0	0	0	0	0	0	0	0	0	0	0	0	0	0	0	0	0
NC_009632	9161	.	C	T	1567.81	.	AC=1;AF=6.803e-03;AN=147;BaseQRankSum=-0.026;DP=4736;Dels=0.00;FS=0.616;HaplotypeScore=0.0000;MLEAC=1;MLEAF=6.803e-03;MQ=60.00;MQ0=0;MQRankSum=0.423;QD=33.85;ReadPosRankSum=-0.167;EFF=NON_SYNONYMOUS_CODING(MODERATE|MISSENSE|tCa/tTa|S678L|SaurJH1_0006|protein_coding|CODING|YP_001315161.1|1)	GT:AD:DP:GQ:MLPSAC:MLPSAF:PL		0	0	0	0	0	0	0	0	0	0	0	0	0	0	0	0	0	0	0	0	0	0	0	0	0	0	0	0	0	0	0	0	0	0	1	0	0	0	0	0
NC_009632	9413	.	G	A	4263.33	.	AC=3;AF=0.020;AN=147;BaseQRankSum=-0.383;DP=4681;Dels=0.00;FS=2.684;HaplotypeScore=0.0000;MLEAC=3;MLEAF=0.020;MQ=60.00;MQ0=0;MQRankSum=0.333;QD=24.65;ReadPosRankSum=-0.641;EFF=NON_SYNONYMOUS_CODING(MODERATE|MISSENSE|gGt/gAt|G762D|SaurJH1_0006|protein_coding|CODING|YP_001315161.1|1)	GT:AD:DP:GQ:MLPSAC:MLPSAF:PL		0	0	0	0	0	0	0	0	0	0	0	0	0	0	0	0	0	0	0	0	0	0	0	0	0	0	0	0	0	0	0	0	0	0	0	0	0	0	0	0
NC_009632	9469	.	G	A	6650.21	.	AC=5;AF=0.034;AN=147;BaseQRankSum=0.916;DP=4693;Dels=0.00;FS=0.611;HaplotypeScore=0.0000;MLEAC=5;MLEAF=0.034;MQ=60.00;MQ0=0;MQRankSum=5.768;QD=30.68;ReadPosRankSum=-0.231;EFF=NON_SYNONYMOUS_CODING(MODERATE|MISSENSE|Gca/Aca|A781T|SaurJH1_0006|protein_coding|CODING|YP_001315161.1|1)	GT:AD:DP:GQ:MLPSAC:MLPSAF:PL		0	0	0	0	0	0	0	0	0	0	0	0	0	0	0	0	0	0	0	0	0	0	0	0	0	0	0	0	0	0	0	0	0	0	0	0	0	0	0	0
NC_009632	9595	.	C	A	3519.18	.	AC=2;AF=0.014;AN=147;BaseQRankSum=-2.087;DP=4757;Dels=0.00;FS=6.683;HaplotypeScore=0.0000;MLEAC=2;MLEAF=0.014;MQ=60.00;MQ0=0;MQRankSum=-0.201;QD=29.99;ReadPosRankSum=0.938;EFF=NON_SYNONYMOUS_CODING(MODERATE|MISSENSE|Caa/Aaa|Q823K|SaurJH1_0006|protein_coding|CODING|YP_001315161.1|1)	GT:AD:DP:GQ:MLPSAC:MLPSAF:PL		0	0	0	0	0	0	0	0	0	0	0	0	0	0	0	0	0	0	0	0	0	0	0	0	0	1	1	0	0	0	0	0	0	0	0	0	0	0	0	0
NC_009632	9655	.	G	A	6964.21	.	AC=5;AF=0.034;AN=147;BaseQRankSum=-0.184;DP=4754;Dels=0.00;FS=2.423;HaplotypeScore=0.0000;MLEAC=5;MLEAF=0.034;MQ=60.00;MQ0=0;MQRankSum=0.304;QD=31.42;ReadPosRankSum=0.140;EFF=NON_SYNONYMOUS_CODING(MODERATE|MISSENSE|Gat/Aat|D843N|SaurJH1_0006|protein_coding|CODING|YP_001315161.1|1)	GT:AD:DP:GQ:MLPSAC:MLPSAF:PL		0	0	0	0	0	0	0	0	0	0	0	0	0	0	0	0	0	0	0	0	0	0	0	0	0	0	0	0	0	0	0	0	0	0	0	0	0	0	0	0
NC_009632	9790	.	G	A	1522.81	.	AC=1;AF=6.803e-03;AN=147;BaseQRankSum=-0.676;DP=4754;Dels=0.00;FS=3.954;HaplotypeScore=0.0000;MLEAC=1;MLEAF=6.803e-03;MQ=60.00;MQ0=0;MQRankSum=0.084;QD=31.92;ReadPosRankSum=-0.464;EFF=NON_SYNONYMOUS_CODING(MODERATE|MISSENSE|Gaa/Aaa|E888K|SaurJH1_0006|protein_coding|CODING|YP_001315161.1|1)	GT:AD:DP:GQ:MLPSAC:MLPSAF:PL		0	0	0	0	0	0	0	0	0	0	0	0	0	0	0	0	0	0	0	0	1	0	0	0	0	0	0	0	0	0	0	0	0	0	0	0	0	0	0	0
NC_009632	10091	.	G	A	5024.33	.	AC=3;AF=0.020;AN=147;BaseQRankSum=1.222;DP=4758;Dels=0.00;FS=4.047;HaplotypeScore=0.0000;MLEAC=3;MLEAF=0.020;MQ=60.00;MQ0=0;MQRankSum=0.188;QD=33.65;ReadPosRankSum=0.415;EFF=NON_SYNONYMOUS_CODING(MODERATE|MISSENSE|gCa/gTa|A203V|SaurJH1_0007|protein_coding|CODING|YP_001315162.1|1)	GT:AD:DP:GQ:MLPSAC:MLPSAF:PL		0	0	0	0	0	0	0	0	0	0	0	0	0	0	0	0	0	0	0	0	0	0	0	0	0	0	0	0	0	0	0	0	0	0	0	0	0	0	0	0
NC_009632	10713	.	C	T	1835.81	.	AC=1;AF=6.803e-03;AN=147;BaseQRankSum=1.745;DP=4795;Dels=0.00;FS=4.483;HaplotypeScore=0.0000;MLEAC=1;MLEAF=6.803e-03;MQ=60.00;MQ0=0;MQRankSum=-0.419;QD=25.87;ReadPosRankSum=0.076;EFF=INTERGENIC(MODIFIER||||||||)	GT:AD:DP:GQ:MLPSAC:MLPSAF:PL		0	0	0	0	0	0	0	0	0	0	0	0	0	0	0	0	0	0	0	0	0	0	0	0	0	0	0	0	0	0	0	0	0	0	0	0	0	0	0	0
NC_009632	10732	.	A	G	1477.81	.	AC=1;AF=6.803e-03;AN=147;BaseQRankSum=0.052;DP=4822;Dels=0.00;FS=3.078;HaplotypeScore=0.0000;MLEAC=1;MLEAF=6.803e-03;MQ=60.00;MQ0=0;MQRankSum=-0.204;QD=27.89;ReadPosRankSum=-0.153;EFF=INTERGENIC(MODIFIER||||||||)	GT:AD:DP:GQ:MLPSAC:MLPSAF:PL		1	0	0	0	0	0	0	0	0	0	0	0	0	0	0	0	0	0	0	0	0	0	0	0	0	0	0	0	0	0	0	0	0	0	0	0	0	0	0	0
NC_009632	10763	.	C	A	3815.33	.	AC=3;AF=0.020;AN=147;BaseQRankSum=0.194;DP=4837;Dels=0.00;FS=1.270;HaplotypeScore=0.0000;MLEAC=3;MLEAF=0.020;MQ=60.00;MQ0=0;MQRankSum=0.290;QD=31.23;ReadPosRankSum=0.559;EFF=INTERGENIC(MODIFIER||||||||)	GT:AD:DP:GQ:MLPSAC:MLPSAF:PL		0	0	0	0	0	0	0	0	0	0	0	0	0	0	0	0	0	0	0	0	0	0	0	0	0	0	0	0	0	0	0	0	0	0	0	0	0	0	0	0
NC_009632	10972	.	C	A	1209.81	.	AC=1;AF=6.803e-03;AN=147;BaseQRankSum=2.360;DP=4871;Dels=0.00;FS=0.000;HaplotypeScore=0.0000;MLEAC=1;MLEAF=6.803e-03;MQ=60.00;MQ0=0;MQRankSum=0.287;QD=26.14;ReadPosRankSum=0.008;EFF=INTERGENIC(MODIFIER||||||||)	GT:AD:DP:GQ:MLPSAC:MLPSAF:PL		0	0	0	0	0	0	0	0	0	0	0	0	0	0	0	0	0	0	0	0	0	0	0	0	0	0	0	0	0	0	0	0	0	0	0	0	0	0	0	0
NC_009632	10992	.	G	T	1522.81	.	AC=1;AF=6.803e-03;AN=147;BaseQRankSum=0.709;DP=4837;Dels=0.00;FS=1.336;HaplotypeScore=0.0000;MLEAC=1;MLEAF=6.803e-03;MQ=60.00;MQ0=0;MQRankSum=0.897;QD=32.60;ReadPosRankSum=-1.421;EFF=INTERGENIC(MODIFIER||||||||)	GT:AD:DP:GQ:MLPSAC:MLPSAF:PL		0	0	0	0	0	0	0	0	0	0	0	0	0	0	0	0	0	0	0	0	0	0	0	0	0	0	0	0	0	0	0	0	0	0	0	0	0	0	0	0
NC_009632	11476	.	TTTAGCA	T	8129.72	.	AC=4;AF=0.027;AN=147;BaseQRankSum=-0.321;DP=4549;FS=5.776;MLEAC=4;MLEAF=0.027;MQ=60.01;MQ0=0;MQRankSum=0.409;QD=10.75;RPA=2,1;RU=TTAGCA;ReadPosRankSum=2.815;STR;EFF=CODON_DELETION(MODERATE||ttagca/|LA152|SaurJH1_0008|protein_coding|CODING|YP_001315163.1|1)	GT:AD:DP:GQ:MLPSAC:MLPSAF:PL		0	0	0	0	0	0	0	0	0	0	0	0	0	0	0	0	0	0	0	0	0	0	0	0	0	0	0	0	0	0	0	0	0	0	0	0	0	0	0	0
NC_009632	11825	.	C	A	12105.1	.	AC=9;AF=0.061;AN=147;BaseQRankSum=1.054;DP=4674;Dels=0.00;FS=1.217;HaplotypeScore=0.0000;MLEAC=9;MLEAF=0.061;MQ=60.00;MQ0=0;MQRankSum=-0.286;QD=32.02;ReadPosRankSum=1.668;EFF=SYNONYMOUS_CODING(LOW|SILENT|Cga/Aga|R268|SaurJH1_0008|protein_coding|CODING|YP_001315163.1|1)	GT:AD:DP:GQ:MLPSAC:MLPSAF:PL		0	0	0	0	0	0	0	0	0	0	0	0	0	0	0	0	0	0	0	0	0	0	0	0	0	0	0	0	0	0	0	0	0	0	0	0	0	0	0	0
NC_009632	12411	.	G	A	4576.33	.	AC=3;AF=0.020;AN=147;BaseQRankSum=-0.250;DP=4805;Dels=0.00;FS=0.742;HaplotypeScore=0.0000;MLEAC=3;MLEAF=0.020;MQ=60.00;MQ0=0;MQRankSum=-0.220;QD=27.28;ReadPosRankSum=0.723;EFF=NON_SYNONYMOUS_CODING(MODERATE|MISSENSE|cGt/cAt|R463H|SaurJH1_0008|protein_coding|CODING|YP_001315163.1|1)	GT:AD:DP:GQ:MLPSAC:MLPSAF:PL		0	0	0	0	0	0	0	0	0	0	0	0	0	0	0	0	0	0	0	0	0	0	0	0	0	0	0	0	0	0	0	0	0	0	0	0	0	0	0	0
NC_009632	12425	.	G	A	2104.81	.	AC=1;AF=6.803e-03;AN=147;BaseQRankSum=0.606;DP=4788;Dels=0.00;FS=0.000;HaplotypeScore=0.0000;MLEAC=1;MLEAF=6.803e-03;MQ=60.00;MQ0=0;MQRankSum=0.426;QD=32.58;ReadPosRankSum=0.690;EFF=NON_SYNONYMOUS_CODING(MODERATE|MISSENSE|Gag/Aag|E468K|SaurJH1_0008|protein_coding|CODING|YP_001315163.1|1)	GT:AD:DP:GQ:MLPSAC:MLPSAF:PL		0	0	0	0	0	0	0	0	0	0	0	0	0	0	0	0	0	0	0	0	0	0	0	0	0	0	0	0	0	0	0	0	0	0	0	0	0	0	0	0
NC_009632	12448	.	C	T	2014.81	.	AC=1;AF=6.803e-03;AN=147;BaseQRankSum=-1.995;DP=4797;Dels=0.00;FS=4.221;HaplotypeScore=0.0000;MLEAC=1;MLEAF=6.803e-03;MQ=60.00;MQ0=0;MQRankSum=-0.523;QD=30.15;ReadPosRankSum=0.047;EFF=SYNONYMOUS_CODING(LOW|SILENT|tcC/tcT|S475|SaurJH1_0008|protein_coding|CODING|YP_001315163.1|1)	GT:AD:DP:GQ:MLPSAC:MLPSAF:PL		0	0	0	0	0	0	0	0	0	1	0	0	0	0	0	0	0	0	0	0	0	0	0	0	0	0	0	0	0	0	0	0	0	0	0	0	0	0	0	0
NC_009632	12488	.	G	A	1567.81	.	AC=1;AF=6.803e-03;AN=147;BaseQRankSum=0.949;DP=4756;Dels=0.00;FS=0.618;HaplotypeScore=0.0000;MLEAC=1;MLEAF=6.803e-03;MQ=60.00;MQ0=0;MQRankSum=-0.048;QD=34.95;ReadPosRankSum=-1.331;EFF=NON_SYNONYMOUS_CODING(MODERATE|MISSENSE|Gtt/Att|V489I|SaurJH1_0008|protein_coding|CODING|YP_001315163.1|1)	GT:AD:DP:GQ:MLPSAC:MLPSAF:PL		0	0	0	0	1	0	0	0	0	0	0	0	0	0	0	0	0	0	0	0	0	0	0	0	0	0	0	0	0	0	0	0	0	0	0	0	0	0	0	0
NC_009632	12770	.	G	T	1074.81	.	AC=1;AF=6.803e-03;AN=147;BaseQRankSum=-0.079;DP=4755;Dels=0.00;FS=0.746;HaplotypeScore=0.0000;MLEAC=1;MLEAF=6.803e-03;MQ=60.00;MQ0=0;MQRankSum=-0.571;QD=31.66;ReadPosRankSum=-1.866;EFF=INTERGENIC(MODIFIER||||||||)	GT:AD:DP:GQ:MLPSAC:MLPSAF:PL		1	0	0	0	0	0	0	0	0	0	0	0	0	0	0	0	0	0	0	0	0	0	0	0	0	0	0	0	0	0	0	0	0	0	0	0	0	0	0	0
NC_009632	12829	.	G	A	1253.81	.	AC=1;AF=6.803e-03;AN=147;BaseQRankSum=0.157;DP=4726;Dels=0.00;FS=1.486;HaplotypeScore=0.0000;MLEAC=1;MLEAF=6.803e-03;MQ=60.00;MQ0=0;MQRankSum=0.794;QD=25.49;ReadPosRankSum=-0.826;EFF=INTERGENIC(MODIFIER||||||||)	GT:AD:DP:GQ:MLPSAC:MLPSAF:PL		0	0	0	0	0	0	0	0	0	0	0	0	0	0	0	0	0	0	0	0	0	0	0	0	0	0	0	0	0	0	0	0	0	0	0	0	0	0	0	0
NC_009632	13178	.	A	G	2758.18	.	AC=2;AF=0.014;AN=147;BaseQRankSum=-0.950;DP=4775;Dels=0.00;FS=2.776;HaplotypeScore=0.0000;MLEAC=2;MLEAF=0.014;MQ=60.00;MQ0=0;MQRankSum=-1.119;QD=29.65;ReadPosRankSum=0.776;EFF=NON_SYNONYMOUS_CODING(MODERATE|MISSENSE|Agt/Ggt|S88G|SaurJH1_0009|protein_coding|CODING|YP_001315164.1|1)	GT:AD:DP:GQ:MLPSAC:MLPSAF:PL		0	0	0	0	0	0	0	0	0	0	0	0	0	0	0	0	0	0	0	0	0	0	0	0	0	0	0	0	0	0	0	0	0	0	0	0	0	0	0	0
NC_009632	14207	.	C	T	6919.21	.	AC=5;AF=0.034;AN=147;BaseQRankSum=-1.792;DP=4866;Dels=0.00;FS=3.784;HaplotypeScore=0.0000;MLEAC=5;MLEAF=0.034;MQ=60.00;MQ0=0;MQRankSum=0.523;QD=29.75;ReadPosRankSum=-0.615;EFF=INTERGENIC(MODIFIER||||||||)	GT:AD:DP:GQ:MLPSAC:MLPSAF:PL		0	0	0	0	0	0	0	0	0	0	0	0	0	0	0	0	0	0	0	0	0	0	0	0	0	0	0	0	0	0	0	0	0	0	0	0	0	0	0	0
NC_009632	14465	.	C	T	1164.81	.	AC=1;AF=6.803e-03;AN=147;BaseQRankSum=0.700;DP=4585;Dels=0.00;FS=0.707;HaplotypeScore=0.0000;MLEAC=1;MLEAF=6.803e-03;MQ=60.00;MQ0=0;MQRankSum=-0.154;QD=31.75;ReadPosRankSum=0.925;EFF=INTERGENIC(MODIFIER||||||||)	GT:AD:DP:GQ:MLPSAC:MLPSAF:PL		0	0	0	0	0	0	0	0	0	0	0	0	0	0	0	0	0	0	0	0	0	0	0	0	0	0	0	0	0	0	0	0	0	0	0	0	0	0	0	0
NC_009632	14526	.	G	T	1298.81	.	AC=1;AF=6.803e-03;AN=147;BaseQRankSum=0.696;DP=4694;Dels=0.00;FS=3.331;HaplotypeScore=0.0000;MLEAC=1;MLEAF=6.803e-03;MQ=60.00;MQ0=0;MQRankSum=-0.089;QD=31.40;ReadPosRankSum=-1.584;EFF=INTERGENIC(MODIFIER||||||||)	GT:AD:DP:GQ:MLPSAC:MLPSAF:PL		0	0	0	0	0	0	0	0	0	0	0	0	0	0	0	0	0	0	0	0	0	0	0	0	0	0	0	0	0	0	0	0	0	0	0	0	0	0	0	0
NC_009632	14579	.	T	G	895.81	.	AC=1;AF=6.803e-03;AN=147;BaseQRankSum=0.823;DP=4762;Dels=0.00;FS=4.145;HaplotypeScore=0.0000;MLEAC=1;MLEAF=6.803e-03;MQ=60.00;MQ0=0;MQRankSum=-0.817;QD=33.12;ReadPosRankSum=-1.055;EFF=INTERGENIC(MODIFIER||||||||)	GT:AD:DP:GQ:MLPSAC:MLPSAF:PL		0	0	0	0	0	0	0	0	0	0	0	0	0	0	0	0	0	0	0	0	0	0	0	0	0	0	0	0	0	0	0	0	0	0	0	1	0	0	0	0
NC_009632	14715	.	A	G	2758.18	.	AC=2;AF=0.014;AN=147;BaseQRankSum=0.606;DP=4886;Dels=0.00;FS=0.000;HaplotypeScore=0.6260;MLEAC=2;MLEAF=0.014;MQ=59.91;MQ0=0;MQRankSum=-0.650;QD=32.85;ReadPosRankSum=1.842;EFF=INTERGENIC(MODIFIER||||||||)	GT:AD:DP:GQ:MLPSAC:MLPSAF:PL		0	0	0	0	0	0	0	0	0	0	0	0	0	0	0	0	0	0	0	0	0	0	0	0	0	0	0	0	0	0	0	0	0	0	0	0	0	0	0	0
NC_009632	14721	.	G	A	1925.81	.	AC=1;AF=6.803e-03;AN=147;BaseQRankSum=0.568;DP=4858;Dels=0.00;FS=2.929;HaplotypeScore=1.3268;MLEAC=1;MLEAF=6.803e-03;MQ=59.90;MQ0=0;MQRankSum=-0.232;QD=27.35;ReadPosRankSum=0.073;EFF=INTERGENIC(MODIFIER||||||||)	GT:AD:DP:GQ:MLPSAC:MLPSAF:PL		0	0	0	0	0	0	0	0	0	0	0	0	0	0	0	0	1	0	0	0	0	0	0	0	0	0	0	0	0	0	0	0	0	0	0	0	0	0	0	0
NC_009632	14727	.	G	A	5635.77	.	AC=4;AF=0.027;AN=147;BaseQRankSum=1.545;DP=4815;Dels=0.00;FS=15.017;HaplotypeScore=0.6737;MLEAC=4;MLEAF=0.027;MQ=59.89;MQ0=0;MQRankSum=-0.396;QD=30.85;ReadPosRankSum=-0.041;EFF=INTERGENIC(MODIFIER||||||||)	GT:AD:DP:GQ:MLPSAC:MLPSAF:PL		0	1	1	1	1	0	0	0	0	0	0	0	0	0	0	0	0	0	0	0	0	0	0	0	0	0	0	0	0	0	0	0	0	0	0	0	0	0	0	0
NC_009632	14746	.	G	T	51666.3	.	AC=36;AF=0.245;AN=147;BaseQRankSum=-0.177;DP=4795;Dels=0.00;FS=1.948;HaplotypeScore=0.4083;MLEAC=36;MLEAF=0.245;MQ=59.89;MQ0=0;MQRankSum=-0.094;QD=33.39;ReadPosRankSum=0.221;EFF=INTERGENIC(MODIFIER||||||||)	GT:AD:DP:GQ:MLPSAC:MLPSAF:PL		0	0	0	0	0	1	1	1	1	1	1	1	1	1	1	1	1	1	1	1	1	1	1	1	1	1	1	1	1	1	1	1	1	1	1	1	1	1	1	0
NC_009632	14763	.	T	C	1477.81	.	AC=1;AF=6.803e-03;AN=147;BaseQRankSum=0.268;DP=4789;Dels=0.00;FS=7.757;HaplotypeScore=0.6124;MLEAC=1;MLEAF=6.803e-03;MQ=59.89;MQ0=0;MQRankSum=-0.172;QD=32.62;ReadPosRankSum=1.821;EFF=INTERGENIC(MODIFIER||||||||)	GT:AD:DP:GQ:MLPSAC:MLPSAF:PL		1	0	0	0	0	0	0	0	0	0	0	0	0	0	0	0	0	0	0	0	0	0	0	0	0	0	0	0	0	0	0	0	0	0	0	0	0	0	0	0
NC_009632	14813	.	C	T	985.81	.	AC=1;AF=6.803e-03;AN=147;BaseQRankSum=-0.133;DP=4865;Dels=0.00;FS=5.227;HaplotypeScore=0.0000;MLEAC=1;MLEAF=6.803e-03;MQ=59.99;MQ0=0;MQRankSum=-0.150;QD=28.26;ReadPosRankSum=0.669;EFF=INTERGENIC(MODIFIER||||||||)	GT:AD:DP:GQ:MLPSAC:MLPSAF:PL		0	0	0	0	0	0	0	0	1	0	0	0	0	0	0	0	0	0	0	0	0	0	0	0	0	0	0	0	0	0	0	0	0	0	0	0	0	0	0	0
NC_009632	14825	.	A	AAT	43.76	.	AC=1;AF=6.803e-03;AN=147;BaseQRankSum=0.515;DP=4844;FS=2.675;MLEAC=1;MLEAF=6.803e-03;MQ=60.01;MQ0=0;MQRankSum=0.702;QD=0.25;RPA=2,3;RU=AT;ReadPosRankSum=0.546;STR;EFF=INTERGENIC(MODIFIER||||||||)	GT:AD:DP:GQ:MLPSAC:MLPSAF:PL		0	0	0	0	0	0	0	0	0	0	0	0	0	0	0	0	0	0	0	0	1	0	0	0	0	0	0	0	0	0	0	0	0	0	0	0	0	0	0	0
NC_009632	14828	.	A	G	3294.18	.	AC=2;AF=0.014;AN=147;BaseQRankSum=0.200;DP=4849;Dels=0.00;FS=1.925;HaplotypeScore=0.9114;MLEAC=2;MLEAF=0.014;MQ=60.01;MQ0=0;MQRankSum=-0.461;QD=33.09;ReadPosRankSum=1.294;EFF=INTERGENIC(MODIFIER||||||||)	GT:AD:DP:GQ:MLPSAC:MLPSAF:PL		0	0	0	0	0	0	0	0	0	0	0	0	0	0	0	0	0	0	0	0	0	0	0	0	0	0	0	0	0	0	0	0	0	0	0	0	0	0	0	0
NC_009632	14836	.	G	A	179.81	.	AC=1;AF=6.803e-03;AN=147;BaseQRankSum=-0.375;DP=4824;Dels=0.00;FS=6.012;HaplotypeScore=0.6666;MLEAC=1;MLEAF=6.803e-03;MQ=60.01;MQ0=0;MQRankSum=1.072;QD=1.93;ReadPosRankSum=2.627;EFF=INTERGENIC(MODIFIER||||||||)	GT:AD:DP:GQ:MLPSAC:MLPSAF:PL		0	0	0	0	0	0	0	0	0	0	0	0	0	0	0	0	0	0	0	0	1	0	0	0	0	0	0	0	0	0	0	0	0	0	0	0	0	0	0	0
NC_009632	14837	.	C	A	224.81	.	AC=1;AF=6.803e-03;AN=147;BaseQRankSum=-0.139;DP=4815;Dels=0.00;FS=6.983;HaplotypeScore=0.6734;MLEAC=1;MLEAF=6.803e-03;MQ=60.01;MQ0=0;MQRankSum=-2.684;QD=2.39;ReadPosRankSum=2.561;EFF=INTERGENIC(MODIFIER||||||||)	GT:AD:DP:GQ:MLPSAC:MLPSAF:PL		0	0	0	0	0	0	0	0	0	0	0	0	0	0	0	0	0	0	0	0	1	0	0	0	0	0	0	0	0	0	0	0	0	0	0	0	0	0	0	0
NC_009632	14857	.	G	A	134.81	.	AC=1;AF=6.803e-03;AN=147;BaseQRankSum=0.775;DP=4793;Dels=0.00;FS=23.154;HaplotypeScore=0.0000;MLEAC=1;MLEAF=6.803e-03;MQ=60.01;MQ0=0;MQRankSum=-1.218;QD=1.35;ReadPosRankSum=3.515;EFF=NON_SYNONYMOUS_CODING(MODERATE|MISSENSE|Gca/Aca|A2T|SaurJH1_0010|protein_coding|CODING|YP_001315165.1|1)	GT:AD:DP:GQ:MLPSAC:MLPSAF:PL		0	0	0	0	0	0	0	0	0	0	0	0	0	0	0	0	0	0	0	0	1	0	0	0	0	0	0	0	0	0	0	0	0	0	0	0	0	0	0	0
NC_009632	14868	.	A	G	89.81	.	AC=1;AF=6.803e-03;AN=147;BaseQRankSum=-0.707;DP=4812;Dels=0.00;FS=31.914;HaplotypeScore=0.0000;MLEAC=1;MLEAF=6.803e-03;MQ=60.01;MQ0=0;MQRankSum=0.174;QD=0.91;ReadPosRankSum=3.055;EFF=SYNONYMOUS_CODING(LOW|SILENT|ttA/ttG|L5|SaurJH1_0010|protein_coding|CODING|YP_001315165.1|1)	GT:AD:DP:GQ:MLPSAC:MLPSAF:PL		0	0	0	0	0	0	0	0	0	0	0	0	0	0	0	0	0	0	0	0	1	0	0	0	0	0	0	0	0	0	0	0	0	0	0	0	0	0	0	0
NC_009632	14886	.	A	G	45.81	.	AC=1;AF=6.803e-03;AN=147;BaseQRankSum=0.892;DP=4782;Dels=0.00;FS=24.993;HaplotypeScore=0.0000;MLEAC=1;MLEAF=6.803e-03;MQ=60.01;MQ0=0;MQRankSum=0.165;QD=0.55;ReadPosRankSum=1.288;EFF=SYNONYMOUS_CODING(LOW|SILENT|gtA/gtG|V11|SaurJH1_0010|protein_coding|CODING|YP_001315165.1|1)	GT:AD:DP:GQ:MLPSAC:MLPSAF:PL		0	0	0	0	0	0	0	0	0	0	0	0	0	0	0	0	0	0	0	0	1	0	0	0	0	0	0	0	0	0	0	0	0	0	0	0	0	0	0	0
NC_009632	14947	.	G	A	1522.81	.	AC=1;AF=6.803e-03;AN=147;BaseQRankSum=0.291;DP=4821;Dels=0.00;FS=0.619;HaplotypeScore=0.2517;MLEAC=1;MLEAF=6.803e-03;MQ=60.00;MQ0=0;MQRankSum=0.513;QD=30.82;ReadPosRankSum=1.337;EFF=NON_SYNONYMOUS_CODING(MODERATE|MISSENSE|Gct/Act|A32T|SaurJH1_0010|protein_coding|CODING|YP_001315165.1|1)	GT:AD:DP:GQ:MLPSAC:MLPSAF:PL		0	0	0	0	0	0	0	0	0	0	0	0	0	0	0	0	0	0	0	0	0	0	0	0	0	0	0	0	0	0	0	0	0	0	0	0	0	0	0	0
NC_009632	15042	.	A	AGCAGGT	11870.2	.	AC=5;AF=0.034;AN=147;BaseQRankSum=0.944;DP=4802;FS=11.479;MLEAC=5;MLEAF=0.034;MQ=60.01;MQ0=0;MQRankSum=-0.366;QD=12.93;RPA=1,2;RU=GCAGGT;ReadPosRankSum=0.399;STR;EFF=CODON_INSERTION(MODERATE||gca/GCAGGTgca|A64AGA|SaurJH1_0010|protein_coding|CODING|YP_001315165.1|1)	GT:AD:DP:GQ:MLPSAC:MLPSAF:PL		0	0	0	0	0	0	0	0	0	0	0	0	0	0	0	0	0	0	0	0	0	0	0	0	0	0	0	0	0	0	0	0	0	0	0	0	0	0	0	0
NC_009632	15227	.	C	T	5993.77	.	AC=4;AF=0.027;AN=147;BaseQRankSum=-1.334;DP=4765;Dels=0.00;FS=7.147;HaplotypeScore=0.0000;MLEAC=4;MLEAF=0.027;MQ=60.00;MQ0=0;MQRankSum=0.151;QD=32.79;ReadPosRankSum=-1.087;EFF=NON_SYNONYMOUS_CODING(MODERATE|MISSENSE|gCt/gTt|A125V|SaurJH1_0010|protein_coding|CODING|YP_001315165.1|1)	GT:AD:DP:GQ:MLPSAC:MLPSAF:PL		0	0	0	0	0	0	0	0	0	0	0	0	0	0	0	0	0	0	0	0	0	0	0	0	0	0	0	0	0	0	0	0	0	0	0	0	0	0	0	0
NC_009632	15462	.	A	T	1388.81	.	AC=1;AF=6.803e-03;AN=147;BaseQRankSum=-0.926;DP=4768;Dels=0.00;FS=2.251;HaplotypeScore=0.0000;MLEAC=1;MLEAF=6.803e-03;MQ=60.00;MQ0=0;MQRankSum=0.326;QD=31.85;ReadPosRankSum=0.522;EFF=NON_SYNONYMOUS_CODING(MODERATE|MISSENSE|ttA/ttT|L203F|SaurJH1_0010|protein_coding|CODING|YP_001315165.1|1)	GT:AD:DP:GQ:MLPSAC:MLPSAF:PL		0	0	0	0	0	0	0	0	0	0	0	0	0	0	0	0	0	0	0	0	0	0	0	0	0	0	0	0	0	0	0	0	0	0	0	0	0	0	0	0
NC_009632	15808	.	C	T	1343.81	.	AC=1;AF=6.803e-03;AN=147;BaseQRankSum=-0.370;DP=4812;Dels=0.00;FS=5.534;HaplotypeScore=0.0000;MLEAC=1;MLEAF=6.803e-03;MQ=60.00;MQ0=0;MQRankSum=-1.037;QD=30.65;ReadPosRankSum=-0.346;EFF=NON_SYNONYMOUS_CODING(MODERATE|MISSENSE|aCg/aTg|T88M|SaurJH1_0011|protein_coding|CODING|YP_001315166.1|1)	GT:AD:DP:GQ:MLPSAC:MLPSAF:PL		0	0	0	0	0	0	0	0	0	0	0	0	0	0	0	0	0	0	0	0	0	0	0	0	0	0	0	0	0	0	0	0	0	0	0	0	0	0	0	0
NC_009632	16831	.	A	T	985.81	.	AC=1;AF=6.803e-03;AN=147;BaseQRankSum=0.113;DP=4636;Dels=0.00;FS=0.000;HaplotypeScore=0.0000;MLEAC=1;MLEAF=6.803e-03;MQ=60.00;MQ0=0;MQRankSum=-0.396;QD=28.51;ReadPosRankSum=-1.806;EFF=NON_SYNONYMOUS_CODING(MODERATE|MISSENSE|aaA/aaT|K198N|SaurJH1_0012|protein_coding|CODING|YP_001315167.1|1)	GT:AD:DP:GQ:MLPSAC:MLPSAF:PL		0	0	0	0	0	0	0	0	0	0	0	0	0	0	0	0	0	0	0	0	0	0	0	0	0	0	0	0	0	0	0	0	0	0	0	0	0	0	0	0
NC_009632	16888	.	T	C	1970.81	.	AC=1;AF=6.803e-03;AN=147;BaseQRankSum=-0.323;DP=4795;Dels=0.00;FS=1.155;HaplotypeScore=0.0000;MLEAC=1;MLEAF=6.803e-03;MQ=60.00;MQ0=0;MQRankSum=-1.318;QD=27.25;ReadPosRankSum=-0.320;EFF=SYNONYMOUS_CODING(LOW|SILENT|ggT/ggC|G217|SaurJH1_0012|protein_coding|CODING|YP_001315167.1|1)	GT:AD:DP:GQ:MLPSAC:MLPSAF:PL		0	0	0	0	0	0	0	0	0	0	0	0	0	0	0	0	0	0	0	0	0	0	0	0	0	0	0	0	0	0	0	0	0	0	0	0	0	0	0	0
NC_009632	16964	.	C	T	4470.77	.	AC=4;AF=0.027;AN=147;BaseQRankSum=-0.198;DP=4801;Dels=0.00;FS=7.117;HaplotypeScore=0.0000;MLEAC=4;MLEAF=0.027;MQ=60.00;MQ0=0;MQRankSum=0.819;QD=30.52;ReadPosRankSum=-1.016;EFF=STOP_GAINED(HIGH|NONSENSE|Cga/Tga|R243*|SaurJH1_0012|protein_coding|CODING|YP_001315167.1|1)	GT:AD:DP:GQ:MLPSAC:MLPSAF:PL		0	0	0	0	0	0	0	0	0	0	0	0	0	0	0	0	0	0	0	0	0	0	0	0	0	0	0	0	0	0	0	0	0	0	0	0	0	0	0	0
NC_009632	17403	.	T	A	1925.81	.	AC=1;AF=6.803e-03;AN=147;BaseQRankSum=-0.559;DP=4772;Dels=0.00;FS=0.000;HaplotypeScore=0.0000;MLEAC=1;MLEAF=6.803e-03;MQ=60.00;MQ0=0;MQRankSum=0.656;QD=31.59;ReadPosRankSum=-0.076;EFF=INTERGENIC(MODIFIER||||||||)	GT:AD:DP:GQ:MLPSAC:MLPSAF:PL		0	0	0	0	0	0	0	0	0	0	0	0	0	0	0	0	0	0	0	0	0	0	0	0	0	0	0	0	0	0	0	0	0	0	0	0	0	0	0	0
NC_009632	18545	.	A	T	5321.77	.	AC=4;AF=0.027;AN=147;BaseQRankSum=-0.562;DP=4626;Dels=0.00;FS=1.470;HaplotypeScore=0.1905;MLEAC=4;MLEAF=0.027;MQ=60.00;MQ0=0;MQRankSum=0.875;QD=27.52;ReadPosRankSum=0.163;EFF=NON_SYNONYMOUS_CODING(MODERATE|MISSENSE|Aat/Tat|N32Y|SaurJH1_0014|protein_coding|CODING|YP_001315169.1|1)	GT:AD:DP:GQ:MLPSAC:MLPSAF:PL		0	0	0	0	0	0	0	0	0	0	0	0	0	0	0	0	0	0	0	0	0	0	0	0	0	0	0	0	0	0	0	0	0	0	0	0	0	0	0	0
NC_009632	18555	.	T	C	1388.81	.	AC=1;AF=6.803e-03;AN=147;BaseQRankSum=-1.108;DP=4622;Dels=0.00;FS=5.409;HaplotypeScore=0.2177;MLEAC=1;MLEAF=6.803e-03;MQ=60.00;MQ0=0;MQRankSum=0.425;QD=32.58;ReadPosRankSum=0.526;EFF=NON_SYNONYMOUS_CODING(MODERATE|MISSENSE|aTa/aCa|I35T|SaurJH1_0014|protein_coding|CODING|YP_001315169.1|1)	GT:AD:DP:GQ:MLPSAC:MLPSAF:PL		0	0	0	0	0	0	0	0	0	0	0	0	0	0	0	0	0	0	0	0	0	0	0	0	0	0	0	0	0	0	0	0	0	0	0	0	0	0	0	0
NC_009632	19519	.	T	C	1164.81	.	AC=1;AF=6.803e-03;AN=147;BaseQRankSum=-1.091;DP=4720;Dels=0.00;FS=12.870;HaplotypeScore=0.0000;MLEAC=1;MLEAF=6.803e-03;MQ=60.00;MQ0=0;MQRankSum=1.351;QD=26.76;ReadPosRankSum=1.187;EFF=SYNONYMOUS_CODING(LOW|SILENT|ggT/ggC|G356|SaurJH1_0014|protein_coding|CODING|YP_001315169.1|1)	GT:AD:DP:GQ:MLPSAC:MLPSAF:PL		0	0	0	0	0	0	0	0	0	0	0	0	0	0	0	0	0	0	0	0	0	0	0	0	0	1	0	0	0	0	0	0	0	0	0	0	0	0	0	0
NC_009632	19625	.	T	C	57718.9	.	AC=41;AF=0.279;AN=147;BaseQRankSum=0.995;DP=4703;Dels=0.00;FS=2.713;HaplotypeScore=0.0000;MLEAC=41;MLEAF=0.279;MQ=60.00;MQ0=0;MQRankSum=0.093;QD=40.29;ReadPosRankSum=1.156;EFF=NON_SYNONYMOUS_CODING(MODERATE|MISSENSE|Tca/Cca|S392P|SaurJH1_0014|protein_coding|CODING|YP_001315169.1|1)	GT:AD:DP:GQ:MLPSAC:MLPSAF:PL		1	1	1	1	1	1	1	1	1	1	1	1	1	1	1	1	1	1	1	1	1	1	1	1	1	1	1	1	1	1	1	1	1	1	1	1	1	1	1	0
NC_009632	20657	.	C	T	1298.84	.	AC=1;AF=6.849e-03;AN=146;BaseQRankSum=-1.459;DP=4656;Dels=0.00;FS=0.000;HaplotypeScore=0.0000;MLEAC=1;MLEAF=6.849e-03;MQ=60.00;MQ0=0;MQRankSum=0.816;QD=28.62;ReadPosRankSum=-0.055;EFF=NON_SYNONYMOUS_CODING(MODERATE|MISSENSE|gCa/gTa|A81V|rplI|protein_coding|CODING|YP_001315170.1|1)	GT:AD:DP:GQ:MLPSAC:MLPSAF:PL		0	0	0	0	0	0	0	0	0	0	0	0	0	0	0	0	0	0	0	0	0	0	0	0	0	0	0	0	0	0	0	0	0	0	0	0	0	0	0	0
NC_009632	21290	.	G	A	7502.21	.	AC=5;AF=0.034;AN=147;BaseQRankSum=-0.256;DP=4602;Dels=0.00;FS=4.573;HaplotypeScore=0.0000;MLEAC=5;MLEAF=0.034;MQ=60.00;MQ0=0;MQRankSum=-0.908;QD=35.74;ReadPosRankSum=1.075;EFF=NON_SYNONYMOUS_CODING(MODERATE|MISSENSE|Gaa/Aaa|E133K|SaurJH1_0016|protein_coding|CODING|YP_001315171.1|1)	GT:AD:DP:GQ:MLPSAC:MLPSAF:PL		0	0	0	0	0	0	0	0	0	0	0	0	0	0	0	0	0	0	0	0	0	0	0	0	0	0	0	0	0	0	0	0	0	0	0	0	0	0	0	0
NC_009632	21520	.	A	G	1253.81	.	AC=1;AF=6.803e-03;AN=147;BaseQRankSum=-0.637;DP=4746;Dels=0.00;FS=3.397;HaplotypeScore=0.0000;MLEAC=1;MLEAF=6.803e-03;MQ=60.00;MQ0=0;MQRankSum=0.926;QD=29.84;ReadPosRankSum=0.763;EFF=SYNONYMOUS_CODING(LOW|SILENT|gcA/gcG|A209|SaurJH1_0016|protein_coding|CODING|YP_001315171.1|1)	GT:AD:DP:GQ:MLPSAC:MLPSAF:PL		0	0	0	0	0	0	0	0	0	0	0	0	0	0	0	0	0	0	0	0	0	0	0	0	0	0	0	0	0	0	0	0	0	0	0	0	0	0	0	0
NC_009632	22292	.	T	TA	762.76	.	AC=1;AF=6.803e-03;AN=147;BaseQRankSum=-0.075;DP=4733;FS=1.631;MLEAC=1;MLEAF=6.803e-03;MQ=60.00;MQ0=0;MQRankSum=0.105;QD=28.25;RPA=6,7;RU=A;ReadPosRankSum=1.125;STR;EFF=FRAME_SHIFT(HIGH||taa/tAaa|*467*?|SaurJH1_0016|protein_coding|CODING|YP_001315171.1|1)	GT:AD:DP:GQ:MLPSAC:MLPSAF:PL		0	0	0	1	0	0	0	0	0	0	0	0	0	0	0	0	0	0	0	0	0	0	0	0	0	0	0	0	0	0	0	0	0	0	0	0	0	0	0	0
NC_009632	22299	.	G	T	2758.18	.	AC=2;AF=0.014;AN=147;BaseQRankSum=1.422;DP=4739;Dels=0.00;FS=16.556;HaplotypeScore=0.1632;MLEAC=2;MLEAF=0.014;MQ=60.00;MQ0=0;MQRankSum=-0.536;QD=30.79;ReadPosRankSum=0.507;EFF=INTERGENIC(MODIFIER||||||||)	GT:AD:DP:GQ:MLPSAC:MLPSAF:PL		0	0	0	0	0	0	0	0	0	0	0	0	0	0	0	0	0	0	0	0	0	0	0	0	0	0	0	1	1	0	0	0	0	0	0	0	0	0	0	0
NC_009632	22326	.	G	T	1880.81	.	AC=1;AF=6.803e-03;AN=147;BaseQRankSum=-1.427;DP=4784;Dels=0.00;FS=0.000;HaplotypeScore=0.0000;MLEAC=1;MLEAF=6.803e-03;MQ=60.00;MQ0=0;MQRankSum=-0.772;QD=33.44;ReadPosRankSum=-0.074;EFF=INTERGENIC(MODIFIER||||||||)	GT:AD:DP:GQ:MLPSAC:MLPSAF:PL		0	0	0	0	0	0	0	0	0	0	0	0	0	0	0	0	0	0	0	0	0	0	0	0	0	0	0	0	0	0	0	0	0	0	0	0	0	0	0	0
NC_009632	22340	.	G	GT	695.76	.	AC=1;AF=6.803e-03;AN=147;BaseQRankSum=1.396;DP=4761;FS=4.172;MLEAC=1;MLEAF=6.803e-03;MQ=60.00;MQ0=0;MQRankSum=1.510;QD=28.99;RPA=5,6;RU=T;ReadPosRankSum=1.143;STR;EFF=INTERGENIC(MODIFIER||||||||)	GT:AD:DP:GQ:MLPSAC:MLPSAF:PL		0	0	0	0	0	0	0	0	0	0	0	0	0	0	0	0	0	0	0	0	0	0	0	0	0	0	0	0	0	0	0	0	0	0	0	1	0	0	0	0
NC_009632	22388	.	G	A,T	2844.17	.	AC=1,1;AF=6.803e-03,6.803e-03;AN=147;BaseQRankSum=-1.486;DP=4668;Dels=0.00;FS=5.924;HaplotypeScore=0.0000;MLEAC=1,1;MLEAF=6.803e-03,6.803e-03;MQ=60.00;MQ0=0;MQRankSum=-0.124;QD=27.18;ReadPosRankSum=0.211;EFF=INTERGENIC(MODIFIER||||||||)	GT:AD:DP:GQ:MLPSAC:MLPSAF:PL		0	0	0	0	2	0	0	0	0	0	0	0	0	0	0	0	0	0	0	0	0	0	0	0	0	0	0	0	0	0	0	0	0	0	0	0	0	0	0	1
NC_009632	23025	.	G	A	1522.81	.	AC=1;AF=6.803e-03;AN=147;BaseQRankSum=-1.579;DP=4754;Dels=0.00;FS=7.594;HaplotypeScore=0.0000;MLEAC=1;MLEAF=6.803e-03;MQ=60.00;MQ0=0;MQRankSum=0.716;QD=28.29;ReadPosRankSum=-1.043;EFF=NON_SYNONYMOUS_CODING(MODERATE|MISSENSE|Gaa/Aaa|E152K|SaurJH1_0017|protein_coding|CODING|YP_001315172.1|1)	GT:AD:DP:GQ:MLPSAC:MLPSAF:PL		0	0	0	0	0	0	0	0	0	0	0	0	0	0	0	0	0	0	0	0	0	0	0	0	0	0	0	0	0	0	0	0	0	0	0	0	0	0	0	0
NC_009632	23309	.	C	T	1522.81	.	AC=1;AF=6.803e-03;AN=147;BaseQRankSum=-0.500;DP=4638;Dels=0.00;FS=4.007;HaplotypeScore=0.0000;MLEAC=1;MLEAF=6.803e-03;MQ=60.00;MQ0=0;MQRankSum=-1.079;QD=27.83;ReadPosRankSum=1.299;EFF=SYNONYMOUS_CODING(LOW|SILENT|aaC/aaT|N246|SaurJH1_0017|protein_coding|CODING|YP_001315172.1|1)	GT:AD:DP:GQ:MLPSAC:MLPSAF:PL		1	0	0	0	0	0	0	0	0	0	0	0	0	0	0	0	0	0	0	0	0	0	0	0	0	0	0	0	0	0	0	0	0	0	0	0	0	0	0	0
NC_009632	23602	.	C	A	1388.81	.	AC=1;AF=6.803e-03;AN=147;BaseQRankSum=0.427;DP=4725;Dels=0.00;FS=0.656;HaplotypeScore=0.0000;MLEAC=1;MLEAF=6.803e-03;MQ=60.00;MQ0=0;MQRankSum=-1.899;QD=33.28;ReadPosRankSum=0.998;EFF=NON_SYNONYMOUS_CODING(MODERATE|MISSENSE|aCa/aAa|T344K|SaurJH1_0017|protein_coding|CODING|YP_001315172.1|1)	GT:AD:DP:GQ:MLPSAC:MLPSAF:PL		0	0	0	0	0	0	0	0	0	0	0	0	0	0	0	0	0	0	0	0	0	0	0	0	0	0	0	0	0	0	0	0	0	0	0	0	0	0	0	0
NC_009632	23700	.	A	G	1522.81	.	AC=1;AF=6.803e-03;AN=147;BaseQRankSum=0.071;DP=4692;Dels=0.00;FS=5.105;HaplotypeScore=0.0000;MLEAC=1;MLEAF=6.803e-03;MQ=60.00;MQ0=0;MQRankSum=0.375;QD=28.53;ReadPosRankSum=-0.436;EFF=NON_SYNONYMOUS_CODING(MODERATE|MISSENSE|Aca/Gca|T377A|SaurJH1_0017|protein_coding|CODING|YP_001315172.1|1)	GT:AD:DP:GQ:MLPSAC:MLPSAF:PL		0	0	0	0	0	0	0	0	0	0	0	0	0	0	0	0	0	0	0	0	0	0	0	0	0	0	0	0	0	0	0	0	0	0	0	0	0	0	0	0
NC_009632	24035	.	G	A	2936.18	.	AC=2;AF=0.014;AN=147;BaseQRankSum=-1.591;DP=4711;Dels=0.00;FS=14.427;HaplotypeScore=0.0000;MLEAC=2;MLEAF=0.014;MQ=60.00;MQ0=0;MQRankSum=0.110;QD=28.82;ReadPosRankSum=0.302;EFF=INTERGENIC(MODIFIER||||||||)	GT:AD:DP:GQ:MLPSAC:MLPSAF:PL		0	0	0	0	0	0	0	0	0	0	0	0	0	0	0	0	0	0	0	0	0	0	0	0	0	0	0	0	0	0	0	0	0	0	0	0	0	0	0	0
NC_009632	24114	.	C	T	1343.81	.	AC=1;AF=6.803e-03;AN=147;BaseQRankSum=1.788;DP=4710;Dels=0.00;FS=0.668;HaplotypeScore=0.1496;MLEAC=1;MLEAF=6.803e-03;MQ=60.00;MQ0=0;MQRankSum=-0.089;QD=26.19;ReadPosRankSum=-1.286;EFF=INTERGENIC(MODIFIER||||||||)	GT:AD:DP:GQ:MLPSAC:MLPSAF:PL		0	0	0	1	0	0	0	0	0	0	0	0	0	0	0	0	0	0	0	0	0	0	0	0	0	0	0	0	0	0	0	0	0	0	0	0	0	0	0	0
NC_009632	24123	.	G	GA	731.76	.	AC=1;AF=6.803e-03;AN=147;BaseQRankSum=-0.711;DP=4729;FS=0.796;MLEAC=1;MLEAF=6.803e-03;MQ=60.00;MQ0=0;MQRankSum=-0.219;QD=30.49;RPA=5,6;RU=A;ReadPosRankSum=1.609;STR;EFF=INTERGENIC(MODIFIER||||||||)	GT:AD:DP:GQ:MLPSAC:MLPSAF:PL		0	0	0	0	0	0	0	0	0	0	0	0	0	0	0	0	0	0	0	0	0	0	0	0	0	1	0	0	0	0	0	0	0	0	0	0	0	0	0	0
NC_009632	24143	.	T	C	1253.81	.	AC=1;AF=6.803e-03;AN=147;BaseQRankSum=0.225;DP=4733;Dels=0.00;FS=0.000;HaplotypeScore=0.0000;MLEAC=1;MLEAF=6.803e-03;MQ=60.00;MQ0=0;MQRankSum=0.224;QD=30.71;ReadPosRankSum=0.084;EFF=INTERGENIC(MODIFIER||||||||)	GT:AD:DP:GQ:MLPSAC:MLPSAF:PL		0	0	0	0	0	0	0	0	0	0	0	0	0	0	0	0	0	0	0	0	0	0	0	0	0	0	0	0	0	0	0	0	0	0	0	0	0	0	0	0
NC_009632	24161	.	G	A	1791.81	.	AC=1;AF=6.803e-03;AN=147;BaseQRankSum=-2.076;DP=4738;Dels=0.00;FS=13.893;HaplotypeScore=0.0000;MLEAC=1;MLEAF=6.803e-03;MQ=60.00;MQ0=0;MQRankSum=-0.569;QD=25.25;ReadPosRankSum=-0.615;EFF=INTERGENIC(MODIFIER||||||||)	GT:AD:DP:GQ:MLPSAC:MLPSAF:PL		0	1	0	0	0	0	0	0	0	0	0	0	0	0	0	0	0	0	0	0	0	0	0	0	0	0	0	0	0	0	0	0	0	0	0	0	0	0	0	0
NC_009632	24599	.	C	T	6082.77	.	AC=4;AF=0.027;AN=147;BaseQRankSum=-3.733;DP=4672;Dels=0.00;FS=9.204;HaplotypeScore=0.0000;MLEAC=4;MLEAF=0.027;MQ=60.00;MQ0=0;MQRankSum=-0.966;QD=27.17;ReadPosRankSum=-0.678;EFF=INTERGENIC(MODIFIER||||||||)	GT:AD:DP:GQ:MLPSAC:MLPSAF:PL		0	0	0	0	0	0	0	0	0	0	0	0	0	0	0	0	0	0	0	0	0	0	0	0	0	0	0	0	0	0	0	0	0	0	0	0	0	0	0	0
NC_009632	25811	.	C	A,T	1948.17	.	AC=1,1;AF=6.803e-03,6.803e-03;AN=147;BaseQRankSum=-0.374;DP=4665;Dels=0.00;FS=1.636;HaplotypeScore=0.0000;MLEAC=1,1;MLEAF=6.803e-03,6.803e-03;MQ=60.00;MQ0=0;MQRankSum=0.857;QD=31.84;ReadPosRankSum=-0.423;EFF=FRAME_SHIFT+NON_SYNONYMOUS_CODING(HIGH||ctt/"Att|L14??|SaurJH1_0019|protein_coding|CODING|YP_001315174.1|1)	GT:AD:DP:GQ:MLPSAC:MLPSAF:PL		0	0	0	0	0	0	0	0	0	0	0	0	0	0	0	0	0	0	0	0	0	0	0	0	0	0	0	0	0	0	0	0	0	0	0	0	0	0	0	0
NC_009632	26212	.	C	T	1746.81	.	AC=1;AF=6.803e-03;AN=147;BaseQRankSum=-1.274;DP=4778;Dels=0.00;FS=0.000;HaplotypeScore=0.0000;MLEAC=1;MLEAF=6.803e-03;MQ=60.00;MQ0=0;MQRankSum=0.014;QD=29.13;ReadPosRankSum=-0.314;EFF=SYNONYMOUS_CODING(LOW|SILENT|gtC/gtT|V147|SaurJH1_0019|protein_coding|CODING|YP_001315174.1|1)	GT:AD:DP:GQ:MLPSAC:MLPSAF:PL		0	0	0	0	0	0	0	0	0	0	0	0	0	0	0	0	0	0	0	0	0	0	0	0	0	0	0	0	0	0	0	0	0	0	0	0	0	0	0	0
NC_009632	26512	.	G	A	1388.81	.	AC=1;AF=6.803e-03;AN=147;BaseQRankSum=0.508;DP=4760;Dels=0.00;FS=3.145;HaplotypeScore=0.0000;MLEAC=1;MLEAF=6.803e-03;MQ=60.00;MQ0=0;MQRankSum=-0.578;QD=25.23;ReadPosRankSum=-0.413;EFF=SYNONYMOUS_CODING(LOW|SILENT|ttG/ttA|L247|SaurJH1_0019|protein_coding|CODING|YP_001315174.1|1)	GT:AD:DP:GQ:MLPSAC:MLPSAF:PL		0	0	0	0	0	0	0	0	0	1	0	0	0	0	0	0	0	0	0	0	0	0	0	0	0	0	0	0	0	0	0	0	0	0	0	0	0	0	0	0
NC_009632	27214	.	G	A	1343.81	.	AC=1;AF=6.803e-03;AN=147;BaseQRankSum=-0.208;DP=4717;Dels=0.00;FS=6.708;HaplotypeScore=0.0000;MLEAC=1;MLEAF=6.803e-03;MQ=60.00;MQ0=0;MQRankSum=-3.096;QD=33.82;ReadPosRankSum=0.193;EFF=SYNONYMOUS_CODING(LOW|SILENT|acG/acA|T481|SaurJH1_0019|protein_coding|CODING|YP_001315174.1|1)	GT:AD:DP:GQ:MLPSAC:MLPSAF:PL		0	0	0	1	0	0	0	0	0	0	0	0	0	0	0	0	0	0	0	0	0	0	0	0	0	0	0	0	0	0	0	0	0	0	0	0	0	0	0	0
NC_009632	27368	.	G	A	1119.81	.	AC=1;AF=6.803e-03;AN=147;BaseQRankSum=0.427;DP=4697;Dels=0.00;FS=0.732;HaplotypeScore=0.0000;MLEAC=1;MLEAF=6.803e-03;MQ=60.00;MQ0=0;MQRankSum=1.248;QD=27.77;ReadPosRankSum=0.502;EFF=NON_SYNONYMOUS_CODING(MODERATE|MISSENSE|Ggc/Agc|G533S|SaurJH1_0019|protein_coding|CODING|YP_001315174.1|1)	GT:AD:DP:GQ:MLPSAC:MLPSAF:PL		0	0	0	0	0	0	0	0	0	0	0	0	0	0	0	0	0	0	0	0	0	0	0	0	0	0	0	0	0	1	0	0	0	0	0	0	0	0	0	0
NC_009632	27612	.	A	T	1432.81	.	AC=1;AF=6.803e-03;AN=147;BaseQRankSum=0.886;DP=4712;Dels=0.00;FS=0.000;HaplotypeScore=0.0000;MLEAC=1;MLEAF=6.803e-03;MQ=60.00;MQ0=0;MQRankSum=-1.277;QD=31.12;ReadPosRankSum=-0.790;EFF=STOP_GAINED(HIGH|NONSENSE|Aaa/Taa|K8*|SaurJH1_0020|protein_coding|CODING|YP_001315175.1|1)	GT:AD:DP:GQ:MLPSAC:MLPSAF:PL		0	0	0	0	0	0	0	0	0	0	0	0	0	0	0	0	0	0	0	0	0	0	0	0	0	0	0	0	0	0	0	0	0	0	0	0	0	0	0	0
NC_009632	27989	.	C	T	134.81	.	AC=1;AF=6.803e-03;AN=147;BaseQRankSum=-0.798;DP=4814;Dels=0.00;FS=31.824;HaplotypeScore=0.0000;MLEAC=1;MLEAF=6.803e-03;MQ=60.00;MQ0=0;MQRankSum=-0.196;QD=2.17;ReadPosRankSum=0.337;EFF=SYNONYMOUS_CODING(LOW|SILENT|ggC/ggT|G133|SaurJH1_0020|protein_coding|CODING|YP_001315175.1|1)	GT:AD:DP:GQ:MLPSAC:MLPSAF:PL		0	0	0	0	0	0	0	0	0	0	0	0	0	0	0	0	0	0	0	0	1	0	0	0	0	0	0	0	0	0	0	0	0	0	0	0	0	0	0	0
NC_009632	28043	.	A	G	224.81	.	AC=1;AF=6.803e-03;AN=147;BaseQRankSum=-0.532;DP=4759;Dels=0.00;FS=23.548;HaplotypeScore=0.0000;MLEAC=1;MLEAF=6.803e-03;MQ=60.00;MQ0=0;MQRankSum=0.525;QD=3.75;ReadPosRankSum=-0.245;EFF=SYNONYMOUS_CODING(LOW|SILENT|ttA/ttG|L151|SaurJH1_0020|protein_coding|CODING|YP_001315175.1|1)	GT:AD:DP:GQ:MLPSAC:MLPSAF:PL		0	0	0	0	0	0	0	0	0	0	0	0	0	0	0	0	0	0	0	0	1	0	0	0	0	0	0	0	0	0	0	0	0	0	0	0	0	0	0	0
NC_009632	28063	.	A	C	1522.81	.	AC=1;AF=6.803e-03;AN=147;BaseQRankSum=1.973;DP=4759;Dels=0.00;FS=3.968;HaplotypeScore=0.0000;MLEAC=1;MLEAF=6.803e-03;MQ=60.00;MQ0=0;MQRankSum=0.037;QD=30.20;ReadPosRankSum=-1.694;EFF=NON_SYNONYMOUS_CODING(MODERATE|MISSENSE|gAt/gCt|D158A|SaurJH1_0020|protein_coding|CODING|YP_001315175.1|1)	GT:AD:DP:GQ:MLPSAC:MLPSAF:PL		0	0	0	0	0	0	0	0	0	0	0	0	0	0	0	0	0	0	0	0	0	0	0	0	0	0	0	0	0	0	0	0	0	0	0	0	0	0	0	0
NC_009632	28155	.	T	C	6694.21	.	AC=5;AF=0.034;AN=147;BaseQRankSum=0.424;DP=4671;Dels=0.00;FS=0.610;HaplotypeScore=0.2381;MLEAC=5;MLEAF=0.034;MQ=60.00;MQ0=0;MQRankSum=-1.628;QD=28.74;ReadPosRankSum=0.647;EFF=SYNONYMOUS_CODING(LOW|SILENT|Tta/Cta|L189|SaurJH1_0020|protein_coding|CODING|YP_001315175.1|1)	GT:AD:DP:GQ:MLPSAC:MLPSAF:PL		0	0	0	0	0	0	0	0	0	0	0	0	0	0	0	0	0	0	0	0	0	0	0	0	0	0	0	0	0	0	0	0	0	0	0	0	0	0	0	0
NC_009632	28158	.	G	A	1477.81	.	AC=1;AF=6.803e-03;AN=147;BaseQRankSum=0.368;DP=4665;Dels=0.00;FS=3.074;HaplotypeScore=0.2381;MLEAC=1;MLEAF=6.803e-03;MQ=60.00;MQ0=0;MQRankSum=-0.285;QD=29.46;ReadPosRankSum=0.393;EFF=NON_SYNONYMOUS_CODING(MODERATE|MISSENSE|Gca/Aca|A190T|SaurJH1_0020|protein_coding|CODING|YP_001315175.1|1)	GT:AD:DP:GQ:MLPSAC:MLPSAF:PL		0	0	0	0	0	0	0	0	0	0	0	0	0	0	0	0	0	0	0	0	0	0	0	0	0	0	0	0	0	0	0	0	0	0	0	0	0	0	0	0
NC_009632	28326	.	G	A	1432.81	.	AC=1;AF=6.803e-03;AN=147;BaseQRankSum=0.717;DP=4673;Dels=0.00;FS=4.092;HaplotypeScore=0.0000;MLEAC=1;MLEAF=6.803e-03;MQ=60.00;MQ0=0;MQRankSum=-0.494;QD=31.91;ReadPosRankSum=0.048;EFF=NON_SYNONYMOUS_CODING(MODERATE|MISSENSE|Gat/Aat|D246N|SaurJH1_0020|protein_coding|CODING|YP_001315175.1|1)	GT:AD:DP:GQ:MLPSAC:MLPSAF:PL		0	0	0	0	0	0	0	0	0	0	0	0	0	0	0	0	0	0	0	0	0	0	0	0	0	0	0	0	0	0	0	0	0	0	0	0	0	0	0	0
NC_009632	28450	.	G	T	985.81	.	AC=1;AF=6.803e-03;AN=147;BaseQRankSum=-0.215;DP=4710;Dels=0.00;FS=0.000;HaplotypeScore=0.0000;MLEAC=1;MLEAF=6.803e-03;MQ=60.00;MQ0=0;MQRankSum=-0.204;QD=31.37;ReadPosRankSum=-0.049;EFF=NON_SYNONYMOUS_CODING(MODERATE|MISSENSE|aGt/aTt|S287I|SaurJH1_0020|protein_coding|CODING|YP_001315175.1|1)	GT:AD:DP:GQ:MLPSAC:MLPSAF:PL		0	0	0	0	0	0	0	0	0	0	0	0	0	0	0	0	0	0	0	0	0	0	0	0	0	0	0	0	0	0	0	0	0	0	0	0	0	0	0	0
NC_009632	28525	.	A	G	3519.18	.	AC=2;AF=0.014;AN=147;BaseQRankSum=-0.469;DP=4706;Dels=0.00;FS=0.407;HaplotypeScore=0.0000;MLEAC=2;MLEAF=0.014;MQ=60.00;MQ0=0;MQRankSum=0.047;QD=29.01;ReadPosRankSum=-0.572;EFF=NON_SYNONYMOUS_CODING(MODERATE|MISSENSE|gAc/gGc|D312G|SaurJH1_0020|protein_coding|CODING|YP_001315175.1|1)	GT:AD:DP:GQ:MLPSAC:MLPSAF:PL		0	0	0	0	0	0	0	0	0	0	1	1	0	0	0	0	0	0	0	0	0	0	0	0	0	0	0	0	0	0	0	0	0	0	0	0	0	0	0	0
NC_009632	28556	.	A	G	1164.81	.	AC=1;AF=6.803e-03;AN=147;BaseQRankSum=0.157;DP=4683;Dels=0.00;FS=0.000;HaplotypeScore=0.0000;MLEAC=1;MLEAF=6.803e-03;MQ=60.00;MQ0=0;MQRankSum=0.686;QD=28.39;ReadPosRankSum=-0.470;EFF=SYNONYMOUS_CODING(LOW|SILENT|tcA/tcG|S322|SaurJH1_0020|protein_coding|CODING|YP_001315175.1|1)	GT:AD:DP:GQ:MLPSAC:MLPSAF:PL		0	0	0	0	0	0	0	0	0	0	0	0	0	0	0	0	0	0	0	0	1	0	0	0	0	0	0	0	0	0	0	0	0	0	0	0	0	0	0	0
NC_009632	28598	.	G	T	12107.1	.	AC=9;AF=0.061;AN=147;BaseQRankSum=0.508;DP=4662;Dels=0.00;FS=0.453;HaplotypeScore=0.0000;MLEAC=9;MLEAF=0.061;MQ=60.00;MQ0=0;MQRankSum=1.122;QD=29.74;ReadPosRankSum=0.286;EFF=SYNONYMOUS_CODING(LOW|SILENT|acG/acT|T336|SaurJH1_0020|protein_coding|CODING|YP_001315175.1|1)	GT:AD:DP:GQ:MLPSAC:MLPSAF:PL		0	0	0	0	0	0	0	0	0	0	0	0	0	0	0	0	0	0	0	0	0	0	0	0	0	0	0	0	0	0	0	0	0	0	0	0	0	0	0	0
NC_009632	28611	.	G	T	1746.81	.	AC=1;AF=6.803e-03;AN=147;BaseQRankSum=0.923;DP=4643;Dels=0.00;FS=0.583;HaplotypeScore=0.0000;MLEAC=1;MLEAF=6.803e-03;MQ=60.00;MQ0=0;MQRankSum=-0.953;QD=24.76;ReadPosRankSum=-0.065;EFF=NON_SYNONYMOUS_CODING(MODERATE|MISSENSE|Ggc/Tgc|G341C|SaurJH1_0020|protein_coding|CODING|YP_001315175.1|1)	GT:AD:DP:GQ:MLPSAC:MLPSAF:PL		0	0	0	0	1	0	0	0	0	0	0	0	0	0	0	0	0	0	0	0	0	0	0	0	0	0	0	0	0	0	0	0	0	0	0	0	0	0	0	0
NC_009632	29024	.	C	T	4128.33	.	AC=3;AF=0.020;AN=147;BaseQRankSum=-0.767;DP=4737;Dels=0.00;FS=1.693;HaplotypeScore=0.0000;MLEAC=3;MLEAF=0.020;MQ=60.00;MQ0=0;MQRankSum=-1.583;QD=23.25;ReadPosRankSum=0.250;EFF=SYNONYMOUS_CODING(LOW|SILENT|caC/caT|H33|SaurJH1_0021|protein_coding|CODING|YP_001315176.1|1)	GT:AD:DP:GQ:MLPSAC:MLPSAF:PL		0	0	0	0	0	0	0	0	0	0	0	0	0	0	0	0	0	0	0	0	0	0	0	0	0	0	0	0	0	0	0	0	0	0	0	0	0	0	0	0
NC_009632	29562	.	G	A	3905.33	.	AC=3;AF=0.020;AN=147;BaseQRankSum=0.181;DP=4844;Dels=0.00;FS=1.258;HaplotypeScore=0.0000;MLEAC=3;MLEAF=0.020;MQ=60.00;MQ0=0;MQRankSum=0.048;QD=29.69;ReadPosRankSum=0.591;EFF=NON_SYNONYMOUS_CODING(MODERATE|MISSENSE|Gct/Act|A213T|SaurJH1_0021|protein_coding|CODING|YP_001315176.1|1)	GT:AD:DP:GQ:MLPSAC:MLPSAF:PL		0	0	0	0	0	0	0	0	0	0	0	0	0	0	0	0	0	0	0	0	0	0	0	0	0	0	0	0	0	0	0	0	0	0	0	0	0	0	0	0
NC_009632	29706	.	A	G	1164.81	.	AC=1;AF=6.803e-03;AN=147;BaseQRankSum=1.028;DP=4746;Dels=0.00;FS=1.540;HaplotypeScore=0.0000;MLEAC=1;MLEAF=6.803e-03;MQ=60.00;MQ0=0;MQRankSum=0.735;QD=32.62;ReadPosRankSum=-0.360;EFF=NON_SYNONYMOUS_CODING(MODERATE|MISSENSE|Aat/Gat|N261D|SaurJH1_0021|protein_coding|CODING|YP_001315176.1|1)	GT:AD:DP:GQ:MLPSAC:MLPSAF:PL		0	0	0	0	0	0	0	0	0	0	0	0	0	0	0	0	0	0	0	0	0	0	0	0	0	0	0	0	0	0	0	0	0	0	0	0	0	0	0	0
NC_009632	30660	.	A	G	1477.81	.	AC=1;AF=6.803e-03;AN=147;BaseQRankSum=-0.132;DP=4693;Dels=0.00;FS=1.355;HaplotypeScore=0.0000;MLEAC=1;MLEAF=6.803e-03;MQ=60.00;MQ0=0;MQRankSum=-0.213;QD=27.06;ReadPosRankSum=-0.917;EFF=SYNONYMOUS_CODING(LOW|SILENT|aaA/aaG|K186|SaurJH1_0022|protein_coding|CODING|YP_001315177.1|1)	GT:AD:DP:GQ:MLPSAC:MLPSAF:PL		0	0	0	0	0	0	0	0	0	0	0	0	0	0	0	0	0	0	0	0	0	0	0	0	0	0	0	0	0	0	0	0	0	0	0	0	0	0	0	0
NC_009632	31102	.	G	A	2444.18	.	AC=2;AF=0.014;AN=147;BaseQRankSum=-0.815;DP=4745;Dels=0.00;FS=4.597;HaplotypeScore=0.0000;MLEAC=2;MLEAF=0.014;MQ=60.00;MQ0=0;MQRankSum=-0.186;QD=28.76;ReadPosRankSum=-0.842;EFF=INTERGENIC(MODIFIER||||||||)	GT:AD:DP:GQ:MLPSAC:MLPSAF:PL		0	0	0	0	0	0	0	0	0	0	0	0	0	0	1	0	0	0	0	0	0	0	0	0	0	0	0	0	0	0	0	0	0	0	0	0	0	0	0	0
NC_009632	31187	.	G	A	6171.77	.	AC=4;AF=0.027;AN=147;BaseQRankSum=0.070;DP=4800;Dels=0.00;FS=0.000;HaplotypeScore=0.0000;MLEAC=4;MLEAF=0.027;MQ=60.00;MQ0=0;MQRankSum=0.825;QD=28.04;ReadPosRankSum=-0.159;EFF=NON_SYNONYMOUS_CODING(MODERATE|MISSENSE|Gga/Aga|G20R|SaurJH1_0023|protein_coding|CODING|YP_001315178.1|1)	GT:AD:DP:GQ:MLPSAC:MLPSAF:PL		0	0	0	0	0	0	0	0	0	0	0	0	0	0	0	0	0	0	0	0	0	0	0	0	0	0	0	0	0	0	0	0	0	0	0	0	0	0	0	0
NC_009632	31327	.	G	C	1612.81	.	AC=1;AF=6.803e-03;AN=147;BaseQRankSum=0.393;DP=4772;Dels=0.00;FS=0.000;HaplotypeScore=0.0000;MLEAC=1;MLEAF=6.803e-03;MQ=60.00;MQ0=0;MQRankSum=1.135;QD=25.83;ReadPosRankSum=0.639;EFF=SYNONYMOUS_CODING(LOW|SILENT|gcG/gcC|A66|SaurJH1_0023|protein_coding|CODING|YP_001315178.1|1)	GT:AD:DP:GQ:MLPSAC:MLPSAF:PL		0	0	0	0	0	0	0	0	0	0	0	0	0	0	0	0	0	0	0	0	0	0	0	0	0	0	0	0	0	0	0	0	0	0	0	0	0	0	0	0
NC_009632	31515	.	C	T	1388.81	.	AC=1;AF=6.803e-03;AN=147;BaseQRankSum=-0.108;DP=4754;Dels=0.00;FS=3.199;HaplotypeScore=0.0000;MLEAC=1;MLEAF=6.803e-03;MQ=60.00;MQ0=0;MQRankSum=-0.518;QD=33.65;ReadPosRankSum=1.055;EFF=NON_SYNONYMOUS_CODING(MODERATE|MISSENSE|gCt/gTt|A129V|SaurJH1_0023|protein_coding|CODING|YP_001315178.1|1)	GT:AD:DP:GQ:MLPSAC:MLPSAF:PL		0	0	1	0	0	0	0	0	0	0	0	0	0	0	0	0	0	0	0	0	0	0	0	0	0	0	0	0	0	0	0	0	0	0	0	0	0	0	0	0
NC_009632	31729	.	C	A	3205.78	.	AC=2;AF=0.014;AN=147;BaseQRankSum=1.101;DP=4756;Dels=0.00;FS=3.874;HaplotypeScore=0.0000;MLEAC=2;MLEAF=0.014;MQ=60.00;MQ0=0;MQRankSum=0.580;QD=32.91;ReadPosRankSum=-0.662;EFF=NON_SYNONYMOUS_CODING(MODERATE|MISSENSE|aaC/aaA|N200K|SaurJH1_0023|protein_coding|CODING|YP_001315178.1|1)	GT:AD:DP:GQ:MLPSAC:MLPSAF:PL		0	0	0	0	0	0	0	0	0	0	0	0	0	0	0	0	0	0	0	0	0	0	0	0	0	0	0	0	0	0	0	0	0	0	0	0	0	0	0	0
NC_009632	31855	.	C	T	3027.18	.	AC=2;AF=0.014;AN=147;BaseQRankSum=-1.644;DP=4732;Dels=0.00;FS=5.592;HaplotypeScore=0.0000;MLEAC=2;MLEAF=0.014;MQ=60.00;MQ0=0;MQRankSum=-0.741;QD=31.23;ReadPosRankSum=-0.052;EFF=SYNONYMOUS_CODING(LOW|SILENT|ttC/ttT|F242|SaurJH1_0023|protein_coding|CODING|YP_001315178.1|1)	GT:AD:DP:GQ:MLPSAC:MLPSAF:PL		0	0	0	0	0	0	0	0	0	0	0	0	0	0	0	0	0	0	0	0	0	0	0	0	0	0	0	0	0	0	0	0	0	0	0	0	0	0	0	0
NC_009632	31993	.	C	A	2981.18	.	AC=2;AF=0.014;AN=147;BaseQRankSum=-0.077;DP=4701;Dels=0.00;FS=2.037;HaplotypeScore=0.0000;MLEAC=2;MLEAF=0.014;MQ=60.00;MQ0=0;MQRankSum=1.005;QD=25.11;ReadPosRankSum=-0.209;EFF=SYNONYMOUS_CODING(LOW|SILENT|ggC/ggA|G288|SaurJH1_0023|protein_coding|CODING|YP_001315178.1|1)	GT:AD:DP:GQ:MLPSAC:MLPSAF:PL		0	0	0	0	0	0	0	0	0	0	1	1	0	0	0	0	0	0	0	0	0	0	0	0	0	0	0	0	0	0	0	0	0	0	0	0	0	0	0	0
NC_009632	32724	.	C	T	1164.81	.	AC=1;AF=6.803e-03;AN=147;BaseQRankSum=0.115;DP=4713;Dels=0.00;FS=2.469;HaplotypeScore=0.0000;MLEAC=1;MLEAF=6.803e-03;MQ=60.00;MQ0=0;MQRankSum=0.238;QD=26.18;ReadPosRankSum=-0.534;EFF=NON_SYNONYMOUS_CODING(MODERATE|MISSENSE|cCa/cTa|P532L|SaurJH1_0023|protein_coding|CODING|YP_001315178.1|1)	GT:AD:DP:GQ:MLPSAC:MLPSAF:PL		0	0	0	0	0	0	0	0	0	0	0	0	0	0	0	0	0	1	0	0	0	0	0	0	0	0	0	0	0	0	0	0	0	0	0	0	0	0	0	0
NC_009632	33089	.	C	A	1343.81	.	AC=1;AF=6.803e-03;AN=147;BaseQRankSum=-1.196;DP=4813;Dels=0.00;FS=1.423;HaplotypeScore=0.0000;MLEAC=1;MLEAF=6.803e-03;MQ=60.00;MQ0=0;MQRankSum=0.124;QD=31.57;ReadPosRankSum=0.606;EFF=NON_SYNONYMOUS_CODING(MODERATE|MISSENSE|Cca/Aca|P654T|SaurJH1_0023|protein_coding|CODING|YP_001315178.1|1)	GT:AD:DP:GQ:MLPSAC:MLPSAF:PL		0	0	0	0	0	0	0	1	0	0	0	0	0	0	0	0	0	0	0	0	0	0	0	0	0	0	0	0	0	0	0	0	0	0	0	0	0	0	0	0
NC_009632	33362	.	A	G	1791.81	.	AC=1;AF=6.803e-03;AN=147;BaseQRankSum=0.293;DP=4687;Dels=0.00;FS=0.000;HaplotypeScore=0.0000;MLEAC=1;MLEAF=6.803e-03;MQ=60.00;MQ0=0;MQRankSum=0.310;QD=25.90;ReadPosRankSum=0.492;EFF=NON_SYNONYMOUS_CODING(MODERATE|MISSENSE|Aat/Gat|N745D|SaurJH1_0023|protein_coding|CODING|YP_001315178.1|1)	GT:AD:DP:GQ:MLPSAC:MLPSAF:PL		0	0	0	0	0	0	0	0	0	0	0	0	0	0	0	0	0	0	1	0	0	0	0	0	0	0	0	0	0	0	0	0	0	0	0	0	0	0	0	0
NC_009632	33526	.	C	T	3429.18	.	AC=2;AF=0.014;AN=147;BaseQRankSum=0.151;DP=4733;Dels=0.00;FS=3.722;HaplotypeScore=0.0000;MLEAC=2;MLEAF=0.014;MQ=60.00;MQ0=0;MQRankSum=-0.137;QD=30.30;ReadPosRankSum=1.239;EFF=INTERGENIC(MODIFIER||||||||)	GT:AD:DP:GQ:MLPSAC:MLPSAF:PL		0	0	0	0	0	0	0	0	0	0	0	0	0	0	0	0	0	0	0	0	0	0	0	0	0	0	0	0	0	0	0	0	0	0	0	0	0	0	0	0
NC_009632	33554	.	G	A	2919.33	.	AC=3;AF=0.020;AN=147;BaseQRankSum=-0.668;DP=4792;Dels=0.00;FS=0.446;HaplotypeScore=0.0000;MLEAC=3;MLEAF=0.020;MQ=60.00;MQ0=0;MQRankSum=-1.121;QD=36.20;ReadPosRankSum=0.751;EFF=INTERGENIC(MODIFIER||||||||)	GT:AD:DP:GQ:MLPSAC:MLPSAF:PL		0	0	1	1	1	0	0	0	0	0	0	0	0	0	0	0	0	0	0	0	0	0	0	0	0	0	0	0	0	0	0	0	0	0	0	0	0	0	0	0
NC_009632	33658	.	C	T	1522.81	.	AC=1;AF=6.803e-03;AN=147;BaseQRankSum=-0.369;DP=4676;Dels=0.00;FS=2.133;HaplotypeScore=0.0000;MLEAC=1;MLEAF=6.803e-03;MQ=60.00;MQ0=0;MQRankSum=0.292;QD=33.81;ReadPosRankSum=0.902;EFF=INTERGENIC(MODIFIER||||||||)	GT:AD:DP:GQ:MLPSAC:MLPSAF:PL		0	0	0	0	0	0	0	0	0	0	0	0	0	0	0	0	0	0	0	0	0	0	0	0	0	0	0	0	0	0	0	0	0	0	0	0	0	0	0	0
NC_009632	33800	.	T	C	1567.81	.	AC=1;AF=6.803e-03;AN=147;BaseQRankSum=-0.213;DP=4740;Dels=0.00;FS=0.613;HaplotypeScore=0.0000;MLEAC=1;MLEAF=6.803e-03;MQ=60.00;MQ0=0;MQRankSum=-0.735;QD=28.24;ReadPosRankSum=-1.241;EFF=INTERGENIC(MODIFIER||||||||)	GT:AD:DP:GQ:MLPSAC:MLPSAF:PL		0	0	0	0	0	0	0	0	0	1	0	0	0	0	0	0	0	0	0	0	0	0	0	0	0	0	0	0	0	0	0	0	0	0	0	0	0	0	0	0
NC_009632	34181	.	C	T	1656.81	.	AC=1;AF=6.803e-03;AN=147;BaseQRankSum=-0.756;DP=4824;Dels=0.00;FS=0.593;HaplotypeScore=0.0000;MLEAC=1;MLEAF=6.803e-03;MQ=60.00;MQ0=0;MQRankSum=-0.608;QD=33.24;ReadPosRankSum=0.486;EFF=SYNONYMOUS_CODING(LOW|SILENT|aaC/aaT|N122|SaurJH1_0024|protein_coding|CODING|YP_001315179.1|1)	GT:AD:DP:GQ:MLPSAC:MLPSAF:PL		0	0	0	0	0	0	0	0	0	0	0	0	0	0	0	0	0	0	0	0	0	0	0	1	0	0	0	0	0	0	0	0	0	0	0	0	0	0	0	0
NC_009632	34272	.	C	CGTGGAG	2809.76	.	AC=1;AF=6.803e-03;AN=147;BaseQRankSum=1.195;DP=4394;FS=0.000;MLEAC=1;MLEAF=6.803e-03;MQ=59.97;MQ0=0;MQRankSum=0.263;QD=13.38;RPA=1,2;RU=GTGGAG;ReadPosRankSum=-0.675;STR;EFF=CODON_INSERTION(MODERATE||cgt/cGTGGAGgt|R153RGG|SaurJH1_0024|protein_coding|CODING|YP_001315179.1|1)	GT:AD:DP:GQ:MLPSAC:MLPSAF:PL		0	0	0	0	0	0	0	0	0	0	0	0	0	0	0	0	0	0	0	0	0	0	0	0	0	0	0	0	0	0	0	0	0	0	0	0	0	0	0	0
NC_009632	34280	.	A	G	9974.6	.	AC=16;AF=0.109;AN=147;BaseQRankSum=1.706;DP=4414;Dels=0.00;FS=4.667;HaplotypeScore=2.9180;MLEAC=16;MLEAF=0.109;MQ=59.97;MQ0=0;MQRankSum=2.097;QD=31.75;ReadPosRankSum=1.870;EFF=SYNONYMOUS_CODING(LOW|SILENT|gaA/gaG|E155|SaurJH1_0024|protein_coding|CODING|YP_001315179.1|1)	GT:AD:DP:GQ:MLPSAC:MLPSAF:PL		1	1	0	1	1	0	1	1	1	1	0	0	0	0	1	1	0	0	0	0	1	1	1	0	0	0	0	0	0	0	0	0	0	0	0	0	0	0	0	0
NC_009632	34283	.	A	G,T	9925.34	.	AC=20,3;AF=0.136,0.020;AN=147;BaseQRankSum=-0.699;DP=4265;Dels=0.00;FS=12.417;HaplotypeScore=0.7890;MLEAC=10,1;MLEAF=0.068,6.803e-03;MQ=59.97;MQ0=0;MQRankSum=-0.452;QD=28.28;ReadPosRankSum=3.035;EFF=FRAME_SHIFT+NON_SYNONYMOUS_CODING(HIGH||gca/gc"G|A156??|SaurJH1_0024|protein_coding|CODING|YP_001315179.1|1)	GT:AD:DP:GQ:MLPSAC:MLPSAF:PL		1	1	0	2	1	0	1	1	1	1	0	0	0	0	1	1	1	1	1	1	1	1	1	0	0	0	0	0	0	0	0	0	0	0	0	0	0	0	0	0
NC_009632	81013	.	G	T	5814.77	.	AC=4;AF=0.027;AN=147;BaseQRankSum=0.590;DP=4731;Dels=0.00;FS=12.793;HaplotypeScore=0.0000;MLEAC=4;MLEAF=0.027;MQ=60.00;MQ0=0;MQRankSum=-0.352;QD=28.67;ReadPosRankSum=1.185;EFF=INTERGENIC(MODIFIER||||||||)	GT:AD:DP:GQ:MLPSAC:MLPSAF:PL		0	0	0	0	0	0	0	0	0	0	0	0	0	0	0	0	0	0	0	0	0	0	0	0	0	0	0	0	0	0	0	0	0	0	0	0	0	0	0	0
NC_009632	81521	.	G	A	3904.7	.	AC=3;AF=0.021;AN=143;BaseQRankSum=0.888;DP=4496;Dels=0.00;FS=1.258;HaplotypeScore=0.0000;MLEAC=3;MLEAF=0.021;MQ=60.00;MQ0=0;MQRankSum=-0.628;QD=26.68;ReadPosRankSum=0.011;EFF=SYNONYMOUS_CODING(LOW|SILENT|ctG/ctA|L33|SaurJH1_0071|protein_coding|CODING|YP_001315223.1|1)	GT:AD:DP:GQ:MLPSAC:MLPSAF:PL		0	0	0	0	0	0	0	0	0	0	0	0	0	0	0	0	0	0	0	0	0	0	0	0	0	0	0	0	0	0	0	.	0	0	0	0	1	1	1	0
NC_009632	81754	.	G	T	1701.81	.	AC=1;AF=6.803e-03;AN=147;BaseQRankSum=0.910;DP=4691;Dels=0.00;FS=2.809;HaplotypeScore=0.0000;MLEAC=1;MLEAF=6.803e-03;MQ=60.00;MQ0=0;MQRankSum=0.034;QD=34.31;ReadPosRankSum=-1.052;EFF=NON_SYNONYMOUS_CODING(MODERATE|MISSENSE|gGa/gTa|G111V|SaurJH1_0071|protein_coding|CODING|YP_001315223.1|1)	GT:AD:DP:GQ:MLPSAC:MLPSAF:PL		0	0	0	0	0	0	0	0	0	0	0	0	0	1	0	0	0	0	0	0	0	0	0	0	0	0	0	0	0	0	0	0	0	0	0	0	0	0	0	0
NC_009632	81840	.	G	T	1432.81	.	AC=1;AF=6.803e-03;AN=147;BaseQRankSum=-0.301;DP=4771;Dels=0.00;FS=5.264;HaplotypeScore=0.0000;MLEAC=1;MLEAF=6.803e-03;MQ=60.00;MQ0=0;MQRankSum=0.080;QD=32.91;ReadPosRankSum=-0.224;EFF=NON_SYNONYMOUS_CODING(MODERATE|MISSENSE|Gtt/Ttt|V140F|SaurJH1_0071|protein_coding|CODING|YP_001315223.1|1)	GT:AD:DP:GQ:MLPSAC:MLPSAF:PL		0	0	0	0	1	0	0	0	0	0	0	0	0	0	0	0	0	0	0	0	0	0	0	0	0	0	0	0	0	0	0	0	0	0	0	0	0	0	0	0
NC_009632	82171	.	T	A	1567.87	.	AC=1;AF=6.897e-03;AN=145;BaseQRankSum=1.915;DP=4749;Dels=0.00;FS=8.697;HaplotypeScore=0.2466;MLEAC=1;MLEAF=6.897e-03;MQ=60.00;MQ0=0;MQRankSum=-1.448;QD=28.98;ReadPosRankSum=-0.072;EFF=NON_SYNONYMOUS_CODING(MODERATE|MISSENSE|cTa/cAa|L250Q|SaurJH1_0071|protein_coding|CODING|YP_001315223.1|1)	GT:AD:DP:GQ:MLPSAC:MLPSAF:PL		0	0	0	0	0	0	0	0	0	0	0	0	0	.	0	0	0	0	0	0	0	0	0	0	0	.	0	0	0	0	0	0	0	1	0	0	0	0	0	0
NC_009632	82171	.	TA	T	1249.82	.	AC=1;AF=6.897e-03;AN=145;BaseQRankSum=-1.355;DP=4749;FS=3.878;MLEAC=1;MLEAF=6.897e-03;MQ=60.00;MQ0=0;MQRankSum=1.129;QD=32.05;RPA=7,6;RU=A;ReadPosRankSum=-0.328;STR;EFF=FRAME_SHIFT(HIGH||cta/|L250|SaurJH1_0071|protein_coding|CODING|YP_001315223.1|1)	GT:AD:DP:GQ:MLPSAC:MLPSAF:PL		0	0	0	0	0	0	0	0	0	0	0	0	0	.	0	0	0	0	0	0	0	0	0	0	0	.	0	0	0	0	0	0	0	0	0	0	0	0	0	0
NC_009632	82278	.	A	AAT	1063.85	.	AC=1;AF=6.944e-03;AN=144;BaseQRankSum=-0.091;DP=4655;FS=0.000;MLEAC=1;MLEAF=6.944e-03;MQ=60.00;MQ0=0;MQRankSum=-0.480;QD=18.34;RPA=5,6;RU=AT;ReadPosRankSum=0.026;STR;EFF=FRAME_SHIFT(HIGH||aat/aATat|N286N?|SaurJH1_0071|protein_coding|CODING|YP_001315223.1|1)	GT:AD:DP:GQ:MLPSAC:MLPSAF:PL		0	0	0	0	0	0	0	0	0	0	0	0	0	.	0	0	0	0	0	0	0	0	0	0	0	.	0	0	0	0	0	.	0	0	0	0	0	0	0	0
NC_009632	82509	.	C	T	17000.2	.	AC=12;AF=0.082;AN=147;BaseQRankSum=-0.829;DP=4704;Dels=0.00;FS=1.994;HaplotypeScore=0.0000;MLEAC=12;MLEAF=0.082;MQ=60.00;MQ0=0;MQRankSum=-0.803;QD=28.28;ReadPosRankSum=0.040;EFF=STOP_GAINED(HIGH|NONSENSE|Caa/Taa|Q363*|SaurJH1_0071|protein_coding|CODING|YP_001315223.1|1)	GT:AD:DP:GQ:MLPSAC:MLPSAF:PL		0	0	0	0	0	0	0	0	0	0	0	0	0	0	0	0	0	0	0	0	0	0	0	0	0	0	0	0	0	0	0	0	0	0	0	0	0	0	0	0
NC_009632	82604	.	C	T	4128.33	.	AC=3;AF=0.020;AN=147;BaseQRankSum=1.122;DP=4663;Dels=0.00;FS=0.000;HaplotypeScore=0.0000;MLEAC=3;MLEAF=0.020;MQ=60.00;MQ0=0;MQRankSum=-0.329;QD=31.68;ReadPosRankSum=0.450;EFF=SYNONYMOUS_CODING(LOW|SILENT|ccC/ccT|P394|SaurJH1_0071|protein_coding|CODING|YP_001315223.1|1)	GT:AD:DP:GQ:MLPSAC:MLPSAF:PL		0	0	0	0	0	0	0	0	0	0	0	0	0	0	0	0	0	0	0	0	0	0	0	0	0	0	0	0	0	0	0	0	0	0	0	0	0	0	0	0
NC_009632	84026	.	C	A	1925.96	.	AC=1;AF=7.042e-03;AN=142;BaseQRankSum=-0.113;DP=4719;Dels=0.00;FS=1.871;HaplotypeScore=0.0000;MLEAC=1;MLEAF=7.042e-03;MQ=60.00;MQ0=0;MQRankSum=-0.093;QD=24.73;ReadPosRankSum=-0.271;EFF=INTERGENIC(MODIFIER||||||||)	GT:AD:DP:GQ:MLPSAC:MLPSAF:PL		0	0	0	0	0	0	0	0	0	0	0	0	0	1	0	0	0	0	0	0	0	0	0	0	0	0	0	0	0	0	0	0	0	0	0	0	0	0	0	0
NC_009632	84089	.	T	C	2014.96	.	AC=1;AF=7.042e-03;AN=142;BaseQRankSum=-0.837;DP=4686;Dels=0.00;FS=1.146;HaplotypeScore=0.0000;MLEAC=1;MLEAF=7.042e-03;MQ=60.00;MQ0=0;MQRankSum=0.512;QD=31.72;ReadPosRankSum=0.131;EFF=INTERGENIC(MODIFIER||||||||)	GT:AD:DP:GQ:MLPSAC:MLPSAF:PL		0	0	0	0	0	0	0	0	0	0	0	0	0	1	0	0	0	0	0	0	0	0	0	0	0	0	0	0	0	0	0	0	0	0	0	0	0	0	0	0
NC_009632	84203	.	C	T	1388.96	.	AC=1;AF=7.042e-03;AN=142;BaseQRankSum=0.363;DP=4621;Dels=0.00;FS=11.144;HaplotypeScore=0.0000;MLEAC=1;MLEAF=7.042e-03;MQ=60.00;MQ0=0;MQRankSum=0.987;QD=34.35;ReadPosRankSum=-0.729;EFF=NON_SYNONYMOUS_CODING(MODERATE|MISSENSE|gGg/gAg|G222E|SaurJH1_0073|protein_coding|CODING|YP_001315224.1|1)	GT:AD:DP:GQ:MLPSAC:MLPSAF:PL		0	0	0	0	0	0	0	1	0	0	0	0	0	0	0	0	0	0	0	0	0	0	0	0	0	0	0	0	0	0	0	0	0	0	0	0	0	0	0	0
NC_009632	84644	.	G	GT	873.91	.	AC=1;AF=7.042e-03;AN=142;BaseQRankSum=-0.028;DP=4552;FS=0.680;MLEAC=1;MLEAF=7.042e-03;MQ=59.97;MQ0=0;MQRankSum=-0.763;QD=28.19;RPA=8,9;RU=T;ReadPosRankSum=0.449;STR;EFF=FRAME_SHIFT(HIGH||aca/aAca|T75N?|SaurJH1_0073|protein_coding|CODING|YP_001315224.1|1)	GT:AD:DP:GQ:MLPSAC:MLPSAF:PL		0	0	0	0	0	0	0	0	0	0	0	0	0	0	0	0	0	0	0	0	0	0	0	0	0	0	0	0	0	0	0	0	0	0	0	0	0	0	0	0
NC_009632	84924	.	T	A	447.96	.	AC=1;AF=7.042e-03;AN=142;BaseQRankSum=-0.165;DP=4552;Dels=0.00;FS=1.110;HaplotypeScore=0.0000;MLEAC=1;MLEAF=7.042e-03;MQ=59.98;MQ0=1;MQRankSum=-2.834;QD=34.46;ReadPosRankSum=4.146;EFF=NON_SYNONYMOUS_CODING(MODERATE|MISSENSE|gaA/gaT|E68D|SaurJH1_0074|protein_coding|CODING|YP_001315225.1|1)	GT:AD:DP:GQ:MLPSAC:MLPSAF:PL		1	0	0	0	0	0	0	0	0	0	0	0	0	0	0	0	0	0	0	0	0	0	0	0	0	0	0	0	0	0	0	0	0	0	0	0	0	0	0	0
NC_009632	84925	.	T	C	447.96	.	AC=1;AF=7.042e-03;AN=142;BaseQRankSum=0.621;DP=4546;Dels=0.00;FS=1.111;HaplotypeScore=0.0000;MLEAC=1;MLEAF=7.042e-03;MQ=59.98;MQ0=1;MQRankSum=-2.903;QD=34.46;ReadPosRankSum=3.976;EFF=NON_SYNONYMOUS_CODING(MODERATE|MISSENSE|gAa/gGa|E68G|SaurJH1_0074|protein_coding|CODING|YP_001315225.1|1)	GT:AD:DP:GQ:MLPSAC:MLPSAF:PL		1	0	0	0	0	0	0	0	0	0	0	0	0	0	0	0	0	0	0	0	0	0	0	0	0	0	0	0	0	0	0	0	0	0	0	0	0	0	0	0
NC_009632	84929	.	C	T	447.96	.	AC=1;AF=7.042e-03;AN=142;BaseQRankSum=-0.971;DP=4526;Dels=0.00;FS=1.110;HaplotypeScore=0.0000;MLEAC=1;MLEAF=7.042e-03;MQ=59.98;MQ0=1;MQRankSum=-3.039;QD=34.46;ReadPosRankSum=3.127;EFF=NON_SYNONYMOUS_CODING(MODERATE|MISSENSE|Gat/Aat|D67N|SaurJH1_0074|protein_coding|CODING|YP_001315225.1|1)	GT:AD:DP:GQ:MLPSAC:MLPSAF:PL		1	0	0	0	0	0	0	0	0	0	0	0	0	0	0	0	0	0	0	0	0	0	0	0	0	0	0	0	0	0	0	0	0	0	0	0	0	0	0	0
NC_009632	84934	.	G	T	447.96	.	AC=1;AF=7.042e-03;AN=142;BaseQRankSum=0.766;DP=4534;Dels=0.00;FS=1.107;HaplotypeScore=0.0000;MLEAC=1;MLEAF=7.042e-03;MQ=59.98;MQ0=1;MQRankSum=-2.080;QD=34.46;ReadPosRankSum=2.122;EFF=NON_SYNONYMOUS_CODING(MODERATE|MISSENSE|gCg/gAg|A65E|SaurJH1_0074|protein_coding|CODING|YP_001315225.1|1)	GT:AD:DP:GQ:MLPSAC:MLPSAF:PL		1	0	0	0	0	0	0	0	0	0	0	0	0	0	0	0	0	0	0	0	0	0	0	0	0	0	0	0	0	0	0	0	0	0	0	0	0	0	0	0
NC_009632	84936	.	A	T	447.96	.	AC=1;AF=7.042e-03;AN=142;BaseQRankSum=0.277;DP=4518;Dels=0.00;FS=1.108;HaplotypeScore=0.0000;MLEAC=1;MLEAF=7.042e-03;MQ=59.98;MQ0=1;MQRankSum=-2.493;QD=34.46;ReadPosRankSum=1.699;EFF=SYNONYMOUS_CODING(LOW|SILENT|gcT/gcA|A64|SaurJH1_0074|protein_coding|CODING|YP_001315225.1|1)	GT:AD:DP:GQ:MLPSAC:MLPSAF:PL		1	0	0	0	0	0	0	0	0	0	0	0	0	0	0	0	0	0	0	0	0	0	0	0	0	0	0	0	0	0	0	0	0	0	0	0	0	0	0	0
NC_009632	84940	.	A	G	447.96	.	AC=1;AF=7.042e-03;AN=142;BaseQRankSum=0.233;DP=4518;Dels=0.00;FS=1.110;HaplotypeScore=0.0000;MLEAC=1;MLEAF=7.042e-03;MQ=59.98;MQ0=1;MQRankSum=-3.405;QD=34.46;ReadPosRankSum=0.798;EFF=NON_SYNONYMOUS_CODING(MODERATE|MISSENSE|gTa/gCa|V63A|SaurJH1_0074|protein_coding|CODING|YP_001315225.1|1)	GT:AD:DP:GQ:MLPSAC:MLPSAF:PL		1	0	0	0	0	0	0	0	0	0	0	0	0	0	0	0	0	0	0	0	0	0	0	0	0	0	0	0	0	0	0	0	0	0	0	0	0	0	0	0
NC_009632	84941	.	C	T	447.96	.	AC=1;AF=7.042e-03;AN=142;BaseQRankSum=-0.535;DP=4523;Dels=0.00;FS=1.111;HaplotypeScore=0.0000;MLEAC=1;MLEAF=7.042e-03;MQ=59.98;MQ0=1;MQRankSum=-2.076;QD=34.46;ReadPosRankSum=0.573;EFF=NON_SYNONYMOUS_CODING(MODERATE|MISSENSE|Gta/Ata|V63I|SaurJH1_0074|protein_coding|CODING|YP_001315225.1|1)	GT:AD:DP:GQ:MLPSAC:MLPSAF:PL		1	0	0	0	0	0	0	0	0	0	0	0	0	0	0	0	0	0	0	0	0	0	0	0	0	0	0	0	0	0	0	0	0	0	0	0	0	0	0	0
NC_009632	84942	.	T	C	447.96	.	AC=1;AF=7.042e-03;AN=142;BaseQRankSum=-0.741;DP=4524;Dels=0.00;FS=1.111;HaplotypeScore=0.0000;MLEAC=1;MLEAF=7.042e-03;MQ=59.98;MQ0=1;MQRankSum=-2.441;QD=34.46;ReadPosRankSum=0.320;EFF=SYNONYMOUS_CODING(LOW|SILENT|aaA/aaG|K62|SaurJH1_0074|protein_coding|CODING|YP_001315225.1|1)	GT:AD:DP:GQ:MLPSAC:MLPSAF:PL		1	0	0	0	0	0	0	0	0	0	0	0	0	0	0	0	0	0	0	0	0	0	0	0	0	0	0	0	0	0	0	0	0	0	0	0	0	0	0	0
NC_009632	84963	.	C	T	313.96	.	AC=1;AF=7.042e-03;AN=142;BaseQRankSum=-0.271;DP=4615;Dels=0.00;FS=0.848;HaplotypeScore=0.0000;MLEAC=1;MLEAF=7.042e-03;MQ=59.88;MQ0=6;MQRankSum=-6.200;QD=12.56;ReadPosRankSum=-3.603;EFF=SYNONYMOUS_CODING(LOW|SILENT|gaG/gaA|E55|SaurJH1_0074|protein_coding|CODING|YP_001315225.1|1)	GT:AD:DP:GQ:MLPSAC:MLPSAF:PL		1	0	0	0	0	0	0	0	0	0	0	0	0	0	0	0	0	0	0	0	0	0	0	0	0	0	0	0	0	0	0	0	0	0	0	0	0	0	0	0
NC_009632	84972	.	A	G	45.96	.	AC=1;AF=7.042e-03;AN=142;BaseQRankSum=-0.351;DP=4616;Dels=0.00;FS=0.000;HaplotypeScore=0.0000;MLEAC=1;MLEAF=7.042e-03;MQ=59.89;MQ0=6;MQRankSum=-6.236;QD=2.42;ReadPosRankSum=-0.802;EFF=SYNONYMOUS_CODING(LOW|SILENT|atT/atC|I52|SaurJH1_0074|protein_coding|CODING|YP_001315225.1|1)	GT:AD:DP:GQ:MLPSAC:MLPSAF:PL		1	0	0	0	0	0	0	0	0	0	0	0	0	0	0	0	0	0	0	0	0	0	0	0	0	0	0	0	0	0	0	0	0	0	0	0	0	0	0	0
NC_009632	84990	.	T	C	1612.96	.	AC=1;AF=7.042e-03;AN=142;BaseQRankSum=0.268;DP=4606;Dels=0.00;FS=1.282;HaplotypeScore=0.1429;MLEAC=1;MLEAF=7.042e-03;MQ=59.87;MQ0=7;MQRankSum=0.335;QD=27.04;ReadPosRankSum=-1.380;EFF=SYNONYMOUS_CODING(LOW|SILENT|caA/caG|Q46|SaurJH1_0074|protein_coding|CODING|YP_001315225.1|1)	GT:AD:DP:GQ:MLPSAC:MLPSAF:PL		0	0	0	0	0	0	0	0	0	0	0	0	0	0	0	0	0	0	0	0	0	0	0	0	1	0	0	0	0	0	0	0	0	0	0	0	0	0	0	0
NC_009632	84995	.	G	T	34.96	.	AC=1;AF=7.042e-03;AN=142;BaseQRankSum=0.716;DP=4592;Dels=0.00;FS=0.000;HaplotypeScore=0.2178;MLEAC=1;MLEAF=7.042e-03;MQ=59.87;MQ0=6;MQRankSum=-6.697;QD=1.66;ReadPosRankSum=2.993;EFF=NON_SYNONYMOUS_CODING(MODERATE|MISSENSE|Ctc/Atc|L45I|SaurJH1_0074|protein_coding|CODING|YP_001315225.1|1)	GT:AD:DP:GQ:MLPSAC:MLPSAF:PL		1	0	0	0	0	0	0	0	0	0	0	0	0	0	0	0	0	0	0	0	0	0	0	0	0	0	0	0	0	0	0	0	0	0	0	0	0	0	0	0
NC_009632	85002	.	C	T	123.96	.	AC=1;AF=7.042e-03;AN=142;BaseQRankSum=0.774;DP=4595;Dels=0.00;FS=0.000;HaplotypeScore=0.0000;MLEAC=1;MLEAF=7.042e-03;MQ=59.87;MQ0=6;MQRankSum=-7.128;QD=5.39;ReadPosRankSum=2.174;EFF=SYNONYMOUS_CODING(LOW|SILENT|aaG/aaA|K42|SaurJH1_0074|protein_coding|CODING|YP_001315225.1|1)	GT:AD:DP:GQ:MLPSAC:MLPSAF:PL		1	0	0	0	0	0	0	0	0	0	0	0	0	0	0	0	0	0	0	0	0	0	0	0	0	0	0	0	0	0	0	0	0	0	0	0	0	0	0	0
NC_009632	85014	.	T	G	345.96	.	AC=1;AF=7.042e-03;AN=142;BaseQRankSum=-0.491;DP=4618;Dels=0.00;FS=0.795;HaplotypeScore=0.0000;MLEAC=1;MLEAF=7.042e-03;MQ=59.86;MQ0=5;MQRankSum=-8.104;QD=12.81;ReadPosRankSum=0.375;EFF=SYNONYMOUS_CODING(LOW|SILENT|atA/atC|I38|SaurJH1_0074|protein_coding|CODING|YP_001315225.1|1)	GT:AD:DP:GQ:MLPSAC:MLPSAF:PL		1	0	0	0	0	0	0	0	0	0	0	0	0	0	0	0	0	0	0	0	0	0	0	0	0	0	0	0	0	0	0	0	0	0	0	0	0	0	0	0
NC_009632	85020	.	T	A	425.96	.	AC=1;AF=7.042e-03;AN=142;BaseQRankSum=0.038;DP=4620;Dels=0.00;FS=0.759;HaplotypeScore=0.0000;MLEAC=1;MLEAF=7.042e-03;MQ=59.87;MQ0=2;MQRankSum=-8.462;QD=16.38;ReadPosRankSum=-0.078;EFF=SYNONYMOUS_CODING(LOW|SILENT|acA/acT|T36|SaurJH1_0074|protein_coding|CODING|YP_001315225.1|1)	GT:AD:DP:GQ:MLPSAC:MLPSAF:PL		1	0	0	0	0	0	0	0	0	0	0	0	0	0	0	0	0	0	0	0	0	0	0	0	0	0	0	0	0	0	0	0	0	0	0	0	0	0	0	0
NC_009632	85038	.	G	A	460.96	.	AC=1;AF=7.042e-03;AN=142;BaseQRankSum=0.364;DP=4579;Dels=0.00;FS=2.389;HaplotypeScore=0.0685;MLEAC=1;MLEAF=7.042e-03;MQ=59.84;MQ0=2;MQRankSum=-9.297;QD=17.73;ReadPosRankSum=-0.362;EFF=SYNONYMOUS_CODING(LOW|SILENT|gaC/gaT|D30|SaurJH1_0074|protein_coding|CODING|YP_001315225.1|1)	GT:AD:DP:GQ:MLPSAC:MLPSAF:PL		1	0	0	0	0	0	0	0	0	0	0	0	0	0	0	0	0	0	0	0	0	0	0	0	0	0	0	0	0	0	0	0	0	0	0	0	0	0	0	0
NC_009632	85045	.	C	T	496.96	.	AC=1;AF=7.042e-03;AN=142;BaseQRankSum=-0.542;DP=4611;Dels=0.00;FS=2.732;HaplotypeScore=0.0685;MLEAC=1;MLEAF=7.042e-03;MQ=59.89;MQ0=1;MQRankSum=-8.285;QD=26.16;ReadPosRankSum=2.090;EFF=NON_SYNONYMOUS_CODING(MODERATE|MISSENSE|gGa/gAa|G28E|SaurJH1_0074|protein_coding|CODING|YP_001315225.1|1)	GT:AD:DP:GQ:MLPSAC:MLPSAF:PL		1	0	0	0	0	0	0	0	0	0	0	0	0	0	0	0	0	0	0	0	0	0	0	0	0	0	0	0	0	0	0	0	0	0	0	0	0	0	0	0
NC_009632	85050	.	C	T	576.96	.	AC=1;AF=7.042e-03;AN=142;BaseQRankSum=0.239;DP=4623;Dels=0.00;FS=1.819;HaplotypeScore=0.0685;MLEAC=1;MLEAF=7.042e-03;MQ=59.88;MQ0=1;MQRankSum=-7.712;QD=27.47;ReadPosRankSum=1.967;EFF=SYNONYMOUS_CODING(LOW|SILENT|gaG/gaA|E26|SaurJH1_0074|protein_coding|CODING|YP_001315225.1|1)	GT:AD:DP:GQ:MLPSAC:MLPSAF:PL		1	0	0	0	0	0	0	0	0	0	0	0	0	0	0	0	0	0	0	0	0	0	0	0	0	0	0	0	0	0	0	0	0	0	0	0	0	0	0	0
NC_009632	85067	.	T	C	836.96	.	AC=1;AF=7.042e-03;AN=142;BaseQRankSum=0.383;DP=4623;Dels=0.00;FS=2.435;HaplotypeScore=0.1028;MLEAC=1;MLEAF=7.042e-03;MQ=59.88;MQ0=0;MQRankSum=-9.136;QD=34.29;ReadPosRankSum=2.072;EFF=NON_SYNONYMOUS_CODING(MODERATE|MISSENSE|Att/Gtt|I21V|SaurJH1_0074|protein_coding|CODING|YP_001315225.1|1)	GT:AD:DP:GQ:MLPSAC:MLPSAF:PL		1	0	0	0	0	0	0	0	0	0	0	0	0	0	0	0	0	0	0	0	0	0	0	0	0	0	0	0	0	0	0	0	0	0	0	0	0	0	0	0
NC_009632	85074	.	T	G	881.96	.	AC=1;AF=7.042e-03;AN=142;BaseQRankSum=-0.228;DP=4631;Dels=0.00;FS=0.764;HaplotypeScore=0.1371;MLEAC=1;MLEAF=7.042e-03;MQ=59.88;MQ0=0;MQRankSum=-8.462;QD=30.47;ReadPosRankSum=0.558;EFF=SYNONYMOUS_CODING(LOW|SILENT|ctA/ctC|L18|SaurJH1_0074|protein_coding|CODING|YP_001315225.1|1)	GT:AD:DP:GQ:MLPSAC:MLPSAF:PL		1	0	0	0	0	0	0	0	0	0	0	0	0	0	0	0	0	0	0	0	0	0	0	0	0	0	0	0	0	0	0	0	0	0	0	0	0	0	0	0
NC_009632	85080	.	C	A	932.96	.	AC=1;AF=7.042e-03;AN=142;BaseQRankSum=-0.418;DP=4621;Dels=0.00;FS=0.000;HaplotypeScore=0.1371;MLEAC=1;MLEAF=7.042e-03;MQ=59.88;MQ0=0;MQRankSum=-8.286;QD=27.23;ReadPosRankSum=0.165;EFF=SYNONYMOUS_CODING(LOW|SILENT|ggG/ggT|G16|SaurJH1_0074|protein_coding|CODING|YP_001315225.1|1)	GT:AD:DP:GQ:MLPSAC:MLPSAF:PL		1	0	0	0	0	0	0	0	0	0	0	0	0	0	0	0	0	0	0	0	0	0	0	0	0	0	0	0	0	0	0	0	0	0	0	0	0	0	0	0
NC_009632	85124	.	T	G	1037.96	.	AC=1;AF=7.042e-03;AN=142;BaseQRankSum=0.075;DP=4595;Dels=0.00;FS=0.000;HaplotypeScore=0.0000;MLEAC=1;MLEAF=7.042e-03;MQ=59.95;MQ0=0;MQRankSum=-3.018;QD=29.95;ReadPosRankSum=0.602;EFF=NON_SYNONYMOUS_CODING(MODERATE|MISSENSE|Aat/Cat|N2H|SaurJH1_0074|protein_coding|CODING|YP_001315225.1|1)	GT:AD:DP:GQ:MLPSAC:MLPSAF:PL		1	0	0	0	0	0	0	0	0	0	0	0	0	0	0	0	0	0	0	0	0	0	0	0	0	0	0	0	0	0	0	0	0	0	0	0	0	0	0	0
NC_009632	85131	.	C	T	1002.96	.	AC=1;AF=7.042e-03;AN=142;BaseQRankSum=0.604;DP=4599;Dels=0.00;FS=0.000;HaplotypeScore=0.0000;MLEAC=1;MLEAF=7.042e-03;MQ=59.96;MQ0=0;MQRankSum=-4.128;QD=31.12;ReadPosRankSum=1.647;EFF=INTERGENIC(MODIFIER||||||||)	GT:AD:DP:GQ:MLPSAC:MLPSAF:PL		1	0	0	0	0	0	0	0	0	0	0	0	0	0	0	0	0	0	0	0	0	0	0	0	0	0	0	0	0	0	0	0	0	0	0	0	0	0	0	0
NC_009632	85132	.	A	AT	687.91	.	AC=1;AF=7.042e-03;AN=142;BaseQRankSum=0.355;DP=4595;FS=0.000;MLEAC=1;MLEAF=7.042e-03;MQ=59.96;MQ0=0;MQRankSum=-2.781;QD=28.66;RPA=1,2;RU=T;ReadPosRankSum=1.273;STR;EFF=INTERGENIC(MODIFIER||||||||)	GT:AD:DP:GQ:MLPSAC:MLPSAF:PL		1	0	0	0	0	0	0	0	0	0	0	0	0	0	0	0	0	0	0	0	0	0	0	0	0	0	0	0	0	0	0	0	0	0	0	0	0	0	0	0
NC_009632	85134	.	A	T	1002.96	.	AC=1;AF=7.042e-03;AN=142;BaseQRankSum=0.040;DP=4591;Dels=0.00;FS=0.000;HaplotypeScore=0.0000;MLEAC=1;MLEAF=7.042e-03;MQ=59.96;MQ0=0;MQRankSum=-3.198;QD=30.99;ReadPosRankSum=1.513;EFF=INTERGENIC(MODIFIER||||||||)	GT:AD:DP:GQ:MLPSAC:MLPSAF:PL		1	0	0	0	0	0	0	0	0	0	0	0	0	0	0	0	0	0	0	0	0	0	0	0	0	0	0	0	0	0	0	0	0	0	0	0	0	0	0	0
NC_009632	85195	.	C	A	1074.96	.	AC=1;AF=7.042e-03;AN=142;BaseQRankSum=-1.001;DP=4490;Dels=0.00;FS=6.415;HaplotypeScore=0.8309;MLEAC=1;MLEAF=7.042e-03;MQ=60.00;MQ0=0;MQRankSum=-0.621;QD=26.11;ReadPosRankSum=-0.301;EFF=INTERGENIC(MODIFIER||||||||)	GT:AD:DP:GQ:MLPSAC:MLPSAF:PL		0	0	0	0	0	0	0	0	0	0	0	0	0	0	0	0	0	0	0	0	0	0	0	0	0	0	0	0	0	0	0	0	0	0	0	0	0	0	0	0
NC_009632	85198	.	G	C,T	6285.98	.	AC=4,3;AF=0.028,0.021;AN=142;BaseQRankSum=0.721;DP=4472;Dels=0.00;FS=0.732;HaplotypeScore=0.1690;MLEAC=4,1;MLEAF=0.028,7.042e-03;MQ=60.00;MQ0=0;MQRankSum=1.544;QD=31.27;ReadPosRankSum=0.766;EFF=INTERGENIC(MODIFIER||||||||)	GT:AD:DP:GQ:MLPSAC:MLPSAF:PL		0	0	0	0	0	0	0	0	0	0	0	0	0	0	0	0	0	0	0	0	0	0	0	0	0	0	0	0	0	0	0	0	0	0	0	0	0	0	0	0
NC_009632	85215	.	C	T	986.02	.	AC=1;AF=7.143e-03;AN=140;BaseQRankSum=-0.377;DP=4420;Dels=0.00;FS=1.695;HaplotypeScore=0.1643;MLEAC=1;MLEAF=7.143e-03;MQ=60.00;MQ0=0;MQRankSum=1.004;QD=29.95;ReadPosRankSum=0.232;EFF=INTERGENIC(MODIFIER||||||||)	GT:AD:DP:GQ:MLPSAC:MLPSAF:PL		0	0	0	0	0	0	0	0	0	0	0	0	0	0	0	0	0	0	0	.	0	0	0	0	0	0	0	0	0	0	0	0	0	0	0	0	0	0	0	0
NC_009632	85223	.	C	G	1254.02	.	AC=1;AF=7.143e-03;AN=140;BaseQRankSum=0.195;DP=4393;Dels=0.00;FS=4.440;HaplotypeScore=0.1571;MLEAC=1;MLEAF=7.143e-03;MQ=60.00;MQ0=0;MQRankSum=0.923;QD=28.09;ReadPosRankSum=-1.053;EFF=INTERGENIC(MODIFIER||||||||)	GT:AD:DP:GQ:MLPSAC:MLPSAF:PL		0	0	0	0	0	0	0	0	0	0	0	0	0	0	0	0	0	0	0	.	0	0	0	0	0	0	0	0	0	0	0	0	0	0	0	0	0	0	0	0
NC_009632	85230	.	G	A	45.99	.	AC=1;AF=7.092e-03;AN=141;BaseQRankSum=0.239;DP=4410;Dels=0.00;FS=0.000;HaplotypeScore=0.2056;MLEAC=1;MLEAF=7.092e-03;MQ=60.00;MQ0=0;MQRankSum=0.402;QD=23.00;ReadPosRankSum=-2.429;EFF=INTERGENIC(MODIFIER||||||||)	GT:AD:DP:GQ:MLPSAC:MLPSAF:PL		0	0	0	0	0	0	0	0	0	0	0	0	0	0	0	0	0	0	0	1	0	0	0	0	0	0	0	0	0	0	0	0	0	0	0	0	0	0	0	0
NC_009632	85238	.	C	A	3161.48	.	AC=2;AF=0.014;AN=142;BaseQRankSum=0.887;DP=4440;Dels=0.00;FS=0.000;HaplotypeScore=0.1127;MLEAC=2;MLEAF=0.014;MQ=60.00;MQ0=0;MQRankSum=-0.000;QD=27.80;ReadPosRankSum=-0.279;EFF=INTERGENIC(MODIFIER||||||||)	GT:AD:DP:GQ:MLPSAC:MLPSAF:PL		0	0	0	0	0	0	0	0	0	0	0	0	0	0	0	0	0	0	0	0	0	0	0	0	0	0	0	0	0	0	0	0	0	0	0	0	0	0	0	0
NC_009632	85241	.	C	G	671.96	.	AC=1;AF=7.042e-03;AN=142;BaseQRankSum=0.457;DP=4426;Dels=0.00;FS=6.792;HaplotypeScore=0.1127;MLEAC=1;MLEAF=7.042e-03;MQ=60.00;MQ0=0;MQRankSum=0.343;QD=28.43;ReadPosRankSum=-4.439;EFF=INTERGENIC(MODIFIER||||||||)	GT:AD:DP:GQ:MLPSAC:MLPSAF:PL		0	0	0	0	0	0	0	0	0	0	0	0	0	0	0	0	0	0	0	1	0	0	0	0	0	0	0	0	0	0	0	0	0	0	0	0	0	0	0	0
NC_009632	86310	.	T	G	1522.96	.	AC=1;AF=7.042e-03;AN=142;BaseQRankSum=0.248;DP=4697;Dels=0.00;FS=0.618;HaplotypeScore=0.1267;MLEAC=1;MLEAF=7.042e-03;MQ=59.99;MQ0=0;MQRankSum=0.754;QD=31.34;ReadPosRankSum=-0.198;EFF=NON_SYNONYMOUS_CODING(MODERATE|MISSENSE|aaT/aaG|N349K|SaurJH1_0075|protein_coding|CODING|YP_001315226.1|1)	GT:AD:DP:GQ:MLPSAC:MLPSAF:PL		0	0	0	0	0	0	0	0	0	0	0	0	0	0	0	0	0	0	0	0	0	0	0	0	0	0	0	0	0	0	0	0	0	0	0	0	0	0	0	0
NC_009632	86609	.	A	C	1656.96	.	AC=1;AF=7.042e-03;AN=142;BaseQRankSum=1.973;DP=4493;Dels=0.00;FS=2.021;HaplotypeScore=0.0000;MLEAC=1;MLEAF=7.042e-03;MQ=60.00;MQ0=0;MQRankSum=0.558;QD=28.81;ReadPosRankSum=-0.381;EFF=NON_SYNONYMOUS_CODING(MODERATE|MISSENSE|gAt/gCt|D84A|SaurJH1_0076|protein_coding|CODING|YP_001315227.1|1)	GT:AD:DP:GQ:MLPSAC:MLPSAF:PL		0	0	0	0	0	0	0	0	0	0	0	0	0	0	0	0	0	0	0	0	0	0	0	0	0	0	0	0	0	0	0	0	0	0	0	0	0	0	0	0
NC_009632	86633	.	C	T	50408.5	.	AC=36;AF=0.254;AN=142;BaseQRankSum=-1.204;DP=4459;Dels=0.00;FS=9.145;HaplotypeScore=0.0000;MLEAC=36;MLEAF=0.254;MQ=60.00;MQ0=0;MQRankSum=0.099;QD=27.50;ReadPosRankSum=-0.836;EFF=NON_SYNONYMOUS_CODING(MODERATE|MISSENSE|cCa/cTa|P92L|SaurJH1_0076|protein_coding|CODING|YP_001315227.1|1)	GT:AD:DP:GQ:MLPSAC:MLPSAF:PL		0	0	0	0	0	1	1	1	1	1	1	1	1	1	1	1	1	1	1	1	1	1	1	1	1	1	1	1	1	1	1	1	1	1	1	1	1	1	1	0
NC_009632	86843	.	T	A	895.96	.	AC=1;AF=7.042e-03;AN=142;BaseQRankSum=0.363;DP=4648;Dels=0.00;FS=7.252;HaplotypeScore=0.1401;MLEAC=1;MLEAF=7.042e-03;MQ=59.98;MQ0=0;MQRankSum=-0.115;QD=27.61;ReadPosRankSum=-0.523;EFF=NON_SYNONYMOUS_CODING(MODERATE|MISSENSE|gTt/gAt|V162D|SaurJH1_0076|protein_coding|CODING|YP_001315227.1|1)	GT:AD:DP:GQ:MLPSAC:MLPSAF:PL		0	0	0	0	0	0	0	0	1	0	0	0	0	0	0	0	0	0	0	0	0	0	0	0	0	0	0	0	0	0	0	0	0	0	0	0	0	0	0	0
NC_009632	86969	.	C	T	1298.96	.	AC=1;AF=7.042e-03;AN=142;BaseQRankSum=0.108;DP=4578;Dels=0.00;FS=4.435;HaplotypeScore=0.0756;MLEAC=1;MLEAF=7.042e-03;MQ=59.94;MQ0=1;MQRankSum=0.483;QD=30.43;ReadPosRankSum=-0.838;EFF=NON_SYNONYMOUS_CODING(MODERATE|MISSENSE|gCa/gTa|A204V|SaurJH1_0076|protein_coding|CODING|YP_001315227.1|1)	GT:AD:DP:GQ:MLPSAC:MLPSAF:PL		0	0	0	0	0	0	0	0	0	0	0	0	0	0	0	0	0	0	0	0	0	0	0	0	0	0	0	0	0	0	0	0	0	0	0	0	0	0	0	0
NC_009632	87643	.	G	A	5591.38	.	AC=4;AF=0.028;AN=142;BaseQRankSum=0.411;DP=4549;Dels=0.00;FS=2.759;HaplotypeScore=0.3873;MLEAC=4;MLEAF=0.028;MQ=59.99;MQ0=0;MQRankSum=-0.252;QD=33.73;ReadPosRankSum=-1.274;EFF=NON_SYNONYMOUS_CODING(MODERATE|MISSENSE|Gtg/Atg|V429M|SaurJH1_0076|protein_coding|CODING|YP_001315227.1|1)	GT:AD:DP:GQ:MLPSAC:MLPSAF:PL		0	0	0	0	0	0	0	0	0	0	0	0	0	0	0	0	0	0	0	0	0	0	0	0	0	0	0	0	0	0	0	0	0	0	0	0	0	0	0	0
NC_009632	88044	.	G	A	1567.96	.	AC=1;AF=7.042e-03;AN=142;BaseQRankSum=0.262;DP=4597;Dels=0.00;FS=3.921;HaplotypeScore=0.0000;MLEAC=1;MLEAF=7.042e-03;MQ=60.00;MQ0=0;MQRankSum=0.560;QD=22.91;ReadPosRankSum=0.408;EFF=SYNONYMOUS_CODING(LOW|SILENT|caG/caA|Q111|SaurJH1_0077|protein_coding|CODING|YP_001315228.1|1)	GT:AD:DP:GQ:MLPSAC:MLPSAF:PL		0	0	0	0	0	0	1	0	0	0	0	0	0	0	0	0	0	0	0	0	0	0	0	0	0	0	0	0	0	0	0	0	0	0	0	0	0	0	0	0
NC_009632	88288	.	G	A	3384.48	.	AC=2;AF=0.014;AN=142;BaseQRankSum=3.766;DP=4527;Dels=0.00;FS=2.474;HaplotypeScore=0.0000;MLEAC=2;MLEAF=0.014;MQ=60.00;MQ0=0;MQRankSum=-0.334;QD=29.74;ReadPosRankSum=-0.448;EFF=NON_SYNONYMOUS_CODING(MODERATE|MISSENSE|Gca/Aca|A193T|SaurJH1_0077|protein_coding|CODING|YP_001315228.1|1)	GT:AD:DP:GQ:MLPSAC:MLPSAF:PL		0	0	0	0	0	0	0	0	0	0	0	0	0	0	0	0	0	0	0	0	0	0	0	0	0	0	0	0	0	0	0	0	0	0	0	0	0	0	0	0
NC_009632	88604	.	A	G	1343.96	.	AC=1;AF=7.042e-03;AN=142;BaseQRankSum=0.175;DP=4530;Dels=0.00;FS=0.000;HaplotypeScore=0.0000;MLEAC=1;MLEAF=7.042e-03;MQ=60.00;MQ0=0;MQRankSum=2.131;QD=33.73;ReadPosRankSum=-0.810;EFF=NON_SYNONYMOUS_CODING(MODERATE|MISSENSE|gAt/gGt|D298G|SaurJH1_0077|protein_coding|CODING|YP_001315228.1|1)	GT:AD:DP:GQ:MLPSAC:MLPSAF:PL		0	0	0	0	0	0	0	0	0	0	0	0	0	0	0	0	0	0	0	0	0	0	0	0	0	0	0	0	0	0	0	0	0	0	0	0	0	0	0	0
NC_009632	88701	.	G	A	5457.38	.	AC=4;AF=0.028;AN=142;BaseQRankSum=-0.452;DP=4591;Dels=0.00;FS=0.000;HaplotypeScore=0.4295;MLEAC=4;MLEAF=0.028;MQ=60.00;MQ0=0;MQRankSum=-0.744;QD=25.27;ReadPosRankSum=-0.477;EFF=NON_SYNONYMOUS_CODING(MODERATE|MISSENSE|atG/atA|M330I|SaurJH1_0077|protein_coding|CODING|YP_001315228.1|1)	GT:AD:DP:GQ:MLPSAC:MLPSAF:PL		0	0	0	0	0	0	0	0	0	0	0	0	0	0	0	0	0	0	0	0	0	0	0	0	0	0	0	0	0	0	0	0	0	0	0	0	0	0	0	0
NC_009632	88708	.	C	A	2803.48	.	AC=2;AF=0.014;AN=142;BaseQRankSum=0.378;DP=4587;Dels=0.00;FS=4.220;HaplotypeScore=0.4506;MLEAC=2;MLEAF=0.014;MQ=60.00;MQ0=0;MQRankSum=-0.669;QD=28.97;ReadPosRankSum=1.841;EFF=NON_SYNONYMOUS_CODING(MODERATE|MISSENSE|Cat/Aat|H333N|SaurJH1_0077|protein_coding|CODING|YP_001315228.1|1)	GT:AD:DP:GQ:MLPSAC:MLPSAF:PL		0	0	0	0	0	0	0	0	0	0	0	0	0	0	0	0	0	0	0	0	0	0	0	0	0	0	0	0	0	0	0	0	0	0	0	0	0	0	0	0
NC_009632	88920	.	C	G	1209.96	.	AC=1;AF=7.042e-03;AN=142;BaseQRankSum=-1.208;DP=4552;Dels=0.00;FS=0.700;HaplotypeScore=0.0000;MLEAC=1;MLEAF=7.042e-03;MQ=60.00;MQ0=0;MQRankSum=-0.752;QD=28.57;ReadPosRankSum=-0.827;EFF=INTERGENIC(MODIFIER||||||||)	GT:AD:DP:GQ:MLPSAC:MLPSAF:PL		0	0	0	0	0	0	0	0	0	0	0	0	0	0	0	0	0	0	0	0	0	0	0	0	0	0	0	0	0	0	0	0	0	0	0	0	0	0	0	1
NC_009632	89367	.	AT	A	34166.4	.	AC=36;AF=0.254;AN=142;BaseQRankSum=0.158;DP=4517;FS=4.349;MLEAC=36;MLEAF=0.254;MQ=60.06;MQ0=0;MQRankSum=0.244;QD=29.28;RPA=8,7;RU=T;ReadPosRankSum=1.207;STR;EFF=INTERGENIC(MODIFIER||||||||)	GT:AD:DP:GQ:MLPSAC:MLPSAF:PL		0	0	0	0	0	0	0	0	0	1	0	0	0	0	1	0	0	0	0	1	0	0	1	0	0	0	0	0	0	0	0	0	1	0	0	0	0	0	0	0
NC_009632	90767	.	A	G	1253.81	.	AC=1;AF=6.803e-03;AN=147;BaseQRankSum=0.323;DP=4719;Dels=0.00;FS=7.068;HaplotypeScore=0.0000;MLEAC=1;MLEAF=6.803e-03;MQ=60.00;MQ0=0;MQRankSum=-1.244;QD=28.33;ReadPosRankSum=-0.349;EFF=INTERGENIC(MODIFIER||||||||)	GT:AD:DP:GQ:MLPSAC:MLPSAF:PL		0	0	0	0	0	0	0	0	0	0	0	0	0	0	0	0	0	0	0	0	0	0	0	0	0	0	0	0	0	0	0	0	0	0	0	0	0	0	0	0
NC_009632	91015	.	G	C	1343.81	.	AC=1;AF=6.803e-03;AN=147;BaseQRankSum=0.260;DP=4779;Dels=0.00;FS=0.666;HaplotypeScore=0.0000;MLEAC=1;MLEAF=6.803e-03;MQ=60.00;MQ0=0;MQRankSum=1.499;QD=29.50;ReadPosRankSum=-0.446;EFF=NON_SYNONYMOUS_CODING(MODERATE|MISSENSE|gGt/gCt|G50A|SaurJH1_0080|protein_coding|CODING|YP_001315231.1|1)	GT:AD:DP:GQ:MLPSAC:MLPSAF:PL		0	0	0	0	0	0	0	0	0	0	0	0	0	0	0	0	0	0	0	0	0	0	0	0	0	0	0	0	0	0	0	0	0	0	0	0	0	0	0	0
NC_009632	91032	.	C	T	1970.81	.	AC=1;AF=6.803e-03;AN=147;BaseQRankSum=0.865;DP=4767;Dels=0.00;FS=1.162;HaplotypeScore=0.0000;MLEAC=1;MLEAF=6.803e-03;MQ=60.00;MQ0=0;MQRankSum=-0.831;QD=30.48;ReadPosRankSum=-0.153;EFF=NON_SYNONYMOUS_CODING(MODERATE|MISSENSE|Cat/Tat|H56Y|SaurJH1_0080|protein_coding|CODING|YP_001315231.1|1)	GT:AD:DP:GQ:MLPSAC:MLPSAF:PL		0	0	0	0	0	0	0	0	0	0	0	0	0	0	0	0	0	0	0	0	0	0	0	0	0	0	0	0	0	0	0	0	0	0	0	0	0	0	0	0
NC_009632	91857	.	C	CT	592.76	.	AC=1;AF=6.803e-03;AN=147;BaseQRankSum=0.698;DP=4708;FS=0.847;MLEAC=1;MLEAF=6.803e-03;MQ=60.00;MQ0=0;MQRankSum=1.750;QD=28.23;RPA=6,7;RU=T;ReadPosRankSum=-0.179;STR;EFF=FRAME_SHIFT(HIGH||ctt/cTtt|L79L?|SaurJH1_0082|protein_coding|CODING|YP_001315233.1|1)	GT:AD:DP:GQ:MLPSAC:MLPSAF:PL		0	0	0	0	0	0	0	0	0	0	0	0	0	0	0	0	0	0	0	0	0	0	0	0	0	0	0	0	0	0	0	0	0	0	0	0	0	0	0	0
NC_009632	91906	.	T	A	1253.81	.	AC=1;AF=6.803e-03;AN=147;BaseQRankSum=-0.343;DP=4757;Dels=0.00;FS=3.401;HaplotypeScore=0.0000;MLEAC=1;MLEAF=6.803e-03;MQ=60.00;MQ0=0;MQRankSum=-1.191;QD=28.04;ReadPosRankSum=1.377;EFF=STOP_GAINED(HIGH|NONSENSE|tTa/tAa|L95*|SaurJH1_0082|protein_coding|CODING|YP_001315233.1|1)	GT:AD:DP:GQ:MLPSAC:MLPSAF:PL		0	0	0	1	0	0	0	0	0	0	0	0	0	0	0	0	0	0	0	0	0	0	0	0	0	0	0	0	0	0	0	0	0	0	0	0	0	0	0	0
NC_009632	92785	.	T	A	806.81	.	AC=1;AF=6.803e-03;AN=147;BaseQRankSum=0.755;DP=4844;Dels=0.00;FS=16.656;HaplotypeScore=0.0000;MLEAC=1;MLEAF=6.803e-03;MQ=60.00;MQ0=0;MQRankSum=1.509;QD=12.04;ReadPosRankSum=-0.019;EFF=INTERGENIC(MODIFIER||||||||)	GT:AD:DP:GQ:MLPSAC:MLPSAF:PL		0	0	0	0	0	0	0	0	0	0	0	0	0	0	0	0	0	0	0	0	1	0	0	0	0	0	0	0	0	0	0	0	0	0	0	0	0	0	0	0
NC_009632	92833	.	C	T	1567.81	.	AC=1;AF=6.803e-03;AN=147;BaseQRankSum=-0.207;DP=4807;Dels=0.00;FS=0.000;HaplotypeScore=0.0000;MLEAC=1;MLEAF=6.803e-03;MQ=60.00;MQ0=0;MQRankSum=-0.192;QD=20.10;ReadPosRankSum=0.787;EFF=INTERGENIC(MODIFIER||||||||)	GT:AD:DP:GQ:MLPSAC:MLPSAF:PL		0	0	0	0	0	0	0	0	0	0	0	0	0	0	0	0	0	0	0	0	1	0	0	0	0	0	0	0	0	0	0	0	0	0	0	0	0	0	0	0
NC_009632	92835	.	C	T	1567.81	.	AC=1;AF=6.803e-03;AN=147;BaseQRankSum=-0.992;DP=4819;Dels=0.00;FS=0.000;HaplotypeScore=0.0000;MLEAC=1;MLEAF=6.803e-03;MQ=60.00;MQ0=0;MQRankSum=0.023;QD=20.10;ReadPosRankSum=0.832;EFF=INTERGENIC(MODIFIER||||||||)	GT:AD:DP:GQ:MLPSAC:MLPSAF:PL		0	0	0	0	0	0	0	0	0	0	0	0	0	0	0	0	0	0	0	0	1	0	0	0	0	0	0	0	0	0	0	0	0	0	0	0	0	0	0	0
NC_009632	92848	.	C	T	1343.81	.	AC=1;AF=6.803e-03;AN=147;BaseQRankSum=1.270;DP=4804;Dels=0.00;FS=2.334;HaplotypeScore=0.0068;MLEAC=1;MLEAF=6.803e-03;MQ=60.00;MQ0=0;MQRankSum=0.465;QD=17.92;ReadPosRankSum=1.131;EFF=INTERGENIC(MODIFIER||||||||)	GT:AD:DP:GQ:MLPSAC:MLPSAF:PL		0	0	0	0	0	0	0	0	0	0	0	0	0	0	0	0	0	0	0	0	1	0	0	0	0	0	0	0	0	0	0	0	0	0	0	0	0	0	0	0
NC_009632	92849	.	A	C	1343.81	.	AC=1;AF=6.803e-03;AN=147;BaseQRankSum=-1.257;DP=4804;Dels=0.00;FS=3.096;HaplotypeScore=0.0068;MLEAC=1;MLEAF=6.803e-03;MQ=60.00;MQ0=0;MQRankSum=0.864;QD=17.92;ReadPosRankSum=1.118;EFF=INTERGENIC(MODIFIER||||||||)	GT:AD:DP:GQ:MLPSAC:MLPSAF:PL		0	0	0	0	0	0	0	0	0	0	0	0	0	0	0	0	0	0	0	0	1	0	0	0	0	0	0	0	0	0	0	0	0	0	0	0	0	0	0	0
NC_009632	92896	.	A	G	627.81	.	AC=1;AF=6.803e-03;AN=147;BaseQRankSum=-0.131;DP=4843;Dels=0.00;FS=13.242;HaplotypeScore=0.0000;MLEAC=1;MLEAF=6.803e-03;MQ=60.00;MQ0=0;MQRankSum=0.803;QD=8.84;ReadPosRankSum=0.348;EFF=INTERGENIC(MODIFIER||||||||)	GT:AD:DP:GQ:MLPSAC:MLPSAF:PL		0	0	0	0	0	0	0	0	0	0	0	0	0	0	0	0	0	0	0	0	1	0	0	0	0	0	0	0	0	0	0	0	0	0	0	0	0	0	0	0
NC_009632	92914	.	C	T	582.81	.	AC=1;AF=6.803e-03;AN=147;BaseQRankSum=-0.164;DP=4818;Dels=0.00;FS=28.822;HaplotypeScore=0.0000;MLEAC=1;MLEAF=6.803e-03;MQ=60.00;MQ0=0;MQRankSum=-0.063;QD=8.83;ReadPosRankSum=-1.378;EFF=INTERGENIC(MODIFIER||||||||)	GT:AD:DP:GQ:MLPSAC:MLPSAF:PL		0	0	0	0	0	0	0	0	0	0	0	0	0	0	0	0	0	0	0	0	1	0	0	0	0	0	0	0	0	0	0	0	0	0	0	0	0	0	0	0
NC_009632	92923	.	C	T	224.81	.	AC=1;AF=6.803e-03;AN=147;BaseQRankSum=-0.308;DP=4819;Dels=0.00;FS=35.289;HaplotypeScore=0.0000;MLEAC=1;MLEAF=6.803e-03;MQ=60.00;MQ0=0;MQRankSum=-0.767;QD=3.51;ReadPosRankSum=-0.670;EFF=INTERGENIC(MODIFIER||||||||)	GT:AD:DP:GQ:MLPSAC:MLPSAF:PL		0	0	0	0	0	0	0	0	0	0	0	0	0	0	0	0	0	0	0	0	1	0	0	0	0	0	0	0	0	0	0	0	0	0	0	0	0	0	0	0
NC_009632	93187	.	C	T	537.81	.	AC=1;AF=6.803e-03;AN=147;BaseQRankSum=1.066;DP=4773;Dels=0.00;FS=25.407;HaplotypeScore=0.0000;MLEAC=1;MLEAF=6.803e-03;MQ=60.00;MQ0=0;MQRankSum=-0.027;QD=7.57;ReadPosRankSum=-0.892;EFF=INTERGENIC(MODIFIER||||||||)	GT:AD:DP:GQ:MLPSAC:MLPSAF:PL		0	0	0	0	0	0	0	0	0	0	0	0	0	0	0	0	0	0	0	0	1	0	0	0	0	0	0	0	0	0	0	0	0	0	0	0	0	0	0	0
NC_009632	93211	.	A	G	806.81	.	AC=1;AF=6.803e-03;AN=147;BaseQRankSum=0.786;DP=4778;Dels=0.00;FS=8.336;HaplotypeScore=0.0000;MLEAC=1;MLEAF=6.803e-03;MQ=60.00;MQ0=0;MQRankSum=-0.719;QD=10.48;ReadPosRankSum=1.289;EFF=INTERGENIC(MODIFIER||||||||)	GT:AD:DP:GQ:MLPSAC:MLPSAF:PL		0	0	0	0	0	0	0	0	0	0	0	0	0	0	0	0	0	0	0	0	1	0	0	0	0	0	0	0	0	0	0	0	0	0	0	0	0	0	0	0
NC_009632	93227	.	C	A	1164.81	.	AC=1;AF=6.803e-03;AN=147;BaseQRankSum=0.281;DP=4754;Dels=0.00;FS=7.641;HaplotypeScore=0.0000;MLEAC=1;MLEAF=6.803e-03;MQ=60.00;MQ0=0;MQRankSum=-0.082;QD=14.38;ReadPosRankSum=0.750;EFF=INTERGENIC(MODIFIER||||||||)	GT:AD:DP:GQ:MLPSAC:MLPSAF:PL		0	0	0	0	0	0	0	0	0	0	0	0	0	0	0	0	0	0	0	0	1	0	0	0	0	0	0	0	0	0	0	0	0	0	0	0	0	0	0	0
NC_009632	93241	.	A	G	1074.81	.	AC=1;AF=6.803e-03;AN=147;BaseQRankSum=0.041;DP=4770;Dels=0.00;FS=1.678;HaplotypeScore=0.0000;MLEAC=1;MLEAF=6.803e-03;MQ=60.00;MQ0=0;MQRankSum=1.026;QD=13.27;ReadPosRankSum=0.905;EFF=INTERGENIC(MODIFIER||||||||)	GT:AD:DP:GQ:MLPSAC:MLPSAF:PL		0	0	0	0	0	0	0	0	0	0	0	0	0	0	0	0	0	0	0	0	1	0	0	0	0	0	0	0	0	0	0	0	0	0	0	0	0	0	0	0
NC_009632	93262	.	T	C	895.81	.	AC=1;AF=6.803e-03;AN=147;BaseQRankSum=-0.639;DP=4796;Dels=0.00;FS=0.000;HaplotypeScore=0.0000;MLEAC=1;MLEAF=6.803e-03;MQ=60.00;MQ0=0;MQRankSum=-0.072;QD=11.94;ReadPosRankSum=0.526;EFF=INTERGENIC(MODIFIER||||||||)	GT:AD:DP:GQ:MLPSAC:MLPSAF:PL		0	0	0	0	0	0	0	0	0	0	0	0	0	0	0	0	0	0	0	0	1	0	0	0	0	0	0	0	0	0	0	0	0	0	0	0	0	0	0	0
NC_009632	93301	.	A	C	358.81	.	AC=1;AF=6.803e-03;AN=147;BaseQRankSum=0.495;DP=4836;Dels=0.00;FS=22.679;HaplotypeScore=0.0000;MLEAC=1;MLEAF=6.803e-03;MQ=60.00;MQ0=0;MQRankSum=1.881;QD=5.36;ReadPosRankSum=-0.493;EFF=INTERGENIC(MODIFIER||||||||)	GT:AD:DP:GQ:MLPSAC:MLPSAF:PL		0	0	0	0	0	0	0	0	0	0	0	0	0	0	0	0	0	0	0	0	1	0	0	0	0	0	0	0	0	0	0	0	0	0	0	0	0	0	0	0
NC_009632	93331	.	T	A	179.81	.	AC=1;AF=6.803e-03;AN=147;BaseQRankSum=1.253;DP=4806;Dels=0.00;FS=93.193;HaplotypeScore=0.0000;MLEAC=1;MLEAF=6.803e-03;MQ=60.00;MQ0=0;MQRankSum=-0.517;QD=3.05;ReadPosRankSum=0.479;EFF=INTERGENIC(MODIFIER||||||||)	GT:AD:DP:GQ:MLPSAC:MLPSAF:PL		0	0	0	0	0	0	0	0	0	0	0	0	0	0	0	0	0	0	0	0	1	0	0	0	0	0	0	0	0	0	0	0	0	0	0	0	0	0	0	0
NC_009632	93412	.	T	C	5903.77	.	AC=4;AF=0.027;AN=147;BaseQRankSum=0.145;DP=4800;Dels=0.00;FS=0.650;HaplotypeScore=0.0000;MLEAC=4;MLEAF=0.027;MQ=60.00;MQ0=0;MQRankSum=-0.348;QD=26.82;ReadPosRankSum=2.039;EFF=INTERGENIC(MODIFIER||||||||)	GT:AD:DP:GQ:MLPSAC:MLPSAF:PL		0	0	0	0	0	0	0	0	0	0	0	0	0	0	0	0	1	1	1	1	0	0	0	0	0	0	0	0	0	0	0	0	0	0	0	0	0	0	0	0
NC_009632	93658	.	C	T	1209.81	.	AC=1;AF=6.803e-03;AN=147;BaseQRankSum=-0.507;DP=4781;Dels=0.00;FS=1.495;HaplotypeScore=0.0000;MLEAC=1;MLEAF=6.803e-03;MQ=60.00;MQ0=0;MQRankSum=0.738;QD=29.88;ReadPosRankSum=-1.589;EFF=INTERGENIC(MODIFIER||||||||)	GT:AD:DP:GQ:MLPSAC:MLPSAF:PL		0	0	0	0	0	0	0	0	0	0	0	0	0	0	0	0	0	0	0	0	0	0	0	0	0	0	0	0	0	0	0	0	1	0	0	0	0	0	0	0
NC_009632	93889	.	T	TTATAA	300244	.	AC=126;AF=0.857;AN=147;BaseQRankSum=-2.135;DP=4288;FS=1.914;MLEAC=126;MLEAF=0.857;MQ=60.11;MQ0=0;MQRankSum=1.247;QD=16.64;ReadPosRankSum=-0.323;EFF=INTERGENIC(MODIFIER||||||||)	GT:AD:DP:GQ:MLPSAC:MLPSAF:PL		1	1	1	1	1	1	1	1	1	1	1	1	1	1	1	1	1	1	1	1	1	1	1	1	1	1	1	1	1	1	1	1	1	1	1	1	1	1	1	1
NC_009632	94092	.	G	A	1880.81	.	AC=1;AF=6.803e-03;AN=147;BaseQRankSum=0.414;DP=4835;Dels=0.00;FS=2.637;HaplotypeScore=0.0000;MLEAC=1;MLEAF=6.803e-03;MQ=60.00;MQ0=0;MQRankSum=-1.186;QD=27.71;ReadPosRankSum=-0.247;EFF=INTERGENIC(MODIFIER||||||||)	GT:AD:DP:GQ:MLPSAC:MLPSAF:PL		0	0	0	0	0	0	0	0	0	0	0	0	0	0	0	0	0	0	0	0	0	0	0	0	0	0	0	0	0	0	0	0	0	0	0	0	0	0	0	0
NC_009632	94307	.	TA	T	1849.13	.	AC=2;AF=0.014;AN=147;BaseQRankSum=-0.282;DP=4779;FS=0.486;MLEAC=2;MLEAF=0.014;MQ=60.00;MQ0=0;MQRankSum=2.098;QD=29.82;RPA=8,7;RU=A;ReadPosRankSum=0.790;STR;EFF=INTERGENIC(MODIFIER||||||||)	GT:AD:DP:GQ:MLPSAC:MLPSAF:PL		0	0	0	0	0	0	0	0	0	0	0	0	0	0	0	0	0	0	0	0	0	0	0	0	0	0	0	0	0	0	0	0	0	0	0	0	0	0	0	0
NC_009632	94625	.	T	C	1522.81	.	AC=1;AF=6.803e-03;AN=147;BaseQRankSum=0.581;DP=4585;Dels=0.00;FS=0.621;HaplotypeScore=0.0000;MLEAC=1;MLEAF=6.803e-03;MQ=60.00;MQ0=0;MQRankSum=-0.230;QD=31.04;ReadPosRankSum=1.262;EFF=INTERGENIC(MODIFIER||||||||)	GT:AD:DP:GQ:MLPSAC:MLPSAF:PL		0	0	0	0	0	0	0	0	0	0	0	0	0	0	0	0	0	0	0	0	0	0	0	0	0	0	0	0	0	0	0	0	0	0	0	0	0	0	0	0
NC_009632	94840	.	CA	C	6301.37	.	AC=7;AF=0.048;AN=147;BaseQRankSum=-0.573;DP=4809;FS=1.173;MLEAC=7;MLEAF=0.048;MQ=60.01;MQ0=0;MQRankSum=1.593;QD=30.74;RPA=7,6;RU=A;ReadPosRankSum=0.043;STR;EFF=INTERGENIC(MODIFIER||||||||)	GT:AD:DP:GQ:MLPSAC:MLPSAF:PL		0	0	0	0	0	0	0	0	0	0	0	0	0	0	0	0	0	0	0	0	0	0	0	0	0	0	0	1	1	0	0	0	0	0	0	0	0	0	0	0
NC_009632	95216	.	G	A	1567.81	.	AC=1;AF=6.803e-03;AN=147;BaseQRankSum=0.926;DP=4769;Dels=0.00;FS=3.914;HaplotypeScore=0.0000;MLEAC=1;MLEAF=6.803e-03;MQ=60.00;MQ0=0;MQRankSum=-0.197;QD=26.99;ReadPosRankSum=0.487;EFF=INTERGENIC(MODIFIER||||||||)	GT:AD:DP:GQ:MLPSAC:MLPSAF:PL		0	0	0	0	0	0	0	0	0	0	0	0	1	0	0	0	0	0	0	0	0	0	0	0	0	0	0	0	0	0	0	0	0	0	0	0	0	0	0	0
NC_009632	95328	.	C	T	7099.21	.	AC=5;AF=0.034;AN=147;BaseQRankSum=0.375;DP=4652;Dels=0.00;FS=0.592;HaplotypeScore=0.0000;MLEAC=5;MLEAF=0.034;MQ=60.00;MQ0=0;MQRankSum=0.449;QD=30.59;ReadPosRankSum=0.090;EFF=INTERGENIC(MODIFIER||||||||)	GT:AD:DP:GQ:MLPSAC:MLPSAF:PL		0	0	0	0	0	0	0	0	0	0	0	0	0	0	0	0	0	0	0	0	0	0	0	0	0	0	0	0	0	0	0	0	0	0	0	0	0	0	0	0
NC_009632	95483	.	C	T	1567.81	.	AC=1;AF=6.803e-03;AN=147;BaseQRankSum=1.958;DP=4711;Dels=0.00;FS=1.317;HaplotypeScore=0.2449;MLEAC=1;MLEAF=6.803e-03;MQ=60.00;MQ0=0;MQRankSum=0.202;QD=29.80;ReadPosRankSum=0.062;EFF=INTERGENIC(MODIFIER||||||||)	GT:AD:DP:GQ:MLPSAC:MLPSAF:PL		0	0	0	0	0	0	0	0	0	1	0	0	0	0	0	0	0	0	0	0	0	0	0	0	0	0	0	0	0	0	0	0	0	0	0	0	0	0	0	0
NC_009632	95487	.	G	T	18242	.	AC=13;AF=0.088;AN=147;BaseQRankSum=1.332;DP=4720;Dels=0.00;FS=4.515;HaplotypeScore=0.2449;MLEAC=13;MLEAF=0.088;MQ=60.00;MQ0=0;MQRankSum=0.057;QD=33.20;ReadPosRankSum=0.681;EFF=INTERGENIC(MODIFIER||||||||)	GT:AD:DP:GQ:MLPSAC:MLPSAF:PL		0	0	0	0	0	0	0	0	0	0	0	0	0	0	0	0	0	0	0	0	0	0	0	0	0	0	0	0	0	0	0	0	0	0	0	0	0	0	0	0
NC_009632	95962	.	C	A	7816.21	.	AC=5;AF=0.034;AN=147;BaseQRankSum=-0.585;DP=4791;Dels=0.00;FS=1.898;HaplotypeScore=0.0000;MLEAC=5;MLEAF=0.034;MQ=60.00;MQ0=0;MQRankSum=-0.105;QD=31.55;ReadPosRankSum=-0.399;EFF=SYNONYMOUS_CODING(LOW|SILENT|ggC/ggA|G89|SaurJH1_0085|protein_coding|CODING|YP_001315234.1|1)	GT:AD:DP:GQ:MLPSAC:MLPSAF:PL		0	0	0	0	0	0	0	0	0	0	0	0	0	0	0	0	0	0	0	0	0	0	0	0	0	0	0	0	0	0	0	0	0	0	0	0	0	0	0	0
NC_009632	96286	.	C	T	184336	.	AC=129;AF=0.878;AN=147;BaseQRankSum=0.316;DP=4654;Dels=0.00;FS=3.909;HaplotypeScore=0.0000;MLEAC=129;MLEAF=0.878;MQ=60.00;MQ0=0;MQRankSum=0.271;QD=27.87;ReadPosRankSum=0.660;EFF=INTERGENIC(MODIFIER||||||||)	GT:AD:DP:GQ:MLPSAC:MLPSAF:PL		1	1	1	1	1	1	1	1	1	1	1	1	1	1	1	1	1	1	1	1	1	1	1	1	1	1	1	1	1	1	1	1	1	1	1	1	1	1	1	1
NC_009632	96335	.	TA	T	4553.16	.	AC=5;AF=0.034;AN=147;BaseQRankSum=0.113;DP=4685;FS=3.785;MLEAC=5;MLEAF=0.034;MQ=60.02;MQ0=0;MQRankSum=1.437;QD=32.06;RPA=6,5;RU=A;ReadPosRankSum=0.140;STR;EFF=INTERGENIC(MODIFIER||||||||)	GT:AD:DP:GQ:MLPSAC:MLPSAF:PL		0	0	0	0	0	0	0	0	0	0	0	0	0	0	0	0	0	0	0	0	0	0	0	0	0	0	0	0	0	0	0	0	0	0	0	0	0	0	0	0
NC_009632	96342	.	G	T	1612.81	.	AC=1;AF=6.803e-03;AN=147;BaseQRankSum=-0.819;DP=4692;Dels=0.00;FS=2.062;HaplotypeScore=0.8350;MLEAC=1;MLEAF=6.803e-03;MQ=60.02;MQ0=0;MQRankSum=-0.789;QD=29.47;ReadPosRankSum=-0.555;EFF=INTERGENIC(MODIFIER||||||||)	GT:AD:DP:GQ:MLPSAC:MLPSAF:PL		0	0	0	0	0	0	0	0	0	0	0	0	0	0	0	0	0	0	0	0	0	0	0	0	0	0	0	0	0	0	0	0	0	0	0	0	0	0	0	0
NC_009632	96356	.	G	T	7054.21	.	AC=5;AF=0.034;AN=147;BaseQRankSum=-1.094;DP=4740;Dels=0.00;FS=0.918;HaplotypeScore=0.0000;MLEAC=5;MLEAF=0.034;MQ=60.01;MQ0=0;MQRankSum=-0.451;QD=28.87;ReadPosRankSum=-0.852;EFF=INTERGENIC(MODIFIER||||||||)	GT:AD:DP:GQ:MLPSAC:MLPSAF:PL		0	0	0	0	0	0	0	0	0	0	0	0	0	0	0	0	0	0	0	0	0	0	0	0	0	0	0	0	0	0	0	0	0	0	0	0	0	0	0	0
NC_009632	96514	.	G	T	1522.81	.	AC=1;AF=6.803e-03;AN=147;BaseQRankSum=-1.357;DP=4789;Dels=0.00;FS=5.103;HaplotypeScore=0.0000;MLEAC=1;MLEAF=6.803e-03;MQ=60.00;MQ0=0;MQRankSum=0.354;QD=32.00;ReadPosRankSum=-0.536;EFF=NON_SYNONYMOUS_CODING(MODERATE|MISSENSE|aGc/aTc|S44I|SaurJH1_0086|protein_coding|CODING|YP_001315235.1|1)	GT:AD:DP:GQ:MLPSAC:MLPSAF:PL		0	0	0	0	0	0	0	0	0	0	0	0	0	0	0	0	0	0	0	0	0	0	0	0	0	0	0	0	0	0	0	0	0	0	0	0	0	0	0	0
NC_009632	96605	.	T	A	13628.1	.	AC=9;AF=0.061;AN=147;BaseQRankSum=-0.229;DP=4693;Dels=0.00;FS=8.513;HaplotypeScore=0.0000;MLEAC=9;MLEAF=0.061;MQ=60.00;MQ0=0;MQRankSum=-1.227;QD=36.08;ReadPosRankSum=0.600;EFF=SYNONYMOUS_CODING(LOW|SILENT|acT/acA|T74|SaurJH1_0086|protein_coding|CODING|YP_001315235.1|1)	GT:AD:DP:GQ:MLPSAC:MLPSAF:PL		0	0	0	0	0	0	0	0	0	0	0	0	0	0	0	0	0	0	0	0	0	0	0	0	0	0	0	0	0	0	0	0	0	0	0	0	0	0	0	0
NC_009632	96793	.	C	T	3546.33	.	AC=3;AF=0.020;AN=147;BaseQRankSum=0.071;DP=4644;Dels=0.00;FS=0.847;HaplotypeScore=0.0000;MLEAC=3;MLEAF=0.020;MQ=60.00;MQ0=0;MQRankSum=0.467;QD=30.75;ReadPosRankSum=-0.532;EFF=NON_SYNONYMOUS_CODING(MODERATE|MISSENSE|tCt/tTt|S137F|SaurJH1_0086|protein_coding|CODING|YP_001315235.1|1)	GT:AD:DP:GQ:MLPSAC:MLPSAF:PL		0	0	1	1	1	0	0	0	0	0	0	0	0	0	0	0	0	0	0	0	0	0	0	0	0	0	0	0	0	0	0	0	0	0	0	0	0	0	0	0
NC_009632	96836	.	A	G	1567.81	.	AC=1;AF=6.803e-03;AN=147;BaseQRankSum=0.711;DP=4727;Dels=0.00;FS=6.140;HaplotypeScore=0.0000;MLEAC=1;MLEAF=6.803e-03;MQ=60.00;MQ0=0;MQRankSum=0.503;QD=31.86;ReadPosRankSum=-0.501;EFF=SYNONYMOUS_CODING(LOW|SILENT|acA/acG|T151|SaurJH1_0086|protein_coding|CODING|YP_001315235.1|1)	GT:AD:DP:GQ:MLPSAC:MLPSAF:PL		0	0	0	0	0	0	0	0	0	0	0	0	0	0	0	0	0	0	0	0	0	0	0	0	0	0	0	0	0	0	0	0	0	0	0	0	0	0	0	0
NC_009632	97479	.	G	T	1343.84	.	AC=1;AF=6.849e-03;AN=146;BaseQRankSum=-0.276;DP=4656;Dels=0.00;FS=1.426;HaplotypeScore=0.2123;MLEAC=1;MLEAF=6.849e-03;MQ=60.00;MQ0=0;MQRankSum=-0.415;QD=32.12;ReadPosRankSum=-0.125;EFF=INTERGENIC(MODIFIER||||||||)	GT:AD:DP:GQ:MLPSAC:MLPSAF:PL		0	1	0	0	0	0	0	0	0	0	0	0	0	0	0	0	0	0	0	0	0	0	0	0	0	.	0	0	0	0	0	0	0	0	0	0	0	0	0	0
NC_009632	97484	.	G	T	1343.84	.	AC=1;AF=6.849e-03;AN=146;BaseQRankSum=-0.344;DP=4664;Dels=0.00;FS=0.000;HaplotypeScore=0.1918;MLEAC=1;MLEAF=6.849e-03;MQ=60.00;MQ0=0;MQRankSum=-2.554;QD=28.74;ReadPosRankSum=-0.630;EFF=INTERGENIC(MODIFIER||||||||)	GT:AD:DP:GQ:MLPSAC:MLPSAF:PL		0	0	0	0	0	0	0	0	0	0	0	0	0	0	0	0	0	0	0	0	0	0	0	0	0	.	0	0	0	0	0	0	0	0	0	0	0	0	0	0
NC_009632	101732	.	CTGTAAAATAA	C	5264.13	.	AC=2;AF=0.014;AN=147;BaseQRankSum=0.163;DP=4790;FS=2.637;MLEAC=2;MLEAF=0.014;MQ=60.01;MQ0=0;MQRankSum=-0.132;QD=8.36;RPA=2,1;RU=TGTAAAATAA;ReadPosRankSum=2.974;STR;EFF=INTERGENIC(MODIFIER||||||||)	GT:AD:DP:GQ:MLPSAC:MLPSAF:PL		0	0	0	0	0	0	0	0	0	0	0	0	0	0	0	0	0	0	0	0	0	0	0	0	0	0	0	0	0	0	0	0	0	0	0	0	0	0	0	0
NC_009632	101882	.	A	G	3250.18	.	AC=2;AF=0.014;AN=147;BaseQRankSum=0.430;DP=4881;Dels=0.00;FS=1.387;HaplotypeScore=0.0000;MLEAC=2;MLEAF=0.014;MQ=60.00;MQ0=0;MQRankSum=-0.941;QD=32.86;ReadPosRankSum=-0.573;EFF=SYNONYMOUS_CODING(LOW|SILENT|gcA/gcG|A33|SaurJH1_0092|protein_coding|CODING|YP_001315241.1|1)	GT:AD:DP:GQ:MLPSAC:MLPSAF:PL		0	0	0	0	0	0	0	0	0	0	0	0	0	0	0	0	0	0	0	0	0	0	0	0	0	0	0	0	0	0	0	0	0	0	0	0	0	0	0	0
NC_009632	102027	.	TTTGATGATGCGCA	T	29685.1	.	AC=9;AF=0.061;AN=147;BaseQRankSum=-1.392;DP=4748;FS=0.845;MLEAC=9;MLEAF=0.061;MQ=60.00;MQ0=0;MQRankSum=1.361;QD=9.97;ReadPosRankSum=7.250;EFF=FRAME_SHIFT(HIGH||tttgatgatgcgcat/|FDDAH82|SaurJH1_0092|protein_coding|CODING|YP_001315241.1|1)	GT:AD:DP:GQ:MLPSAC:MLPSAF:PL		0	0	0	0	0	0	0	0	0	0	0	0	0	0	0	0	0	0	0	0	0	0	0	0	0	0	0	0	0	0	0	0	0	0	0	0	0	0	0	0
NC_009632	102077	.	C	A	45.81	.	AC=1;AF=6.803e-03;AN=147;BaseQRankSum=-0.950;DP=4790;Dels=0.00;FS=102.882;HaplotypeScore=0.0000;MLEAC=1;MLEAF=6.803e-03;MQ=60.00;MQ0=0;MQRankSum=0.131;QD=0.67;ReadPosRankSum=2.831;EFF=SYNONYMOUS_CODING(LOW|SILENT|acC/acA|T98|SaurJH1_0092|protein_coding|CODING|YP_001315241.1|1)	GT:AD:DP:GQ:MLPSAC:MLPSAF:PL		0	0	0	0	0	0	0	0	0	0	0	0	0	0	0	0	0	0	0	0	1	0	0	0	0	0	0	0	0	0	0	0	0	0	0	0	0	0	0	0
NC_009632	102080	.	G	A	45.81	.	AC=1;AF=6.803e-03;AN=147;BaseQRankSum=1.970;DP=4815;Dels=0.00;FS=87.195;HaplotypeScore=0.0000;MLEAC=1;MLEAF=6.803e-03;MQ=60.00;MQ0=0;MQRankSum=0.292;QD=0.67;ReadPosRankSum=2.481;EFF=SYNONYMOUS_CODING(LOW|SILENT|aaG/aaA|K99|SaurJH1_0092|protein_coding|CODING|YP_001315241.1|1)	GT:AD:DP:GQ:MLPSAC:MLPSAF:PL		0	0	0	0	0	0	0	0	0	0	0	0	0	0	0	0	0	0	0	0	1	0	0	0	0	0	0	0	0	0	0	0	0	0	0	0	0	0	0	0
NC_009632	102128	.	C	T	268.81	.	AC=1;AF=6.803e-03;AN=147;BaseQRankSum=-0.884;DP=4795;Dels=0.00;FS=13.214;HaplotypeScore=0.0000;MLEAC=1;MLEAF=6.803e-03;MQ=60.00;MQ0=0;MQRankSum=0.390;QD=4.01;ReadPosRankSum=-2.016;EFF=SYNONYMOUS_CODING(LOW|SILENT|caC/caT|H115|SaurJH1_0092|protein_coding|CODING|YP_001315241.1|1)	GT:AD:DP:GQ:MLPSAC:MLPSAF:PL		0	0	0	0	0	0	0	0	0	0	0	0	0	0	0	0	0	0	0	0	1	0	0	0	0	0	0	0	0	0	0	0	0	0	0	0	0	0	0	0
NC_009632	102173	.	G	C	313.81	.	AC=1;AF=6.803e-03;AN=147;BaseQRankSum=0.836;DP=4725;Dels=0.00;FS=107.402;HaplotypeScore=0.0000;MLEAC=1;MLEAF=6.803e-03;MQ=60.00;MQ0=0;MQRankSum=-0.554;QD=4.75;ReadPosRankSum=2.544;EFF=SYNONYMOUS_CODING(LOW|SILENT|gtG/gtC|V130|SaurJH1_0092|protein_coding|CODING|YP_001315241.1|1)	GT:AD:DP:GQ:MLPSAC:MLPSAF:PL		0	0	0	0	0	0	0	0	0	0	0	0	0	0	0	0	0	0	0	0	1	0	0	0	0	0	0	0	0	0	0	0	0	0	0	0	0	0	0	0
NC_009632	102189	.	CAT	C	1009.76	.	AC=1;AF=6.803e-03;AN=147;BaseQRankSum=1.167;DP=4705;FS=0.811;MLEAC=1;MLEAF=6.803e-03;MQ=60.00;MQ0=0;MQRankSum=-0.709;QD=21.04;RPA=2,1;RU=AT;ReadPosRankSum=0.799;STR;EFF=FRAME_SHIFT(HIGH||cat/|H136|SaurJH1_0092|protein_coding|CODING|YP_001315241.1|1)	GT:AD:DP:GQ:MLPSAC:MLPSAF:PL		0	0	0	0	0	0	0	0	0	0	0	0	0	0	0	0	0	0	1	0	0	0	0	0	0	0	0	0	0	0	0	0	0	0	0	0	0	0	0	0
NC_009632	102254	.	G	T	2623.18	.	AC=2;AF=0.014;AN=147;BaseQRankSum=-0.047;DP=4698;Dels=0.00;FS=5.214;HaplotypeScore=0.0000;MLEAC=2;MLEAF=0.014;MQ=60.00;MQ0=0;MQRankSum=0.044;QD=31.15;ReadPosRankSum=-0.516;EFF=SYNONYMOUS_CODING(LOW|SILENT|gtG/gtT|V157|SaurJH1_0092|protein_coding|CODING|YP_001315241.1|1)	GT:AD:DP:GQ:MLPSAC:MLPSAF:PL		0	0	0	0	0	0	0	0	0	0	0	0	0	0	1	0	0	0	0	0	0	0	0	0	0	0	0	0	0	0	0	0	0	0	0	0	0	0	0	0
NC_009632	102281	.	A	G	1253.81	.	AC=1;AF=6.803e-03;AN=147;BaseQRankSum=0.370;DP=4718;Dels=0.00;FS=0.000;HaplotypeScore=0.0000;MLEAC=1;MLEAF=6.803e-03;MQ=60.00;MQ0=0;MQRankSum=0.173;QD=27.18;ReadPosRankSum=-0.201;EFF=SYNONYMOUS_CODING(LOW|SILENT|ttA/ttG|L166|SaurJH1_0092|protein_coding|CODING|YP_001315241.1|1)	GT:AD:DP:GQ:MLPSAC:MLPSAF:PL		0	0	0	0	0	0	0	0	0	0	0	0	0	0	0	0	0	0	0	0	0	0	0	0	0	0	0	0	0	0	0	0	0	0	0	0	0	0	0	0
NC_009632	102461	.	T	C	1388.81	.	AC=1;AF=6.803e-03;AN=147;BaseQRankSum=-0.518;DP=4747;Dels=0.00;FS=2.252;HaplotypeScore=0.0000;MLEAC=1;MLEAF=6.803e-03;MQ=60.00;MQ0=0;MQRankSum=-1.248;QD=29.55;ReadPosRankSum=0.952;EFF=SYNONYMOUS_CODING(LOW|SILENT|atT/atC|I226|SaurJH1_0092|protein_coding|CODING|YP_001315241.1|1)	GT:AD:DP:GQ:MLPSAC:MLPSAF:PL		0	0	0	0	0	0	0	0	0	1	0	0	0	0	0	0	0	0	0	0	0	0	0	0	0	0	0	0	0	0	0	0	0	0	0	0	0	0	0	0
NC_009632	102504	.	A	T	1253.81	.	AC=1;AF=6.803e-03;AN=147;BaseQRankSum=-0.377;DP=4774;Dels=0.00;FS=2.346;HaplotypeScore=0.0000;MLEAC=1;MLEAF=6.803e-03;MQ=60.00;MQ0=0;MQRankSum=0.622;QD=25.89;ReadPosRankSum=-0.394;EFF=NON_SYNONYMOUS_CODING(MODERATE|MISSENSE|Aca/Tca|T241S|SaurJH1_0092|protein_coding|CODING|YP_001315241.1|1)	GT:AD:DP:GQ:MLPSAC:MLPSAF:PL		0	0	0	0	0	0	0	0	0	0	0	0	0	0	0	0	0	0	0	0	0	0	0	0	0	0	0	0	0	0	0	0	0	0	0	0	0	0	0	0
NC_009632	103388	.	T	C	1343.81	.	AC=1;AF=6.803e-03;AN=147;BaseQRankSum=0.798;DP=4767;Dels=0.00;FS=0.660;HaplotypeScore=0.0000;MLEAC=1;MLEAF=6.803e-03;MQ=60.00;MQ0=0;MQRankSum=0.778;QD=33.82;ReadPosRankSum=0.731;EFF=SYNONYMOUS_CODING(LOW|SILENT|ggT/ggC|G535|SaurJH1_0092|protein_coding|CODING|YP_001315241.1|1)	GT:AD:DP:GQ:MLPSAC:MLPSAF:PL		0	0	0	0	0	0	0	0	0	1	0	0	0	0	0	0	0	0	0	0	0	0	0	0	0	0	0	0	0	0	0	0	0	0	0	0	0	0	0	0
NC_009632	103440	.	C	T	2265.18	.	AC=2;AF=0.014;AN=147;BaseQRankSum=1.348;DP=4796;Dels=0.00;FS=0.507;HaplotypeScore=0.0000;MLEAC=2;MLEAF=0.014;MQ=60.00;MQ0=0;MQRankSum=-0.041;QD=30.24;ReadPosRankSum=-0.794;EFF=STOP_GAINED(HIGH|NONSENSE|Caa/Taa|Q553*|SaurJH1_0092|protein_coding|CODING|YP_001315241.1|1)	GT:AD:DP:GQ:MLPSAC:MLPSAF:PL		0	0	0	0	0	0	0	0	0	0	0	0	0	0	0	0	0	0	0	0	0	0	0	0	0	0	0	0	0	0	0	0	0	0	0	0	0	0	0	0
NC_009632	103591	.	C	T	3680.33	.	AC=3;AF=0.020;AN=147;BaseQRankSum=1.179;DP=4873;Dels=0.00;FS=8.126;HaplotypeScore=0.0000;MLEAC=3;MLEAF=0.020;MQ=60.00;MQ0=0;MQRankSum=-0.498;QD=26.79;ReadPosRankSum=-1.379;EFF=NON_SYNONYMOUS_CODING(MODERATE|MISSENSE|gCa/gTa|A603V|SaurJH1_0092|protein_coding|CODING|YP_001315241.1|1)	GT:AD:DP:GQ:MLPSAC:MLPSAF:PL		0	0	0	0	0	0	0	0	0	0	0	0	0	0	0	0	0	0	0	0	0	0	0	0	0	0	0	0	0	0	0	0	0	0	0	0	0	0	0	0
NC_009632	103780	.	A	G	1522.81	.	AC=1;AF=6.803e-03;AN=147;BaseQRankSum=0.858;DP=4673;Dels=0.00;FS=1.335;HaplotypeScore=0.0000;MLEAC=1;MLEAF=6.803e-03;MQ=60.00;MQ0=0;MQRankSum=1.815;QD=32.47;ReadPosRankSum=0.765;EFF=NON_SYNONYMOUS_CODING(MODERATE|MISSENSE|gAc/gGc|D666G|SaurJH1_0092|protein_coding|CODING|YP_001315241.1|1)	GT:AD:DP:GQ:MLPSAC:MLPSAF:PL		0	0	1	0	0	0	0	0	0	0	0	0	0	0	0	0	0	0	0	0	0	0	0	0	0	0	0	0	0	0	0	0	0	0	0	0	0	0	0	0
NC_009632	104007	.	T	C	1612.81	.	AC=1;AF=6.803e-03;AN=147;BaseQRankSum=1.393;DP=4837;Dels=0.00;FS=2.885;HaplotypeScore=0.0000;MLEAC=1;MLEAF=6.803e-03;MQ=60.00;MQ0=0;MQRankSum=-1.181;QD=28.11;ReadPosRankSum=0.159;EFF=NON_SYNONYMOUS_CODING(MODERATE|MISSENSE|Tac/Cac|Y742H|SaurJH1_0092|protein_coding|CODING|YP_001315241.1|1)	GT:AD:DP:GQ:MLPSAC:MLPSAF:PL		0	0	0	0	0	0	0	0	0	0	0	0	0	0	0	0	0	0	0	0	0	0	0	0	0	0	0	0	0	0	0	0	0	0	0	0	0	0	0	0
NC_009632	104517	.	G	A	2802.18	.	AC=2;AF=0.014;AN=147;BaseQRankSum=0.761;DP=4735;Dels=0.00;FS=1.506;HaplotypeScore=0.0000;MLEAC=2;MLEAF=0.014;MQ=60.00;MQ0=0;MQRankSum=0.491;QD=35.12;ReadPosRankSum=-0.549;EFF=NON_SYNONYMOUS_CODING(MODERATE|MISSENSE|Gca/Aca|A116T|SaurJH1_0093|protein_coding|CODING|YP_001315242.1|1)	GT:AD:DP:GQ:MLPSAC:MLPSAF:PL		0	0	0	0	0	0	0	0	0	0	0	0	0	0	0	0	0	0	0	0	0	0	0	0	0	0	0	0	0	0	0	0	0	0	0	0	0	0	0	0
NC_009632	104672	.	C	T	1074.81	.	AC=1;AF=6.803e-03;AN=147;BaseQRankSum=0.009;DP=4802;Dels=0.00;FS=6.402;HaplotypeScore=0.0000;MLEAC=1;MLEAF=6.803e-03;MQ=60.00;MQ0=0;MQRankSum=2.138;QD=25.13;ReadPosRankSum=-0.213;EFF=SYNONYMOUS_CODING(LOW|SILENT|agC/agT|S167|SaurJH1_0093|protein_coding|CODING|YP_001315242.1|1)	GT:AD:DP:GQ:MLPSAC:MLPSAF:PL		0	0	0	1	0	0	0	0	0	0	0	0	0	0	0	0	0	0	0	0	0	0	0	0	0	0	0	0	0	0	0	0	0	0	0	0	0	0	0	0
NC_009632	104745	.	G	T	1656.81	.	AC=1;AF=6.803e-03;AN=147;BaseQRankSum=1.621;DP=4774;Dels=0.00;FS=1.261;HaplotypeScore=0.0000;MLEAC=1;MLEAF=6.803e-03;MQ=60.00;MQ0=0;MQRankSum=-0.245;QD=26.70;ReadPosRankSum=-1.137;EFF=NON_SYNONYMOUS_CODING(MODERATE|MISSENSE|Gtt/Ttt|V192F|SaurJH1_0093|protein_coding|CODING|YP_001315242.1|1)	GT:AD:DP:GQ:MLPSAC:MLPSAF:PL		0	1	0	0	0	0	0	0	0	0	0	0	0	0	0	0	0	0	0	0	0	0	0	0	0	0	0	0	0	0	0	0	0	0	0	0	0	0	0	0
NC_009632	104815	.	T	G	940.81	.	AC=1;AF=6.803e-03;AN=147;BaseQRankSum=-0.631;DP=4759;Dels=0.00;FS=0.000;HaplotypeScore=0.0000;MLEAC=1;MLEAF=6.803e-03;MQ=60.00;MQ0=0;MQRankSum=0.448;QD=27.90;ReadPosRankSum=-1.235;EFF=NON_SYNONYMOUS_CODING(MODERATE|MISSENSE|tTc/tGc|F215C|SaurJH1_0093|protein_coding|CODING|YP_001315242.1|1)	GT:AD:DP:GQ:MLPSAC:MLPSAF:PL		0	0	0	0	0	1	0	0	0	0	0	0	0	0	0	0	0	0	0	0	0	0	0	0	0	0	0	0	0	0	0	0	0	0	0	0	0	0	0	0
NC_009632	104939	.	A	C	4038.33	.	AC=3;AF=0.020;AN=147;BaseQRankSum=0.806;DP=4777;Dels=0.00;FS=5.336;HaplotypeScore=0.0000;MLEAC=3;MLEAF=0.020;MQ=60.00;MQ0=0;MQRankSum=-0.081;QD=29.80;ReadPosRankSum=0.258;EFF=NON_SYNONYMOUS_CODING(MODERATE|MISSENSE|gaA/gaC|E256D|SaurJH1_0093|protein_coding|CODING|YP_001315242.1|1)	GT:AD:DP:GQ:MLPSAC:MLPSAF:PL		0	0	0	0	0	0	0	0	0	0	0	0	0	0	0	0	0	0	0	0	0	0	0	0	0	0	0	0	0	0	0	0	0	0	0	0	1	1	1	0
NC_009632	105371	.	G	A	5545.77	.	AC=4;AF=0.027;AN=147;BaseQRankSum=-0.317;DP=4740;Dels=0.00;FS=1.859;HaplotypeScore=0.0000;MLEAC=4;MLEAF=0.027;MQ=60.00;MQ0=0;MQRankSum=0.150;QD=31.54;ReadPosRankSum=0.014;EFF=NON_SYNONYMOUS_CODING(MODERATE|MISSENSE|gGg/gAg|G7E|SaurJH1_0094|protein_coding|CODING|YP_001315243.1|1)	GT:AD:DP:GQ:MLPSAC:MLPSAF:PL		0	0	0	0	0	0	0	0	0	0	0	0	0	0	0	0	0	0	0	0	0	0	0	0	0	0	0	0	0	0	0	0	0	0	0	0	0	0	0	0
NC_009632	105505	.	A	G	1746.81	.	AC=1;AF=6.803e-03;AN=147;BaseQRankSum=-0.373;DP=4766;Dels=0.00;FS=0.000;HaplotypeScore=0.0000;MLEAC=1;MLEAF=6.803e-03;MQ=60.00;MQ0=0;MQRankSum=0.004;QD=29.49;ReadPosRankSum=0.271;EFF=NON_SYNONYMOUS_CODING(MODERATE|MISSENSE|Agt/Ggt|S52G|SaurJH1_0094|protein_coding|CODING|YP_001315243.1|1)	GT:AD:DP:GQ:MLPSAC:MLPSAF:PL		0	0	0	0	0	0	0	0	0	0	0	0	0	0	0	0	0	0	0	0	0	0	0	0	0	0	0	0	0	0	0	0	0	0	0	0	0	0	0	0
NC_009632	105750	.	G	T	985.81	.	AC=1;AF=6.803e-03;AN=147;BaseQRankSum=-1.141;DP=4676;Dels=0.00;FS=2.704;HaplotypeScore=0.0000;MLEAC=1;MLEAF=6.803e-03;MQ=60.00;MQ0=0;MQRankSum=0.203;QD=36.00;ReadPosRankSum=0.848;EFF=NON_SYNONYMOUS_CODING(MODERATE|MISSENSE|caG/caT|Q133H|SaurJH1_0094|protein_coding|CODING|YP_001315243.1|1)	GT:AD:DP:GQ:MLPSAC:MLPSAF:PL		0	0	0	0	0	0	0	0	0	0	0	0	0	0	0	0	0	0	0	0	0	0	0	0	0	0	0	0	0	0	0	0	0	0	0	0	0	0	0	0
NC_009632	106151	.	G	A	1835.81	.	AC=1;AF=6.803e-03;AN=147;BaseQRankSum=-1.051;DP=4789;Dels=0.00;FS=1.204;HaplotypeScore=0.0000;MLEAC=1;MLEAF=6.803e-03;MQ=60.00;MQ0=0;MQRankSum=-0.092;QD=27.47;ReadPosRankSum=-0.390;EFF=NON_SYNONYMOUS_CODING(MODERATE|MISSENSE|gGt/gAt|G267D|SaurJH1_0094|protein_coding|CODING|YP_001315243.1|1)	GT:AD:DP:GQ:MLPSAC:MLPSAF:PL		0	0	0	0	0	0	0	0	1	0	0	0	0	0	0	0	0	0	0	0	0	0	0	0	0	0	0	0	0	0	0	0	0	0	0	0	0	0	0	0
NC_009632	106216	.	G	A	1343.81	.	AC=1;AF=6.803e-03;AN=147;BaseQRankSum=1.164;DP=4763;Dels=0.00;FS=6.796;HaplotypeScore=0.0000;MLEAC=1;MLEAF=6.803e-03;MQ=60.00;MQ0=0;MQRankSum=-0.377;QD=32.52;ReadPosRankSum=-0.863;EFF=NON_SYNONYMOUS_CODING(MODERATE|MISSENSE|Gtg/Atg|V289M|SaurJH1_0094|protein_coding|CODING|YP_001315243.1|1)	GT:AD:DP:GQ:MLPSAC:MLPSAF:PL		0	0	0	0	0	0	0	0	0	0	0	0	0	0	0	0	0	0	0	0	0	0	0	0	0	0	0	0	0	0	0	0	0	0	0	0	0	0	0	0
NC_009632	106262	.	C	T	4352.33	.	AC=3;AF=0.020;AN=147;BaseQRankSum=-0.004;DP=4721;Dels=0.00;FS=1.188;HaplotypeScore=0.0000;MLEAC=3;MLEAF=0.020;MQ=60.00;MQ0=0;MQRankSum=-2.576;QD=31.01;ReadPosRankSum=-0.210;EFF=NON_SYNONYMOUS_CODING(MODERATE|MISSENSE|tCa/tTa|S304L|SaurJH1_0094|protein_coding|CODING|YP_001315243.1|1)	GT:AD:DP:GQ:MLPSAC:MLPSAF:PL		0	0	0	0	0	0	0	0	0	0	0	0	0	0	0	0	0	0	0	0	0	0	0	0	0	0	0	0	0	0	0	0	0	0	0	0	0	0	0	0
NC_009632	106368	.	C	A	2981.18	.	AC=2;AF=0.014;AN=147;BaseQRankSum=0.123;DP=4774;Dels=0.00;FS=1.460;HaplotypeScore=0.0000;MLEAC=2;MLEAF=0.014;MQ=60.00;MQ0=0;MQRankSum=-0.847;QD=29.51;ReadPosRankSum=-0.479;EFF=SYNONYMOUS_CODING(LOW|SILENT|gtC/gtA|V339|SaurJH1_0094|protein_coding|CODING|YP_001315243.1|1)	GT:AD:DP:GQ:MLPSAC:MLPSAF:PL		0	0	0	0	0	0	0	0	0	0	0	0	0	0	0	0	0	0	0	0	0	0	0	0	0	0	0	0	0	0	0	0	0	0	0	0	0	0	0	0
NC_009632	106816	.	C	T	1567.81	.	AC=1;AF=6.803e-03;AN=147;BaseQRankSum=-1.221;DP=4793;Dels=0.00;FS=1.307;HaplotypeScore=0.0000;MLEAC=1;MLEAF=6.803e-03;MQ=60.00;MQ0=0;MQRankSum=1.210;QD=32.33;ReadPosRankSum=-0.910;EFF=INTERGENIC(MODIFIER||||||||)	GT:AD:DP:GQ:MLPSAC:MLPSAF:PL		0	0	0	0	0	0	0	0	0	0	0	0	0	0	0	0	0	0	0	0	0	0	0	0	0	0	0	0	0	0	0	0	0	0	0	0	0	0	0	0
NC_009632	107030	.	G	T	40949.3	.	AC=29;AF=0.197;AN=147;BaseQRankSum=-2.061;DP=4717;Dels=0.00;FS=7.016;HaplotypeScore=0.0000;MLEAC=29;MLEAF=0.197;MQ=60.00;MQ0=0;MQRankSum=-0.396;QD=29.74;ReadPosRankSum=-0.730;EFF=INTERGENIC(MODIFIER||||||||)	GT:AD:DP:GQ:MLPSAC:MLPSAF:PL		0	0	0	0	0	0	0	0	0	0	0	0	0	0	0	0	0	0	0	0	0	0	0	0	0	0	0	0	0	0	0	0	0	0	0	0	0	0	0	1
NC_009632	107264	.	T	G	1029.81	.	AC=1;AF=6.803e-03;AN=147;BaseQRankSum=-1.088;DP=4571;Dels=0.00;FS=11.736;HaplotypeScore=0.0000;MLEAC=1;MLEAF=6.803e-03;MQ=60.00;MQ0=0;MQRankSum=0.358;QD=31.39;ReadPosRankSum=0.289;EFF=NON_SYNONYMOUS_CODING(MODERATE|MISSENSE|gAt/gCt|D543A|SaurJH1_0096|protein_coding|CODING|YP_001315245.1|1)	GT:AD:DP:GQ:MLPSAC:MLPSAF:PL		0	0	0	0	0	0	0	0	0	0	0	0	0	0	0	0	0	0	0	0	0	0	0	0	0	0	0	0	0	0	0	0	0	0	0	0	0	0	0	0
NC_009632	108023	.	G	A	98710.5	.	AC=70;AF=0.476;AN=147;BaseQRankSum=1.152;DP=4688;Dels=0.00;FS=5.748;HaplotypeScore=0.0000;MLEAC=70;MLEAF=0.476;MQ=60.00;MQ0=0;MQRankSum=1.621;QD=30.51;ReadPosRankSum=-0.215;EFF=NON_SYNONYMOUS_CODING(MODERATE|MISSENSE|aCc/aTc|T290I|SaurJH1_0096|protein_coding|CODING|YP_001315245.1|1)	GT:AD:DP:GQ:MLPSAC:MLPSAF:PL		1	1	1	1	1	1	1	1	1	1	1	1	1	1	1	1	1	1	1	1	1	1	1	1	1	1	1	1	1	1	1	1	1	1	1	1	1	1	1	1
NC_009632	108948	.	T	C	1074.81	.	AC=1;AF=6.803e-03;AN=147;BaseQRankSum=-0.260;DP=4755;Dels=0.00;FS=7.914;HaplotypeScore=0.0000;MLEAC=1;MLEAF=6.803e-03;MQ=60.00;MQ0=0;MQRankSum=-0.424;QD=31.77;ReadPosRankSum=-0.880;EFF=INTERGENIC(MODIFIER||||||||)	GT:AD:DP:GQ:MLPSAC:MLPSAF:PL		0	0	0	0	0	0	0	0	0	0	0	0	0	0	0	0	0	0	0	0	0	0	0	0	0	0	0	0	0	0	0	0	0	0	0	0	0	0	0	0
NC_009632	109058	.	A	C	61575.9	.	AC=41;AF=0.279;AN=147;BaseQRankSum=1.597;DP=4686;Dels=0.00;FS=0.981;HaplotypeScore=0.0000;MLEAC=41;MLEAF=0.279;MQ=60.00;MQ0=0;MQRankSum=-2.231;QD=27.04;ReadPosRankSum=-0.998;EFF=INTERGENIC(MODIFIER||||||||)	GT:AD:DP:GQ:MLPSAC:MLPSAF:PL		1	1	1	1	1	1	1	1	1	1	1	1	1	1	1	1	1	1	1	1	1	1	1	1	1	1	1	1	1	1	1	1	1	1	1	1	1	1	1	0
NC_009632	110087	.	C	T	985.81	.	AC=1;AF=6.803e-03;AN=147;BaseQRankSum=1.701;DP=4714;Dels=0.00;FS=6.793;HaplotypeScore=0.0000;MLEAC=1;MLEAF=6.803e-03;MQ=60.00;MQ0=0;MQRankSum=0.642;QD=30.01;ReadPosRankSum=-1.112;EFF=NON_SYNONYMOUS_CODING(MODERATE|MISSENSE|gGt/gAt|G300D|SaurJH1_0097|protein_coding|CODING|YP_001315246.1|1)	GT:AD:DP:GQ:MLPSAC:MLPSAF:PL		0	0	0	0	0	0	0	0	0	0	0	0	0	0	0	0	0	0	0	0	0	0	0	0	0	0	0	0	0	0	0	0	0	0	0	0	0	0	0	0
NC_009632	110244	.	C	T	1477.81	.	AC=1;AF=6.803e-03;AN=147;BaseQRankSum=0.883;DP=4756;Dels=0.00;FS=2.173;HaplotypeScore=0.0000;MLEAC=1;MLEAF=6.803e-03;MQ=60.00;MQ0=0;MQRankSum=-1.094;QD=30.34;ReadPosRankSum=0.365;EFF=NON_SYNONYMOUS_CODING(MODERATE|MISSENSE|Gta/Ata|V248I|SaurJH1_0097|protein_coding|CODING|YP_001315246.1|1)	GT:AD:DP:GQ:MLPSAC:MLPSAF:PL		0	0	0	0	0	0	0	0	0	0	0	0	0	0	0	0	0	0	0	0	0	0	0	0	1	0	0	0	0	0	0	0	0	0	0	0	0	0	0	0
NC_009632	110428	.	C	T	1209.81	.	AC=1;AF=6.803e-03;AN=147;BaseQRankSum=0.169;DP=4771;Dels=0.00;FS=0.705;HaplotypeScore=0.0000;MLEAC=1;MLEAF=6.803e-03;MQ=60.00;MQ0=0;MQRankSum=1.184;QD=28.50;ReadPosRankSum=-0.342;EFF=NON_SYNONYMOUS_CODING(MODERATE|MISSENSE|atG/atA|M186I|SaurJH1_0097|protein_coding|CODING|YP_001315246.1|1)	GT:AD:DP:GQ:MLPSAC:MLPSAF:PL		0	0	0	0	0	0	0	0	0	0	0	0	0	0	0	0	0	0	0	0	0	0	0	0	0	0	1	0	0	0	0	0	0	0	0	0	0	0	0	0
NC_009632	110540	.	T	C	1791.81	.	AC=1;AF=6.803e-03;AN=147;BaseQRankSum=0.568;DP=4788;Dels=0.00;FS=2.747;HaplotypeScore=0.0000;MLEAC=1;MLEAF=6.803e-03;MQ=60.00;MQ0=0;MQRankSum=-1.346;QD=29.25;ReadPosRankSum=0.261;EFF=NON_SYNONYMOUS_CODING(MODERATE|MISSENSE|gAa/gGa|E149G|SaurJH1_0097|protein_coding|CODING|YP_001315246.1|1)	GT:AD:DP:GQ:MLPSAC:MLPSAF:PL		0	0	0	0	0	0	0	0	0	0	0	0	0	0	0	0	0	0	0	0	0	0	0	0	0	0	0	0	0	0	0	0	0	0	0	0	0	0	0	0
NC_009632	110602	.	C	T	4621.33	.	AC=3;AF=0.020;AN=147;BaseQRankSum=0.159;DP=4793;Dels=0.00;FS=1.149;HaplotypeScore=0.0000;MLEAC=3;MLEAF=0.020;MQ=60.00;MQ0=0;MQRankSum=0.747;QD=35.23;ReadPosRankSum=0.303;EFF=SYNONYMOUS_CODING(LOW|SILENT|gaG/gaA|E128|SaurJH1_0097|protein_coding|CODING|YP_001315246.1|1)	GT:AD:DP:GQ:MLPSAC:MLPSAF:PL		0	0	0	0	0	0	0	0	0	0	0	0	0	0	0	0	0	0	0	0	0	0	0	0	0	0	0	0	0	0	0	0	0	0	0	0	0	0	0	0
NC_009632	110695	.	G	A	2802.18	.	AC=2;AF=0.014;AN=147;BaseQRankSum=-0.054;DP=4839;Dels=0.00;FS=0.000;HaplotypeScore=0.0000;MLEAC=2;MLEAF=0.014;MQ=60.00;MQ0=0;MQRankSum=0.237;QD=23.07;ReadPosRankSum=-1.121;EFF=SYNONYMOUS_CODING(LOW|SILENT|atC/atT|I97|SaurJH1_0097|protein_coding|CODING|YP_001315246.1|1)	GT:AD:DP:GQ:MLPSAC:MLPSAF:PL		0	0	0	0	0	0	0	0	0	0	0	0	0	0	0	0	0	0	0	0	0	0	0	0	0	0	0	0	0	0	0	0	0	0	0	0	0	0	0	0
NC_009632	111261	.	T	C	2910.81	.	AC=1;AF=6.803e-03;AN=147;BaseQRankSum=0.831;DP=4799;Dels=0.00;FS=0.450;HaplotypeScore=0.0000;MLEAC=1;MLEAF=6.803e-03;MQ=60.00;MQ0=0;MQRankSum=-1.062;QD=33.14;ReadPosRankSum=-0.350;EFF=SYNONYMOUS_CODING(LOW|SILENT|ttA/ttG|L257|SaurJH1_0098|protein_coding|CODING|YP_001315247.1|1)	GT:AD:DP:GQ:MLPSAC:MLPSAF:PL		0	0	0	0	0	0	0	0	1	0	0	0	0	0	0	0	0	0	0	0	0	0	0	0	0	0	0	0	0	0	0	0	0	0	0	0	0	0	0	0
NC_009632	111592	.	G	A	4397.33	.	AC=3;AF=0.020;AN=147;BaseQRankSum=-0.293;DP=4736;Dels=0.00;FS=4.385;HaplotypeScore=0.0000;MLEAC=3;MLEAF=0.020;MQ=60.00;MQ0=0;MQRankSum=0.946;QD=26.53;ReadPosRankSum=1.231;EFF=NON_SYNONYMOUS_CODING(MODERATE|MISSENSE|aCt/aTt|T147I|SaurJH1_0098|protein_coding|CODING|YP_001315247.1|1)	GT:AD:DP:GQ:MLPSAC:MLPSAF:PL		0	0	0	0	0	0	0	0	0	0	0	0	0	0	0	0	0	0	0	0	0	0	0	0	0	0	0	0	0	0	0	0	0	0	0	0	0	0	0	0
NC_009632	111743	.	A	G	1164.81	.	AC=1;AF=6.803e-03;AN=147;BaseQRankSum=0.447;DP=4827;Dels=0.00;FS=0.000;HaplotypeScore=0.0000;MLEAC=1;MLEAF=6.803e-03;MQ=60.00;MQ0=0;MQRankSum=-0.992;QD=32.30;ReadPosRankSum=0.516;EFF=NON_SYNONYMOUS_CODING(MODERATE|MISSENSE|Tct/Cct|S97P|SaurJH1_0098|protein_coding|CODING|YP_001315247.1|1)	GT:AD:DP:GQ:MLPSAC:MLPSAF:PL		0	0	0	0	0	0	0	0	0	0	0	0	0	0	0	0	0	0	0	0	0	0	0	0	0	0	0	0	0	0	0	0	0	0	0	0	0	0	0	0
NC_009632	111855	.	C	A	2328.81	.	AC=1;AF=6.803e-03;AN=147;BaseQRankSum=-0.896;DP=4671;Dels=0.00;FS=3.097;HaplotypeScore=0.0000;MLEAC=1;MLEAF=6.803e-03;MQ=60.00;MQ0=0;MQRankSum=-0.953;QD=27.78;ReadPosRankSum=-1.117;EFF=NON_SYNONYMOUS_CODING(MODERATE|MISSENSE|ttG/ttT|L59F|SaurJH1_0098|protein_coding|CODING|YP_001315247.1|1)	GT:AD:DP:GQ:MLPSAC:MLPSAF:PL		0	0	0	0	0	0	0	0	1	0	0	0	0	0	0	0	0	0	0	0	0	0	0	0	0	0	0	0	0	0	0	0	0	0	0	0	0	0	0	0
NC_009632	111918	.	C	A	1253.81	.	AC=1;AF=6.803e-03;AN=147;BaseQRankSum=-0.359;DP=4711;Dels=0.00;FS=2.378;HaplotypeScore=0.0000;MLEAC=1;MLEAF=6.803e-03;MQ=60.00;MQ0=0;MQRankSum=-0.139;QD=27.60;ReadPosRankSum=-2.452;EFF=NON_SYNONYMOUS_CODING(MODERATE|MISSENSE|ttG/ttT|L38F|SaurJH1_0098|protein_coding|CODING|YP_001315247.1|1)	GT:AD:DP:GQ:MLPSAC:MLPSAF:PL		0	0	0	0	0	0	0	0	0	0	0	0	0	0	0	0	0	0	0	0	0	0	0	0	0	0	0	0	0	0	0	0	0	0	0	0	0	0	0	0
NC_009632	112148	.	C	G	12642.1	.	AC=9;AF=0.061;AN=147;BaseQRankSum=-0.723;DP=4743;Dels=0.00;FS=4.050;HaplotypeScore=0.0000;MLEAC=9;MLEAF=0.061;MQ=60.00;MQ0=0;MQRankSum=0.473;QD=34.04;ReadPosRankSum=-0.241;EFF=INTERGENIC(MODIFIER||||||||)	GT:AD:DP:GQ:MLPSAC:MLPSAF:PL		0	0	0	0	0	0	0	0	0	0	0	0	0	0	0	0	0	0	0	0	0	0	0	0	0	0	0	0	0	0	0	0	0	0	0	0	0	0	0	0
NC_009632	112199	.	A	AT	1002.76	.	AC=1;AF=6.803e-03;AN=147;BaseQRankSum=-0.886;DP=4791;FS=1.551;MLEAC=1;MLEAF=6.803e-03;MQ=60.00;MQ0=0;MQRankSum=-0.574;QD=29.93;RPA=2,3;RU=T;ReadPosRankSum=0.385;STR;EFF=INTERGENIC(MODIFIER||||||||)	GT:AD:DP:GQ:MLPSAC:MLPSAF:PL		0	0	0	0	0	0	0	0	0	0	0	0	0	0	0	0	0	0	1	0	0	0	0	0	0	0	0	0	0	0	0	0	0	0	0	0	0	0	0	0
NC_009632	112474	.	A	G	1298.81	.	AC=1;AF=6.803e-03;AN=147;BaseQRankSum=0.039;DP=4738;Dels=0.00;FS=11.790;HaplotypeScore=0.0000;MLEAC=1;MLEAF=6.803e-03;MQ=60.00;MQ0=0;MQRankSum=-1.123;QD=32.79;ReadPosRankSum=-0.122;EFF=NON_SYNONYMOUS_CODING(MODERATE|MISSENSE|Agt/Ggt|S88G|SaurJH1_0099|protein_coding|CODING|YP_001315248.1|1)	GT:AD:DP:GQ:MLPSAC:MLPSAF:PL		0	0	0	0	0	1	0	0	0	0	0	0	0	0	0	0	0	0	0	0	0	0	0	0	0	0	0	0	0	0	0	0	0	0	0	0	0	0	0	0
NC_009632	112691	.	T	A	179815	.	AC=129;AF=0.878;AN=147;BaseQRankSum=-0.146;DP=4602;Dels=0.00;FS=6.376;HaplotypeScore=0.0000;MLEAC=129;MLEAF=0.878;MQ=60.00;MQ0=0;MQRankSum=1.168;QD=29.46;ReadPosRankSum=0.160;EFF=NON_SYNONYMOUS_CODING(MODERATE|MISSENSE|cTa/cAa|L160Q|SaurJH1_0099|protein_coding|CODING|YP_001315248.1|1)	GT:AD:DP:GQ:MLPSAC:MLPSAF:PL		1	1	1	1	1	1	1	1	1	1	1	1	1	1	1	1	1	1	1	1	1	1	1	1	1	1	1	1	1	1	1	1	1	1	1	1	1	1	1	1
NC_009632	112715	.	G	A	2981.18	.	AC=2;AF=0.014;AN=147;BaseQRankSum=-1.194;DP=4622;Dels=0.00;FS=2.026;HaplotypeScore=0.0000;MLEAC=2;MLEAF=0.014;MQ=60.00;MQ0=0;MQRankSum=0.371;QD=28.90;ReadPosRankSum=0.741;EFF=NON_SYNONYMOUS_CODING(MODERATE|MISSENSE|gGt/gAt|G168D|SaurJH1_0099|protein_coding|CODING|YP_001315248.1|1)	GT:AD:DP:GQ:MLPSAC:MLPSAF:PL		0	0	0	0	0	0	0	0	0	0	0	0	0	0	0	0	0	0	0	0	0	0	0	0	0	0	0	0	0	0	0	0	0	0	0	0	0	0	0	0
NC_009632	113066	.	G	GT	981.76	.	AC=1;AF=6.803e-03;AN=147;BaseQRankSum=-0.343;DP=4742;FS=0.684;MLEAC=1;MLEAF=6.803e-03;MQ=60.00;MQ0=0;MQRankSum=0.710;QD=30.68;RPA=5,6;RU=T;ReadPosRankSum=1.236;STR;EFF=FRAME_SHIFT(HIGH||agt/agTt|S285S?|SaurJH1_0099|protein_coding|CODING|YP_001315248.1|1)	GT:AD:DP:GQ:MLPSAC:MLPSAF:PL		1	0	0	0	0	0	0	0	0	0	0	0	0	0	0	0	0	0	0	0	0	0	0	0	0	0	0	0	0	0	0	0	0	0	0	0	0	0	0	0
NC_009632	113447	.	A	T	1253.84	.	AC=1;AF=6.849e-03;AN=146;BaseQRankSum=0.772;DP=4722;Dels=0.00;FS=7.069;HaplotypeScore=0.0000;MLEAC=1;MLEAF=6.849e-03;MQ=60.00;MQ0=0;MQRankSum=1.491;QD=30.03;ReadPosRankSum=-0.340;EFF=NON_SYNONYMOUS_CODING(MODERATE|MISSENSE|aAa/aTa|K412I|SaurJH1_0099|protein_coding|CODING|YP_001315248.1|1)	GT:AD:DP:GQ:MLPSAC:MLPSAF:PL		0	0	0	0	0	0	0	0	0	0	0	0	0	0	0	0	0	0	0	0	0	0	0	0	0	0	0	0	0	0	0	0	0	0	0	0	0	0	0	0
NC_009632	113844	.	T	A	1119.81	.	AC=1;AF=6.803e-03;AN=147;BaseQRankSum=-0.403;DP=4736;Dels=0.00;FS=6.139;HaplotypeScore=0.0000;MLEAC=1;MLEAF=6.803e-03;MQ=60.00;MQ0=0;MQRankSum=-0.110;QD=33.84;ReadPosRankSum=-0.392;EFF=NON_SYNONYMOUS_CODING(MODERATE|MISSENSE|aaT/aaA|N38K|SaurJH1_0100|protein_coding|CODING|YP_001315249.1|1)	GT:AD:DP:GQ:MLPSAC:MLPSAF:PL		0	0	0	0	0	0	0	0	0	0	0	0	0	0	0	0	0	0	0	0	0	0	0	0	0	0	0	0	0	0	0	0	0	0	0	0	0	0	0	0
NC_009632	114290	.	A	G	2757.18	.	AC=2;AF=0.014;AN=147;BaseQRankSum=-1.135;DP=4691;Dels=0.00;FS=1.517;HaplotypeScore=0.0000;MLEAC=2;MLEAF=0.014;MQ=60.00;MQ0=0;MQRankSum=-0.329;QD=32.65;ReadPosRankSum=0.242;EFF=INTERGENIC(MODIFIER||||||||)	GT:AD:DP:GQ:MLPSAC:MLPSAF:PL		0	0	0	0	0	0	0	0	0	0	0	0	0	0	0	0	0	0	0	0	0	0	0	0	0	0	0	0	0	0	0	0	0	0	0	0	0	0	0	0
NC_009632	114306	.	G	A	109822	.	AC=79;AF=0.537;AN=147;BaseQRankSum=-0.012;DP=4663;Dels=0.00;FS=2.538;HaplotypeScore=0.0000;MLEAC=79;MLEAF=0.537;MQ=60.00;MQ0=0;MQRankSum=0.385;QD=28.54;ReadPosRankSum=0.709;EFF=INTERGENIC(MODIFIER||||||||)	GT:AD:DP:GQ:MLPSAC:MLPSAF:PL		1	1	1	1	1	1	1	1	1	1	1	1	1	1	1	1	1	1	1	1	1	1	1	1	1	1	1	1	1	1	1	1	1	1	1	1	1	1	1	1
NC_009632	115260	.	T	C	1164.81	.	AC=1;AF=6.803e-03;AN=147;BaseQRankSum=1.136;DP=4774;Dels=0.00;FS=7.400;HaplotypeScore=0.0000;MLEAC=1;MLEAF=6.803e-03;MQ=60.00;MQ0=0;MQRankSum=0.199;QD=26.51;ReadPosRankSum=0.943;EFF=SYNONYMOUS_CODING(LOW|SILENT|ttT/ttC|F265|SaurJH1_0101|protein_coding|CODING|YP_001315250.1|1)	GT:AD:DP:GQ:MLPSAC:MLPSAF:PL		0	0	0	0	0	0	0	0	0	0	0	0	0	0	0	0	0	0	0	0	0	0	0	0	0	0	0	0	0	0	0	0	0	0	0	0	0	0	0	0
NC_009632	115564	.	A	C	3340.18	.	AC=2;AF=0.014;AN=147;BaseQRankSum=1.277;DP=4864;Dels=0.00;FS=6.064;HaplotypeScore=0.0000;MLEAC=2;MLEAF=0.014;MQ=60.00;MQ0=0;MQRankSum=-0.226;QD=30.14;ReadPosRankSum=1.405;EFF=NON_SYNONYMOUS_CODING(MODERATE|MISSENSE|Aca/Cca|T367P|SaurJH1_0101|protein_coding|CODING|YP_001315250.1|1)	GT:AD:DP:GQ:MLPSAC:MLPSAF:PL		0	0	0	0	0	0	0	0	0	0	0	0	0	0	0	0	0	0	0	0	0	0	0	0	0	0	0	0	0	0	0	0	0	0	0	0	0	0	0	0
NC_009632	115832	.	C	T	1701.81	.	AC=1;AF=6.803e-03;AN=147;BaseQRankSum=0.197;DP=4819;Dels=0.00;FS=0.000;HaplotypeScore=0.0000;MLEAC=1;MLEAF=6.803e-03;MQ=60.00;MQ0=0;MQRankSum=0.366;QD=33.97;ReadPosRankSum=0.180;EFF=NON_SYNONYMOUS_CODING(MODERATE|MISSENSE|gCg/gTg|A456V|SaurJH1_0101|protein_coding|CODING|YP_001315250.1|1)	GT:AD:DP:GQ:MLPSAC:MLPSAF:PL		0	1	0	0	0	0	0	0	0	0	0	0	0	0	0	0	0	0	0	0	0	0	0	0	0	0	0	0	0	0	0	0	0	0	0	0	0	0	0	0
NC_009632	116028	.	T	C	1746.81	.	AC=1;AF=6.803e-03;AN=147;BaseQRankSum=0.955;DP=4772;Dels=0.00;FS=5.741;HaplotypeScore=0.0000;MLEAC=1;MLEAF=6.803e-03;MQ=60.00;MQ0=0;MQRankSum=0.326;QD=33.07;ReadPosRankSum=0.738;EFF=SYNONYMOUS_CODING(LOW|SILENT|gtT/gtC|V521|SaurJH1_0101|protein_coding|CODING|YP_001315250.1|1)	GT:AD:DP:GQ:MLPSAC:MLPSAF:PL		0	0	0	0	0	0	0	0	0	0	0	0	0	0	0	0	0	0	0	0	0	0	0	0	0	0	0	0	0	0	0	0	0	0	0	0	0	0	0	0
NC_009632	116045	.	C	T	2310.18	.	AC=2;AF=0.014;AN=147;BaseQRankSum=0.875;DP=4747;Dels=0.00;FS=4.754;HaplotypeScore=0.0000;MLEAC=2;MLEAF=0.014;MQ=60.00;MQ0=0;MQRankSum=0.976;QD=31.44;ReadPosRankSum=0.302;EFF=NON_SYNONYMOUS_CODING(MODERATE|MISSENSE|aCg/aTg|T527M|SaurJH1_0101|protein_coding|CODING|YP_001315250.1|1)	GT:AD:DP:GQ:MLPSAC:MLPSAF:PL		0	0	0	0	0	0	0	0	0	0	0	0	0	0	0	0	0	0	0	0	0	0	0	0	0	0	0	0	0	0	0	0	0	0	0	0	0	0	0	0
NC_009632	116122	.	C	T	3635.33	.	AC=3;AF=0.020;AN=147;BaseQRankSum=0.339;DP=4672;Dels=0.00;FS=2.365;HaplotypeScore=0.0000;MLEAC=3;MLEAF=0.020;MQ=60.00;MQ0=0;MQRankSum=0.572;QD=31.58;ReadPosRankSum=-0.684;EFF=INTERGENIC(MODIFIER||||||||)	GT:AD:DP:GQ:MLPSAC:MLPSAF:PL		0	0	0	0	0	0	0	0	0	0	0	0	0	0	0	0	0	0	0	0	0	0	0	0	0	0	0	0	0	0	0	0	0	0	0	0	0	0	0	0
NC_009632	116369	.	G	T	2668.18	.	AC=2;AF=0.014;AN=147;BaseQRankSum=-0.014;DP=4751;Dels=0.00;FS=2.154;HaplotypeScore=0.0000;MLEAC=2;MLEAF=0.014;MQ=60.00;MQ0=0;MQRankSum=-1.097;QD=27.77;ReadPosRankSum=0.227;EFF=INTERGENIC(MODIFIER||||||||)	GT:AD:DP:GQ:MLPSAC:MLPSAF:PL		0	0	0	0	0	0	0	0	0	0	0	0	0	0	0	0	0	0	0	0	0	0	0	0	0	0	0	0	0	0	0	0	0	0	0	0	0	0	0	0
NC_009632	116454	.	G	C	1388.81	.	AC=1;AF=6.803e-03;AN=147;BaseQRankSum=0.677;DP=4687;Dels=0.00;FS=0.655;HaplotypeScore=0.0000;MLEAC=1;MLEAF=6.803e-03;MQ=60.00;MQ0=0;MQRankSum=1.291;QD=32.61;ReadPosRankSum=-0.854;EFF=NON_SYNONYMOUS_CODING(MODERATE|MISSENSE|aCt/aGt|T499S|SaurJH1_0102|protein_coding|CODING|YP_001315251.1|1)	GT:AD:DP:GQ:MLPSAC:MLPSAF:PL		0	1	0	0	0	0	0	0	0	0	0	0	0	0	0	0	0	0	0	0	0	0	0	0	0	0	0	0	0	0	0	0	0	0	0	0	0	0	0	0
NC_009632	117804	.	G	A	1343.81	.	AC=1;AF=6.803e-03;AN=147;BaseQRankSum=1.963;DP=4844;Dels=0.00;FS=0.659;HaplotypeScore=0.2109;MLEAC=1;MLEAF=6.803e-03;MQ=60.00;MQ0=0;MQRankSum=-0.141;QD=29.82;ReadPosRankSum=-1.354;EFF=NON_SYNONYMOUS_CODING(MODERATE|MISSENSE|gCg/gTg|A49V|SaurJH1_0102|protein_coding|CODING|YP_001315251.1|1)	GT:AD:DP:GQ:MLPSAC:MLPSAF:PL		0	0	0	0	0	0	0	0	0	0	0	0	0	0	0	0	0	0	0	0	0	0	0	0	0	0	0	0	0	0	0	0	0	0	0	0	0	0	0	0
NC_009632	117813	.	G	T	1701.81	.	AC=1;AF=6.803e-03;AN=147;BaseQRankSum=0.736;DP=4819;Dels=0.00;FS=4.714;HaplotypeScore=0.4489;MLEAC=1;MLEAF=6.803e-03;MQ=60.00;MQ0=0;MQRankSum=0.401;QD=28.69;ReadPosRankSum=-1.202;EFF=NON_SYNONYMOUS_CODING(MODERATE|MISSENSE|gCa/gAa|A46E|SaurJH1_0102|protein_coding|CODING|YP_001315251.1|1)	GT:AD:DP:GQ:MLPSAC:MLPSAF:PL		0	0	0	0	0	0	0	0	0	0	0	0	0	0	0	0	0	0	0	0	0	0	0	0	0	0	0	0	0	0	0	0	0	0	0	0	0	0	0	0
NC_009632	117822	.	G	A	1791.81	.	AC=1;AF=6.803e-03;AN=147;BaseQRankSum=0.438;DP=4831;Dels=0.00;FS=0.000;HaplotypeScore=0.2313;MLEAC=1;MLEAF=6.803e-03;MQ=60.00;MQ0=0;MQRankSum=-0.575;QD=32.21;ReadPosRankSum=0.326;EFF=NON_SYNONYMOUS_CODING(MODERATE|MISSENSE|aCa/aTa|T43I|SaurJH1_0102|protein_coding|CODING|YP_001315251.1|1)	GT:AD:DP:GQ:MLPSAC:MLPSAF:PL		0	0	0	1	0	0	0	0	0	0	0	0	0	0	0	0	0	0	0	0	0	0	0	0	0	0	0	0	0	0	0	0	0	0	0	0	0	0	0	0
NC_009632	117970	.	G	T	3044.81	.	AC=1;AF=6.803e-03;AN=147;BaseQRankSum=0.950;DP=4669;Dels=0.00;FS=2.622;HaplotypeScore=0.4285;MLEAC=1;MLEAF=6.803e-03;MQ=60.01;MQ0=0;MQRankSum=-0.991;QD=32.50;ReadPosRankSum=0.944;EFF=INTERGENIC(MODIFIER||||||||)	GT:AD:DP:GQ:MLPSAC:MLPSAF:PL		0	0	0	0	0	0	0	0	0	0	0	0	0	0	0	0	0	0	0	0	0	0	0	0	0	0	0	0	0	0	0	0	1	0	0	0	0	0	0	0
NC_009632	117971	.	C	A	2757.18	.	AC=2;AF=0.014;AN=147;BaseQRankSum=-0.018;DP=4658;Dels=0.00;FS=2.130;HaplotypeScore=0.6462;MLEAC=2;MLEAF=0.014;MQ=60.01;MQ0=0;MQRankSum=0.781;QD=31.14;ReadPosRankSum=0.050;EFF=INTERGENIC(MODIFIER||||||||)	GT:AD:DP:GQ:MLPSAC:MLPSAF:PL		0	0	0	0	0	0	0	0	0	0	0	0	0	0	0	0	0	0	0	0	0	0	0	0	0	0	0	0	0	0	0	1	0	0	0	0	0	0	0	0
NC_009632	117981	.	A	G	1477.81	.	AC=1;AF=6.803e-03;AN=147;BaseQRankSum=0.624;DP=4638;Dels=0.00;FS=14.128;HaplotypeScore=0.6054;MLEAC=1;MLEAF=6.803e-03;MQ=60.01;MQ0=0;MQRankSum=-0.992;QD=21.36;ReadPosRankSum=0.699;EFF=INTERGENIC(MODIFIER||||||||)	GT:AD:DP:GQ:MLPSAC:MLPSAF:PL		0	0	0	0	0	0	0	0	0	0	0	0	0	0	0	0	0	0	0	0	0	0	0	0	0	0	0	0	0	0	0	0	0	0	0	0	0	0	0	0
NC_009632	117983	.	C	A	2623.18	.	AC=2;AF=0.014;AN=147;BaseQRankSum=1.050;DP=4626;Dels=0.00;FS=5.203;HaplotypeScore=0.2313;MLEAC=2;MLEAF=0.014;MQ=60.01;MQ0=0;MQRankSum=0.578;QD=27.78;ReadPosRankSum=-0.510;EFF=INTERGENIC(MODIFIER||||||||)	GT:AD:DP:GQ:MLPSAC:MLPSAF:PL		0	0	0	0	0	0	0	0	0	0	0	0	0	0	0	0	0	0	0	0	0	0	1	0	0	0	0	0	0	0	0	0	0	0	0	0	0	0	0	0
NC_009632	118033	.	T	A	89.9	.	AC=1;AF=6.944e-03;AN=144;BaseQRankSum=0.208;DP=4665;Dels=0.00;FS=93.350;HaplotypeScore=1.3401;MLEAC=1;MLEAF=6.944e-03;MQ=60.01;MQ0=0;MQRankSum=-0.714;QD=1.47;ReadPosRankSum=2.279;EFF=INTERGENIC(MODIFIER||||||||)	GT:AD:DP:GQ:MLPSAC:MLPSAF:PL		0	0	0	0	0	0	0	0	0	0	0	0	0	0	0	0	0	0	0	0	1	0	0	.	0	.	0	0	0	0	0	0	0	0	0	0	0	0	0	0
NC_009632	118039	.	G	T	5948.01	.	AC=4;AF=0.028;AN=145;BaseQRankSum=-0.373;DP=4667;Dels=0.00;FS=2.216;HaplotypeScore=1.5101;MLEAC=4;MLEAF=0.028;MQ=60.01;MQ0=0;MQRankSum=1.099;QD=28.70;ReadPosRankSum=0.073;EFF=INTERGENIC(MODIFIER||||||||)	GT:AD:DP:GQ:MLPSAC:MLPSAF:PL		0	0	0	0	0	0	0	0	0	0	0	0	0	0	0	0	0	0	0	0	0	0	0	0	0	.	0	0	0	0	0	0	0	0	0	0	0	0	0	0
NC_009632	118040	.	C	T	134.87	.	AC=1;AF=6.897e-03;AN=145;BaseQRankSum=-1.646;DP=4671;Dels=0.00;FS=93.069;HaplotypeScore=1.5170;MLEAC=1;MLEAF=6.897e-03;MQ=60.01;MQ0=0;MQRankSum=-0.971;QD=2.25;ReadPosRankSum=2.736;EFF=INTERGENIC(MODIFIER||||||||)	GT:AD:DP:GQ:MLPSAC:MLPSAF:PL		0	0	0	0	0	0	0	0	0	0	0	0	0	0	0	0	0	0	0	0	1	0	0	0	0	.	0	0	0	0	0	0	0	0	0	0	0	0	0	0
NC_009632	118041	.	T	C	1772.3	.	AC=2;AF=0.014;AN=145;BaseQRankSum=-0.768;DP=4671;Dels=0.00;FS=40.478;HaplotypeScore=1.5170;MLEAC=2;MLEAF=0.014;MQ=60.01;MQ0=0;MQRankSum=-0.172;QD=17.90;ReadPosRankSum=1.204;EFF=INTERGENIC(MODIFIER||||||||)	GT:AD:DP:GQ:MLPSAC:MLPSAF:PL		0	0	1	0	0	0	0	0	0	0	0	0	0	0	0	0	0	0	0	0	1	0	0	0	0	.	0	0	0	0	0	0	0	0	0	0	0	0	0	0
NC_009632	118042	.	G	C,T	1501.29	.	AC=1,1;AF=6.897e-03,6.897e-03;AN=145;BaseQRankSum=-0.790;DP=4670;Dels=0.00;FS=1.400;HaplotypeScore=1.0412;MLEAC=1,1;MLEAF=6.897e-03,6.897e-03;MQ=60.01;MQ0=0;MQRankSum=0.901;QD=16.14;ReadPosRankSum=1.914;EFF=INTERGENIC(MODIFIER||||||||)	GT:AD:DP:GQ:MLPSAC:MLPSAF:PL		0	0	0	0	0	0	0	0	0	0	0	0	0	0	0	0	0	0	0	0	1	0	0	0	0	.	0	0	0	0	0	0	0	0	0	0	0	0	0	0
NC_009632	118047	.	A	G	1029.87	.	AC=1;AF=6.897e-03;AN=145;BaseQRankSum=-0.267;DP=4669;Dels=0.00;FS=5.130;HaplotypeScore=1.2895;MLEAC=1;MLEAF=6.897e-03;MQ=60.01;MQ0=0;MQRankSum=-0.006;QD=35.21;ReadPosRankSum=-0.163;EFF=INTERGENIC(MODIFIER||||||||)	GT:AD:DP:GQ:MLPSAC:MLPSAF:PL		0	0	0	0	0	0	0	0	0	0	0	0	0	0	0	0	0	0	0	0	0	0	0	0	0	.	0	0	0	0	0	0	0	0	0	0	0	0	0	0
NC_009632	118061	.	TA	T	3569.46	.	AC=3;AF=0.021;AN=145;BaseQRankSum=0.607;DP=4671;FS=5.277;MLEAC=3;MLEAF=0.021;MQ=60.01;MQ0=0;MQRankSum=0.859;QD=31.79;RPA=4,3;RU=A;ReadPosRankSum=-0.246;STR;EFF=INTERGENIC(MODIFIER||||||||)	GT:AD:DP:GQ:MLPSAC:MLPSAF:PL		0	0	0	0	0	0	0	0	0	0	0	0	0	0	0	0	0	0	0	0	0	0	0	0	0	.	0	0	0	0	0	0	0	0	0	0	0	0	0	0
NC_009632	118078	.	C	G	10416.5	.	AC=8;AF=0.055;AN=145;BaseQRankSum=0.913;DP=4689;Dels=0.00;FS=0.000;HaplotypeScore=0.1862;MLEAC=8;MLEAF=0.055;MQ=60.00;MQ0=0;MQRankSum=0.378;QD=31.37;ReadPosRankSum=0.086;EFF=INTERGENIC(MODIFIER||||||||)	GT:AD:DP:GQ:MLPSAC:MLPSAF:PL		0	0	0	0	0	0	0	0	0	0	0	0	0	0	0	0	0	0	0	0	0	0	0	0	0	.	0	0	0	0	0	0	0	0	0	0	0	0	0	0
NC_009632	118084	.	C	A	1298.87	.	AC=1;AF=6.897e-03;AN=145;BaseQRankSum=-0.124;DP=4702;Dels=0.00;FS=0.679;HaplotypeScore=0.4482;MLEAC=1;MLEAF=6.897e-03;MQ=60.00;MQ0=0;MQRankSum=0.588;QD=32.23;ReadPosRankSum=0.588;EFF=INTERGENIC(MODIFIER||||||||)	GT:AD:DP:GQ:MLPSAC:MLPSAF:PL		0	0	0	0	0	0	0	0	0	0	0	0	0	0	0	0	0	0	0	0	0	0	0	0	0	.	0	0	0	0	0	0	0	0	0	0	0	0	0	0
NC_009632	118087	.	G	A	10865.5	.	AC=8;AF=0.055;AN=145;BaseQRankSum=1.759;DP=4721;Dels=0.00;FS=0.478;HaplotypeScore=0.4413;MLEAC=8;MLEAF=0.055;MQ=60.00;MQ0=0;MQRankSum=-0.242;QD=26.42;ReadPosRankSum=-0.457;EFF=INTERGENIC(MODIFIER||||||||)	GT:AD:DP:GQ:MLPSAC:MLPSAF:PL		0	0	0	0	0	0	0	0	0	0	0	0	0	0	0	0	0	0	0	0	0	0	0	0	0	.	0	0	0	0	0	0	0	0	0	0	0	0	0	0
NC_009632	118093	.	T	C	447.87	.	AC=1;AF=6.897e-03;AN=145;BaseQRankSum=0.765;DP=4738;Dels=0.00;FS=4.917;HaplotypeScore=0.4482;MLEAC=1;MLEAF=6.897e-03;MQ=60.00;MQ0=0;MQRankSum=-1.110;QD=7.11;ReadPosRankSum=-1.124;EFF=INTERGENIC(MODIFIER||||||||)	GT:AD:DP:GQ:MLPSAC:MLPSAF:PL		0	0	0	0	0	0	0	0	0	0	0	0	0	0	0	0	0	0	0	0	1	0	0	0	0	.	0	0	0	0	0	0	0	0	0	0	0	0	0	0
NC_009632	118109	.	G	T	582.87	.	AC=1;AF=6.897e-03;AN=145;BaseQRankSum=0.828;DP=4743;Dels=0.00;FS=7.289;HaplotypeScore=0.0000;MLEAC=1;MLEAF=6.897e-03;MQ=60.00;MQ0=0;MQRankSum=0.010;QD=9.71;ReadPosRankSum=-0.693;EFF=INTERGENIC(MODIFIER||||||||)	GT:AD:DP:GQ:MLPSAC:MLPSAF:PL		0	0	0	0	0	0	0	0	0	0	0	0	0	0	0	0	0	0	0	0	1	0	0	0	0	.	0	0	0	0	0	0	0	0	0	0	0	0	0	0
NC_009632	118120	.	G	T	627.84	.	AC=1;AF=6.849e-03;AN=146;BaseQRankSum=-1.491;DP=4750;Dels=0.00;FS=33.514;HaplotypeScore=0.0000;MLEAC=1;MLEAF=6.849e-03;MQ=60.00;MQ0=0;MQRankSum=-0.829;QD=10.64;ReadPosRankSum=0.227;EFF=INTERGENIC(MODIFIER||||||||)	GT:AD:DP:GQ:MLPSAC:MLPSAF:PL		0	0	0	0	0	0	0	0	0	0	0	0	0	0	0	0	0	0	0	0	1	0	0	0	0	.	0	0	0	0	0	0	0	0	0	0	0	0	0	0
NC_009632	118136	.	T	A	1164.84	.	AC=1;AF=6.849e-03;AN=146;BaseQRankSum=-0.070;DP=4744;Dels=0.00;FS=3.558;HaplotypeScore=0.1849;MLEAC=1;MLEAF=6.849e-03;MQ=60.00;MQ0=0;MQRankSum=-0.224;QD=31.39;ReadPosRankSum=0.472;EFF=INTERGENIC(MODIFIER||||||||)	GT:AD:DP:GQ:MLPSAC:MLPSAF:PL		0	0	0	0	0	0	0	0	0	0	0	0	0	0	0	0	0	0	0	0	0	0	0	0	0	.	0	0	0	0	0	0	0	0	0	0	0	0	0	0
NC_009632	118144	.	G	A	1343.84	.	AC=1;AF=6.849e-03;AN=146;BaseQRankSum=-0.484;DP=4752;Dels=0.00;FS=6.706;HaplotypeScore=0.3904;MLEAC=1;MLEAF=6.849e-03;MQ=60.00;MQ0=0;MQRankSum=-0.328;QD=33.93;ReadPosRankSum=-0.447;EFF=INTERGENIC(MODIFIER||||||||)	GT:AD:DP:GQ:MLPSAC:MLPSAF:PL		0	0	0	0	0	0	1	0	0	0	0	0	0	0	0	0	0	0	0	0	0	0	0	0	0	.	0	0	0	0	0	0	0	0	0	0	0	0	0	0
NC_009632	118149	.	A	T	627.81	.	AC=1;AF=6.803e-03;AN=147;BaseQRankSum=-0.091;DP=4760;Dels=0.00;FS=113.360;HaplotypeScore=0.2041;MLEAC=1;MLEAF=6.803e-03;MQ=60.00;MQ0=0;MQRankSum=-0.270;QD=10.64;ReadPosRankSum=1.965;EFF=INTERGENIC(MODIFIER||||||||)	GT:AD:DP:GQ:MLPSAC:MLPSAF:PL		0	0	0	0	0	0	0	0	0	0	0	0	0	0	0	0	0	0	0	0	1	0	0	0	0	0	0	0	0	0	0	0	0	0	0	0	0	0	0	0
NC_009632	118169	.	A	G	6440.89	.	AC=4;AF=0.027;AN=146;BaseQRankSum=-0.258;DP=4744;Dels=0.00;FS=3.466;HaplotypeScore=0.0000;MLEAC=4;MLEAF=0.027;MQ=60.00;MQ0=0;MQRankSum=0.235;QD=28.16;ReadPosRankSum=0.114;EFF=INTERGENIC(MODIFIER||||||||)	GT:AD:DP:GQ:MLPSAC:MLPSAF:PL		0	1	1	1	1	0	0	0	0	0	0	0	0	0	0	0	0	0	0	0	0	0	0	0	0	0	0	0	0	0	0	0	0	0	.	0	0	0	0	0
NC_009632	118189	.	G	A	1656.84	.	AC=1;AF=6.849e-03;AN=146;BaseQRankSum=1.223;DP=4740;Dels=0.00;FS=31.900;HaplotypeScore=0.3698;MLEAC=1;MLEAF=6.849e-03;MQ=60.00;MQ0=0;MQRankSum=1.784;QD=26.79;ReadPosRankSum=-1.407;EFF=INTERGENIC(MODIFIER||||||||)	GT:AD:DP:GQ:MLPSAC:MLPSAF:PL		0	0	0	0	0	0	0	0	0	0	0	0	0	0	0	0	0	0	0	0	0	0	0	0	0	0	0	0	0	0	0	0	0	0	.	0	0	0	0	0
NC_009632	118222	.	G	A	4755.33	.	AC=3;AF=0.020;AN=147;BaseQRankSum=-0.322;DP=4700;Dels=0.00;FS=3.594;HaplotypeScore=0.0204;MLEAC=3;MLEAF=0.020;MQ=60.00;MQ0=0;MQRankSum=-0.811;QD=31.90;ReadPosRankSum=0.706;EFF=INTERGENIC(MODIFIER||||||||)	GT:AD:DP:GQ:MLPSAC:MLPSAF:PL		0	0	0	0	0	0	0	0	0	0	0	0	0	0	0	0	0	0	0	0	0	0	0	0	0	0	0	0	0	0	0	0	0	0	0	0	1	1	1	0
NC_009632	118523	.	G	A	1567.81	.	AC=1;AF=6.803e-03;AN=147;BaseQRankSum=-0.429;DP=4961;Dels=0.00;FS=2.971;HaplotypeScore=0.0000;MLEAC=1;MLEAF=6.803e-03;MQ=60.00;MQ0=0;MQRankSum=0.456;QD=31.30;ReadPosRankSum=0.418;EFF=SYNONYMOUS_CODING(LOW|SILENT|taC/taT|Y188|SaurJH1_0103|protein_coding|CODING|YP_001315252.1|1)	GT:AD:DP:GQ:MLPSAC:MLPSAF:PL		0	0	0	0	0	0	0	0	0	0	0	0	0	0	0	0	0	0	0	0	1	0	0	0	0	0	0	0	0	0	0	0	0	0	0	0	0	0	0	0
NC_009632	118939	.	T	C	1701.81	.	AC=1;AF=6.803e-03;AN=147;BaseQRankSum=0.429;DP=4718;Dels=0.00;FS=2.003;HaplotypeScore=0.0000;MLEAC=1;MLEAF=6.803e-03;MQ=60.00;MQ0=0;MQRankSum=0.963;QD=31.00;ReadPosRankSum=-0.437;EFF=NON_SYNONYMOUS_CODING(MODERATE|MISSENSE|Aca/Gca|T50A|SaurJH1_0103|protein_coding|CODING|YP_001315252.1|1)	GT:AD:DP:GQ:MLPSAC:MLPSAF:PL		0	0	0	0	0	0	0	0	0	1	0	0	0	0	0	0	0	0	0	0	0	0	0	0	0	0	0	0	0	0	0	0	0	0	0	0	0	0	0	0
NC_009632	119037	.	G	A	1253.84	.	AC=1;AF=6.849e-03;AN=146;BaseQRankSum=-0.405;DP=4519;Dels=0.00;FS=3.362;HaplotypeScore=0.0000;MLEAC=1;MLEAF=6.849e-03;MQ=60.00;MQ0=0;MQRankSum=-1.275;QD=30.19;ReadPosRankSum=-0.945;EFF=NON_SYNONYMOUS_CODING(MODERATE|MISSENSE|gCa/gTa|A17V|SaurJH1_0103|protein_coding|CODING|YP_001315252.1|1)	GT:AD:DP:GQ:MLPSAC:MLPSAF:PL		0	0	0	0	0	0	0	0	0	0	0	0	0	0	0	0	0	0	0	0	0	0	0	.	0	0	0	0	0	0	0	0	0	0	0	0	0	0	0	0
NC_009632	119151	.	A	G	6039.75	.	AC=4;AF=0.029;AN=139;BaseQRankSum=1.469;DP=4509;Dels=0.00;FS=10.040;HaplotypeScore=0.0000;MLEAC=4;MLEAF=0.029;MQ=60.00;MQ0=0;MQRankSum=-1.421;QD=36.19;ReadPosRankSum=0.763;EFF=INTERGENIC(MODIFIER||||||||)	GT:AD:DP:GQ:MLPSAC:MLPSAF:PL		0	0	0	0	0	0	0	0	0	0	0	0	0	.	0	0	0	0	0	.	0	0	0	.	0	.	0	0	0	0	0	0	0	0	0	0	0	0	0	0
NC_009632	119175	.	G	T	27505.8	.	AC=19;AF=0.137;AN=139;BaseQRankSum=0.196;DP=4557;Dels=0.00;FS=7.775;HaplotypeScore=0.6186;MLEAC=19;MLEAF=0.137;MQ=60.00;MQ0=0;MQRankSum=0.903;QD=27.31;ReadPosRankSum=-2.262;EFF=INTERGENIC(MODIFIER||||||||)	GT:AD:DP:GQ:MLPSAC:MLPSAF:PL		1	0	0	0	0	0	0	0	0	0	0	0	0	.	0	0	0	0	0	.	0	0	0	.	0	.	0	0	0	0	0	0	0	0	0	0	0	0	0	0
NC_009632	119184	.	A	G	4397.97	.	AC=3;AF=0.021;AN=140;BaseQRankSum=1.116;DP=4586;Dels=0.00;FS=1.634;HaplotypeScore=0.9927;MLEAC=3;MLEAF=0.021;MQ=60.00;MQ0=0;MQRankSum=0.932;QD=25.35;ReadPosRankSum=-0.902;EFF=INTERGENIC(MODIFIER||||||||)	GT:AD:DP:GQ:MLPSAC:MLPSAF:PL		0	0	0	0	0	0	0	0	0	0	0	0	0	.	0	0	0	0	0	0	0	0	0	.	0	.	0	0	0	0	0	0	0	0	0	0	0	0	0	0
NC_009632	119191	.	T	A	1747.02	.	AC=1;AF=7.143e-03;AN=140;BaseQRankSum=-1.539;DP=4607;Dels=0.00;FS=0.584;HaplotypeScore=0.2857;MLEAC=1;MLEAF=7.143e-03;MQ=60.00;MQ0=0;MQRankSum=-1.110;QD=28.42;ReadPosRankSum=-1.136;EFF=INTERGENIC(MODIFIER||||||||)	GT:AD:DP:GQ:MLPSAC:MLPSAF:PL		0	0	0	0	0	0	0	0	0	0	0	0	0	.	0	0	0	0	0	0	0	0	0	.	0	.	0	0	0	0	0	0	0	0	0	0	0	0	0	0
NC_009632	119211	.	A	G	5905.5	.	AC=4;AF=0.028;AN=141;BaseQRankSum=0.848;DP=4631;Dels=0.00;FS=0.000;HaplotypeScore=0.0000;MLEAC=4;MLEAF=0.028;MQ=60.00;MQ0=0;MQRankSum=-1.745;QD=28.03;ReadPosRankSum=-0.233;EFF=INTERGENIC(MODIFIER||||||||)	GT:AD:DP:GQ:MLPSAC:MLPSAF:PL		0	1	1	1	1	0	0	0	0	0	0	0	0	.	0	0	0	0	0	0	0	0	0	.	0	.	0	0	0	0	0	0	0	0	0	0	0	0	0	0
NC_009632	119266	.	A	G	2758.42	.	AC=2;AF=0.014;AN=143;BaseQRankSum=-0.036;DP=4617;Dels=0.00;FS=7.842;HaplotypeScore=0.0000;MLEAC=2;MLEAF=0.014;MQ=60.00;MQ0=0;MQRankSum=-0.467;QD=26.72;ReadPosRankSum=-0.379;EFF=INTERGENIC(MODIFIER||||||||)	GT:AD:DP:GQ:MLPSAC:MLPSAF:PL		0	0	0	0	0	0	0	0	0	0	0	0	0	0	0	0	0	0	0	0	0	0	0	.	0	.	0	0	0	0	0	0	0	0	0	0	0	0	0	0
NC_009632	119302	.	G	A	1567.81	.	AC=1;AF=6.803e-03;AN=147;BaseQRankSum=0.174;DP=4683;Dels=0.00;FS=2.936;HaplotypeScore=0.0000;MLEAC=1;MLEAF=6.803e-03;MQ=60.00;MQ0=0;MQRankSum=0.553;QD=28.26;ReadPosRankSum=1.574;EFF=INTERGENIC(MODIFIER||||||||)	GT:AD:DP:GQ:MLPSAC:MLPSAF:PL		1	0	0	0	0	0	0	0	0	0	0	0	0	0	0	0	0	0	0	0	0	0	0	0	0	0	0	0	0	0	0	0	0	0	0	0	0	0	0	0
NC_009632	119313	.	A	G	1432.81	.	AC=1;AF=6.803e-03;AN=147;BaseQRankSum=0.553;DP=4728;Dels=0.00;FS=0.641;HaplotypeScore=0.0000;MLEAC=1;MLEAF=6.803e-03;MQ=60.00;MQ0=0;MQRankSum=0.225;QD=29.27;ReadPosRankSum=-1.553;EFF=INTERGENIC(MODIFIER||||||||)	GT:AD:DP:GQ:MLPSAC:MLPSAF:PL		0	0	0	0	0	0	0	0	0	0	0	0	0	0	0	0	0	0	0	0	1	0	0	0	0	0	0	0	0	0	0	0	0	0	0	0	0	0	0	0
NC_009632	119596	.	C	A	4576.33	.	AC=3;AF=0.020;AN=147;BaseQRankSum=-0.120;DP=4894;Dels=0.00;FS=3.683;HaplotypeScore=0.0000;MLEAC=3;MLEAF=0.020;MQ=60.00;MQ0=0;MQRankSum=-0.177;QD=31.59;ReadPosRankSum=0.771;EFF=NON_SYNONYMOUS_CODING(MODERATE|MISSENSE|atG/atT|M286I|SaurJH1_0104|protein_coding|CODING|YP_001315253.1|1)	GT:AD:DP:GQ:MLPSAC:MLPSAF:PL		0	0	0	0	0	0	0	0	0	0	0	0	0	0	0	0	0	0	0	0	0	0	0	0	0	0	0	0	0	0	0	0	0	0	0	0	0	0	0	0
NC_009632	119601	.	C	T	4487.33	.	AC=3;AF=0.020;AN=147;BaseQRankSum=0.558;DP=4913;Dels=0.00;FS=3.726;HaplotypeScore=0.0000;MLEAC=3;MLEAF=0.020;MQ=60.00;MQ0=0;MQRankSum=0.339;QD=32.44;ReadPosRankSum=1.375;EFF=NON_SYNONYMOUS_CODING(MODERATE|MISSENSE|Gca/Aca|A285T|SaurJH1_0104|protein_coding|CODING|YP_001315253.1|1)	GT:AD:DP:GQ:MLPSAC:MLPSAF:PL		0	0	0	0	0	0	0	0	0	0	0	0	0	0	0	0	0	0	0	0	0	0	0	0	0	0	0	0	0	0	0	0	0	0	0	0	0	0	0	0
NC_009632	119843	.	G	A	1388.81	.	AC=1;AF=6.803e-03;AN=147;BaseQRankSum=-0.113;DP=4838;Dels=0.00;FS=4.194;HaplotypeScore=0.0000;MLEAC=1;MLEAF=6.803e-03;MQ=60.00;MQ0=0;MQRankSum=0.781;QD=32.39;ReadPosRankSum=0.047;EFF=NON_SYNONYMOUS_CODING(MODERATE|MISSENSE|gCt/gTt|A204V|SaurJH1_0104|protein_coding|CODING|YP_001315253.1|1)	GT:AD:DP:GQ:MLPSAC:MLPSAF:PL		0	0	0	1	0	0	0	0	0	0	0	0	0	0	0	0	0	0	0	0	0	0	0	0	0	0	0	0	0	0	0	0	0	0	0	0	0	0	0	0
NC_009632	120379	.	C	T	2014.81	.	AC=1;AF=6.803e-03;AN=147;BaseQRankSum=0.492;DP=4784;Dels=0.00;FS=2.566;HaplotypeScore=0.0000;MLEAC=1;MLEAF=6.803e-03;MQ=60.00;MQ0=0;MQRankSum=-0.057;QD=33.90;ReadPosRankSum=2.264;EFF=SYNONYMOUS_CODING(LOW|SILENT|gtG/gtA|V25|SaurJH1_0104|protein_coding|CODING|YP_001315253.1|1)	GT:AD:DP:GQ:MLPSAC:MLPSAF:PL		0	0	0	0	0	0	0	0	0	1	0	0	0	0	0	0	0	0	0	0	0	0	0	0	0	0	0	0	0	0	0	0	0	0	0	0	0	0	0	0
NC_009632	120683	.	A	C	1343.81	.	AC=1;AF=6.803e-03;AN=147;BaseQRankSum=1.292;DP=4847;Dels=0.00;FS=3.255;HaplotypeScore=0.0000;MLEAC=1;MLEAF=6.803e-03;MQ=60.00;MQ0=0;MQRankSum=-0.586;QD=29.35;ReadPosRankSum=-1.267;EFF=NON_SYNONYMOUS_CODING(MODERATE|MISSENSE|Tca/Gca|S255A|SaurJH1_0105|protein_coding|CODING|YP_001315254.1|1)	GT:AD:DP:GQ:MLPSAC:MLPSAF:PL		0	0	0	0	0	0	0	0	0	0	0	0	0	0	0	0	0	0	0	0	0	0	0	0	0	0	0	0	0	0	0	0	0	0	0	0	0	0	0	0
NC_009632	120989	.	C	T	1253.81	.	AC=1;AF=6.803e-03;AN=147;BaseQRankSum=-1.791;DP=4822;Dels=0.00;FS=0.000;HaplotypeScore=0.0000;MLEAC=1;MLEAF=6.803e-03;MQ=60.00;MQ0=0;MQRankSum=0.504;QD=27.58;ReadPosRankSum=0.161;EFF=NON_SYNONYMOUS_CODING(MODERATE|MISSENSE|Gct/Act|A153T|SaurJH1_0105|protein_coding|CODING|YP_001315254.1|1)	GT:AD:DP:GQ:MLPSAC:MLPSAF:PL		0	0	0	0	0	0	0	0	0	0	0	0	0	0	0	0	0	0	0	1	0	0	0	0	0	0	0	0	0	0	0	0	0	0	0	0	0	0	0	0
NC_009632	121368	.	A	T	1612.81	.	AC=1;AF=6.803e-03;AN=147;BaseQRankSum=-0.617;DP=4785;Dels=0.00;FS=2.927;HaplotypeScore=0.0000;MLEAC=1;MLEAF=6.803e-03;MQ=60.00;MQ0=0;MQRankSum=0.233;QD=32.45;ReadPosRankSum=-1.260;EFF=SYNONYMOUS_CODING(LOW|SILENT|atT/atA|I26|SaurJH1_0105|protein_coding|CODING|YP_001315254.1|1)	GT:AD:DP:GQ:MLPSAC:MLPSAF:PL		1	0	0	0	0	0	0	0	0	0	0	0	0	0	0	0	0	0	0	0	0	0	0	0	0	0	0	0	0	0	0	0	0	0	0	0	0	0	0	0
NC_009632	121760	.	C	A	1432.81	.	AC=1;AF=6.803e-03;AN=147;BaseQRankSum=-0.076;DP=4694;Dels=0.00;FS=0.000;HaplotypeScore=0.0000;MLEAC=1;MLEAF=6.803e-03;MQ=60.00;MQ0=0;MQRankSum=-0.235;QD=29.55;ReadPosRankSum=-0.218;EFF=NON_SYNONYMOUS_CODING(MODERATE|MISSENSE|Gtt/Ttt|V232F|SaurJH1_0106|protein_coding|CODING|YP_001315255.1|1)	GT:AD:DP:GQ:MLPSAC:MLPSAF:PL		0	0	0	0	0	0	0	0	0	0	0	0	0	0	0	0	0	0	0	0	1	0	0	0	0	0	0	0	0	0	0	0	0	0	0	0	0	0	0	0
NC_009632	121811	.	C	T	3322.33	.	AC=3;AF=0.020;AN=147;BaseQRankSum=-1.604;DP=4737;Dels=0.00;FS=7.828;HaplotypeScore=0.0000;MLEAC=3;MLEAF=0.020;MQ=60.00;MQ0=0;MQRankSum=-1.719;QD=28.39;ReadPosRankSum=0.404;EFF=NON_SYNONYMOUS_CODING(MODERATE|MISSENSE|Gaa/Aaa|E215K|SaurJH1_0106|protein_coding|CODING|YP_001315255.1|1)	GT:AD:DP:GQ:MLPSAC:MLPSAF:PL		0	0	0	0	0	0	0	0	0	0	0	0	0	0	0	0	0	0	0	0	0	0	0	0	0	0	0	0	0	0	0	0	0	0	0	0	0	0	0	0
NC_009632	122127	.	C	T	940.81	.	AC=1;AF=6.803e-03;AN=147;BaseQRankSum=0.575;DP=4739;Dels=0.00;FS=10.358;HaplotypeScore=0.0000;MLEAC=1;MLEAF=6.803e-03;MQ=60.00;MQ0=0;MQRankSum=-0.337;QD=31.20;ReadPosRankSum=0.545;EFF=SYNONYMOUS_CODING(LOW|SILENT|gaG/gaA|E109|SaurJH1_0106|protein_coding|CODING|YP_001315255.1|1)	GT:AD:DP:GQ:MLPSAC:MLPSAF:PL		0	0	0	0	0	0	0	0	0	0	0	0	0	0	0	0	0	0	0	0	0	0	0	0	0	0	0	0	0	0	0	0	0	0	0	0	0	0	0	0
NC_009632	122503	.	G	A	1612.81	.	AC=1;AF=6.803e-03;AN=147;BaseQRankSum=-0.526;DP=4710;Dels=0.00;FS=4.917;HaplotypeScore=0.0000;MLEAC=1;MLEAF=6.803e-03;MQ=60.00;MQ0=0;MQRankSum=-0.437;QD=34.49;ReadPosRankSum=-0.947;EFF=INTERGENIC(MODIFIER||||||||)	GT:AD:DP:GQ:MLPSAC:MLPSAF:PL		0	0	0	0	0	0	0	0	0	0	0	0	0	0	0	0	0	0	0	0	0	1	0	0	0	0	0	0	0	0	0	0	0	0	0	0	0	0	0	0
NC_009632	122619	.	G	A	1567.81	.	AC=1;AF=6.803e-03;AN=147;BaseQRankSum=-0.661;DP=4754;Dels=0.00;FS=0.000;HaplotypeScore=0.2109;MLEAC=1;MLEAF=6.803e-03;MQ=60.00;MQ0=0;MQRankSum=-2.409;QD=28.60;ReadPosRankSum=-2.126;EFF=INTERGENIC(MODIFIER||||||||)	GT:AD:DP:GQ:MLPSAC:MLPSAF:PL		0	0	0	0	0	0	0	0	0	0	0	0	0	0	0	0	0	0	0	0	0	0	0	0	0	0	0	0	0	0	0	0	0	0	0	0	0	0	0	0
NC_009632	122621	.	G	T	1388.81	.	AC=1;AF=6.803e-03;AN=147;BaseQRankSum=1.035;DP=4761;Dels=0.00;FS=0.000;HaplotypeScore=0.2177;MLEAC=1;MLEAF=6.803e-03;MQ=60.00;MQ0=0;MQRankSum=0.657;QD=24.59;ReadPosRankSum=-0.859;EFF=INTERGENIC(MODIFIER||||||||)	GT:AD:DP:GQ:MLPSAC:MLPSAF:PL		0	0	0	0	0	0	0	0	0	0	0	0	0	0	0	0	0	0	0	0	0	0	0	0	0	0	0	0	0	0	0	0	0	1	0	0	0	0	0	0
NC_009632	122634	.	T	G	11268	.	AC=8;AF=0.054;AN=147;BaseQRankSum=0.435;DP=4772;Dels=0.00;FS=12.074;HaplotypeScore=0.1768;MLEAC=8;MLEAF=0.054;MQ=60.00;MQ0=0;MQRankSum=-1.505;QD=30.28;ReadPosRankSum=-0.532;EFF=INTERGENIC(MODIFIER||||||||)	GT:AD:DP:GQ:MLPSAC:MLPSAF:PL		0	0	0	0	0	0	0	0	0	0	0	0	0	0	0	0	0	0	0	0	0	0	0	0	0	0	0	0	0	0	0	0	0	0	0	0	0	0	0	0
NC_009632	122640	.	A	G	1298.81	.	AC=1;AF=6.803e-03;AN=147;BaseQRankSum=-0.536;DP=4789;Dels=0.00;FS=1.441;HaplotypeScore=0.2041;MLEAC=1;MLEAF=6.803e-03;MQ=60.00;MQ0=0;MQRankSum=0.212;QD=30.46;ReadPosRankSum=-0.599;EFF=INTERGENIC(MODIFIER||||||||)	GT:AD:DP:GQ:MLPSAC:MLPSAF:PL		0	0	0	0	0	0	0	0	0	0	0	0	0	0	0	0	0	0	1	0	0	0	0	0	0	0	0	0	0	0	0	0	0	0	0	0	0	0	0	0
NC_009632	123282	.	T	G	1298.81	.	AC=1;AF=6.803e-03;AN=147;BaseQRankSum=1.347;DP=4759;Dels=0.00;FS=3.290;HaplotypeScore=0.0000;MLEAC=1;MLEAF=6.803e-03;MQ=60.00;MQ0=0;MQRankSum=-0.415;QD=26.41;ReadPosRankSum=-0.440;EFF=NON_SYNONYMOUS_CODING(MODERATE|MISSENSE|gTg/gGg|V200G|SaurJH1_0107|protein_coding|CODING|YP_001315256.1|1)	GT:AD:DP:GQ:MLPSAC:MLPSAF:PL		0	0	0	0	0	0	0	0	0	0	0	0	0	0	0	0	0	0	0	0	0	0	0	0	0	0	0	0	0	0	0	0	0	0	0	0	0	0	0	1
NC_009632	123283	.	G	T	1253.81	.	AC=1;AF=6.803e-03;AN=147;BaseQRankSum=0.281;DP=4761;Dels=0.00;FS=4.476;HaplotypeScore=0.0000;MLEAC=1;MLEAF=6.803e-03;MQ=60.00;MQ0=0;MQRankSum=-1.093;QD=28.52;ReadPosRankSum=-0.208;EFF=SYNONYMOUS_CODING(LOW|SILENT|gtG/gtT|V200|SaurJH1_0107|protein_coding|CODING|YP_001315256.1|1)	GT:AD:DP:GQ:MLPSAC:MLPSAF:PL		0	0	0	0	0	0	0	0	0	0	0	0	0	0	0	0	0	0	0	0	0	0	0	0	0	0	0	0	0	0	0	0	0	0	0	0	0	0	0	1
NC_009632	124909	.	C	G	1298.81	.	AC=1;AF=6.803e-03;AN=147;BaseQRankSum=-0.847;DP=4751;Dels=0.00;FS=0.000;HaplotypeScore=0.0000;MLEAC=1;MLEAF=6.803e-03;MQ=60.00;MQ0=0;MQRankSum=-0.814;QD=32.85;ReadPosRankSum=-1.918;EFF=NON_SYNONYMOUS_CODING(MODERATE|MISSENSE|cCa/cGa|P73R|SaurJH1_0109|protein_coding|CODING|YP_001315258.1|1)	GT:AD:DP:GQ:MLPSAC:MLPSAF:PL		0	0	0	0	0	0	0	0	0	0	0	0	0	0	0	0	0	0	0	0	0	0	0	0	0	0	0	0	0	0	0	0	0	0	0	0	0	0	0	0
NC_009632	125606	.	A	C	1746.81	.	AC=1;AF=6.803e-03;AN=147;BaseQRankSum=0.840;DP=4876;Dels=0.00;FS=4.621;HaplotypeScore=0.0000;MLEAC=1;MLEAF=6.803e-03;MQ=60.00;MQ0=0;MQRankSum=0.631;QD=33.91;ReadPosRankSum=1.058;EFF=SYNONYMOUS_CODING(LOW|SILENT|gcA/gcC|A305|SaurJH1_0109|protein_coding|CODING|YP_001315258.1|1)	GT:AD:DP:GQ:MLPSAC:MLPSAF:PL		0	0	0	0	0	0	0	0	0	0	0	0	0	0	0	0	0	0	0	0	0	0	0	0	0	0	0	0	0	0	0	0	0	0	0	0	0	0	0	0
NC_009632	125828	.	C	T	1209.81	.	AC=1;AF=6.803e-03;AN=147;BaseQRankSum=-1.011;DP=4748;Dels=0.00;FS=3.407;HaplotypeScore=0.1905;MLEAC=1;MLEAF=6.803e-03;MQ=60.00;MQ0=0;MQRankSum=0.847;QD=31.99;ReadPosRankSum=0.363;EFF=SYNONYMOUS_CODING(LOW|SILENT|cgC/cgT|R379|SaurJH1_0109|protein_coding|CODING|YP_001315258.1|1)	GT:AD:DP:GQ:MLPSAC:MLPSAF:PL		0	1	0	0	0	0	0	0	0	0	0	0	0	0	0	0	0	0	0	0	0	0	0	0	0	0	0	0	0	0	0	0	0	0	0	0	0	0	0	0
NC_009632	125829	.	A	C	1612.81	.	AC=1;AF=6.803e-03;AN=147;BaseQRankSum=0.673;DP=4757;Dels=0.00;FS=0.602;HaplotypeScore=0.1905;MLEAC=1;MLEAF=6.803e-03;MQ=60.00;MQ0=0;MQRankSum=0.640;QD=27.20;ReadPosRankSum=-1.064;EFF=NON_SYNONYMOUS_CODING(MODERATE|MISSENSE|Act/Cct|T380P|SaurJH1_0109|protein_coding|CODING|YP_001315258.1|1)	GT:AD:DP:GQ:MLPSAC:MLPSAF:PL		0	0	0	0	0	0	0	0	0	0	0	0	0	0	0	0	0	0	0	0	0	0	0	0	0	0	0	0	0	0	0	0	0	0	0	0	0	0	0	0
NC_009632	126221	.	T	C	1701.81	.	AC=1;AF=6.803e-03;AN=147;BaseQRankSum=0.492;DP=4694;Dels=0.00;FS=16.347;HaplotypeScore=0.0000;MLEAC=1;MLEAF=6.803e-03;MQ=60.00;MQ0=0;MQRankSum=-0.251;QD=34.86;ReadPosRankSum=-0.306;EFF=SYNONYMOUS_CODING(LOW|SILENT|agT/agC|S510|SaurJH1_0109|protein_coding|CODING|YP_001315258.1|1)	GT:AD:DP:GQ:MLPSAC:MLPSAF:PL		0	0	0	0	0	0	0	0	0	0	0	0	0	0	0	0	0	0	0	0	0	0	0	0	0	0	0	0	0	0	0	0	0	0	0	0	0	0	0	0
NC_009632	126810	.	G	T	27598.1	.	AC=18;AF=0.122;AN=147;BaseQRankSum=0.973;DP=4884;Dels=0.00;FS=5.777;HaplotypeScore=0.0000;MLEAC=18;MLEAF=0.122;MQ=60.00;MQ0=0;MQRankSum=-0.549;QD=31.30;ReadPosRankSum=1.145;EFF=SYNONYMOUS_CODING(LOW|SILENT|gcG/gcT|A124|SaurJH1_0110|protein_coding|CODING|YP_001315259.1|1)	GT:AD:DP:GQ:MLPSAC:MLPSAF:PL		0	0	0	0	0	0	0	0	0	0	0	0	0	0	0	0	0	0	0	0	0	0	1	1	1	1	1	1	1	1	1	1	1	1	1	1	1	1	1	0
NC_009632	127162	.	C	A	1701.81	.	AC=1;AF=6.803e-03;AN=147;BaseQRankSum=-1.019;DP=4851;Dels=0.00;FS=0.000;HaplotypeScore=0.0000;MLEAC=1;MLEAF=6.803e-03;MQ=60.00;MQ0=0;MQRankSum=-0.001;QD=28.97;ReadPosRankSum=0.331;EFF=NON_SYNONYMOUS_CODING(MODERATE|MISSENSE|Cca/Aca|P242T|SaurJH1_0110|protein_coding|CODING|YP_001315259.1|1)	GT:AD:DP:GQ:MLPSAC:MLPSAF:PL		0	0	0	0	0	0	0	1	0	0	0	0	0	0	0	0	0	0	0	0	0	0	0	0	0	0	0	0	0	0	0	0	0	0	0	0	0	0	0	0
NC_009632	127214	.	G	A	1432.81	.	AC=1;AF=6.803e-03;AN=147;BaseQRankSum=0.775;DP=4813;Dels=0.00;FS=0.642;HaplotypeScore=0.0000;MLEAC=1;MLEAF=6.803e-03;MQ=60.00;MQ0=0;MQRankSum=0.472;QD=31.35;ReadPosRankSum=0.405;EFF=NON_SYNONYMOUS_CODING(MODERATE|MISSENSE|gGa/gAa|G259E|SaurJH1_0110|protein_coding|CODING|YP_001315259.1|1)	GT:AD:DP:GQ:MLPSAC:MLPSAF:PL		0	0	0	0	0	0	0	0	0	0	0	0	0	0	0	0	0	0	0	0	0	0	0	0	1	0	0	0	0	0	0	0	0	0	0	0	0	0	0	0
NC_009632	127358	.	C	T	1567.81	.	AC=1;AF=6.803e-03;AN=147;BaseQRankSum=-0.383;DP=4844;Dels=0.00;FS=0.617;HaplotypeScore=0.0000;MLEAC=1;MLEAF=6.803e-03;MQ=60.00;MQ0=0;MQRankSum=0.224;QD=31.68;ReadPosRankSum=-1.022;EFF=NON_SYNONYMOUS_CODING(MODERATE|MISSENSE|aCg/aTg|T307M|SaurJH1_0110|protein_coding|CODING|YP_001315259.1|1)	GT:AD:DP:GQ:MLPSAC:MLPSAF:PL		0	0	0	1	0	0	0	0	0	0	0	0	0	0	0	0	0	0	0	0	0	0	0	0	0	0	0	0	0	0	0	0	0	0	0	0	0	0	0	0
NC_009632	128075	.	G	T	1656.81	.	AC=1;AF=6.803e-03;AN=147;BaseQRankSum=-1.342;DP=4823;Dels=0.00;FS=2.020;HaplotypeScore=0.0000;MLEAC=1;MLEAF=6.803e-03;MQ=60.00;MQ0=0;MQRankSum=0.128;QD=26.93;ReadPosRankSum=-0.074;EFF=NON_SYNONYMOUS_CODING(MODERATE|MISSENSE|Gta/Tta|V131L|SaurJH1_0111|protein_coding|CODING|YP_001315260.1|1|WARNING_TRANSCRIPT_NO_START_CODON)	GT:AD:DP:GQ:MLPSAC:MLPSAF:PL		0	0	0	0	0	0	0	0	0	0	0	0	0	0	0	0	0	0	0	0	0	0	0	0	1	0	0	0	0	0	0	0	0	0	0	0	0	0	0	0
NC_009632	128832	.	T	A	1432.81	.	AC=1;AF=6.803e-03;AN=147;BaseQRankSum=-1.938;DP=4836;Dels=0.00;FS=2.182;HaplotypeScore=0.0000;MLEAC=1;MLEAF=6.803e-03;MQ=60.00;MQ0=0;MQRankSum=0.334;QD=27.41;ReadPosRankSum=0.025;EFF=NON_SYNONYMOUS_CODING(MODERATE|MISSENSE|gTg/gAg|V383E|SaurJH1_0111|protein_coding|CODING|YP_001315260.1|1|WARNING_TRANSCRIPT_NO_START_CODON)	GT:AD:DP:GQ:MLPSAC:MLPSAF:PL		0	0	0	0	0	0	0	0	0	0	0	0	0	0	0	0	0	0	0	0	0	0	0	0	0	0	0	0	0	0	0	0	0	0	0	0	0	0	0	0
NC_009632	129029	.	A	C	1880.81	.	AC=1;AF=6.803e-03;AN=147;BaseQRankSum=1.346;DP=4707;Dels=0.00;FS=0.557;HaplotypeScore=0.0000;MLEAC=1;MLEAF=6.803e-03;MQ=60.00;MQ0=0;MQRankSum=-0.151;QD=33.19;ReadPosRankSum=-0.674;EFF=NON_SYNONYMOUS_CODING(MODERATE|MISSENSE|Acg/Ccg|T449P|SaurJH1_0111|protein_coding|CODING|YP_001315260.1|1|WARNING_TRANSCRIPT_NO_START_CODON)	GT:AD:DP:GQ:MLPSAC:MLPSAF:PL		0	0	0	0	0	0	0	0	0	0	0	0	0	0	0	0	0	0	0	0	0	0	0	0	1	0	0	0	0	0	0	0	0	0	0	0	0	0	0	0
NC_009632	130544	.	T	C	1612.81	.	AC=1;AF=6.803e-03;AN=147;BaseQRankSum=0.881;DP=4842;Dels=0.00;FS=2.052;HaplotypeScore=0.0000;MLEAC=1;MLEAF=6.803e-03;MQ=60.00;MQ0=0;MQRankSum=0.539;QD=32.87;ReadPosRankSum=0.705;EFF=SYNONYMOUS_CODING(LOW|SILENT|gaT/gaC|D381|SaurJH1_0112|protein_coding|CODING|YP_001315261.1|1|WARNING_TRANSCRIPT_NO_START_CODON)	GT:AD:DP:GQ:MLPSAC:MLPSAF:PL		0	0	0	0	0	0	0	0	0	0	0	0	0	0	0	0	0	0	0	0	0	0	0	0	1	0	0	0	0	0	0	0	0	0	0	0	0	0	0	0
NC_009632	130647	.	C	T	1746.81	.	AC=1;AF=6.803e-03;AN=147;BaseQRankSum=-0.867;DP=4727;Dels=0.00;FS=1.974;HaplotypeScore=0.0000;MLEAC=1;MLEAF=6.803e-03;MQ=60.00;MQ0=0;MQRankSum=0.315;QD=24.71;ReadPosRankSum=0.221;EFF=NON_SYNONYMOUS_CODING(MODERATE|MISSENSE|Ctt/Ttt|L416F|SaurJH1_0112|protein_coding|CODING|YP_001315261.1|1|WARNING_TRANSCRIPT_NO_START_CODON)	GT:AD:DP:GQ:MLPSAC:MLPSAF:PL		0	0	0	0	0	0	0	0	0	0	0	0	0	0	0	0	0	0	0	0	0	0	0	0	0	0	0	0	0	0	0	0	0	0	0	0	0	0	0	0
NC_009632	130820	.	A	G	1612.81	.	AC=1;AF=6.803e-03;AN=147;BaseQRankSum=-1.468;DP=4819;Dels=0.00;FS=0.000;HaplotypeScore=0.0000;MLEAC=1;MLEAF=6.803e-03;MQ=60.00;MQ0=0;MQRankSum=-0.594;QD=26.33;ReadPosRankSum=-0.452;EFF=SYNONYMOUS_CODING(LOW|SILENT|gcA/gcG|A473|SaurJH1_0112|protein_coding|CODING|YP_001315261.1|1|WARNING_TRANSCRIPT_NO_START_CODON)	GT:AD:DP:GQ:MLPSAC:MLPSAF:PL		0	0	0	0	0	0	0	0	0	0	0	0	0	0	0	0	0	0	0	0	0	0	0	0	0	0	0	0	0	0	0	0	0	0	0	0	0	0	0	0
NC_009632	131008	.	C	T	1388.81	.	AC=1;AF=6.803e-03;AN=147;BaseQRankSum=-0.743;DP=4828;Dels=0.00;FS=1.390;HaplotypeScore=0.0000;MLEAC=1;MLEAF=6.803e-03;MQ=60.00;MQ0=0;MQRankSum=-1.553;QD=29.54;ReadPosRankSum=0.449;EFF=NON_SYNONYMOUS_CODING(MODERATE|MISSENSE|gCa/gTa|A536V|SaurJH1_0112|protein_coding|CODING|YP_001315261.1|1|WARNING_TRANSCRIPT_NO_START_CODON)	GT:AD:DP:GQ:MLPSAC:MLPSAF:PL		0	0	0	0	0	0	0	0	0	0	0	0	0	0	0	0	0	0	0	0	0	0	0	0	0	0	0	0	0	0	0	0	0	0	0	0	0	0	0	0
NC_009632	131258	.	G	T	2445.18	.	AC=2;AF=0.014;AN=147;BaseQRankSum=0.764;DP=4896;Dels=0.00;FS=0.000;HaplotypeScore=0.0000;MLEAC=2;MLEAF=0.014;MQ=60.00;MQ0=0;MQRankSum=0.418;QD=29.60;ReadPosRankSum=1.365;EFF=NON_SYNONYMOUS_CODING(MODERATE|MISSENSE|aGc/aTc|S36I|SaurJH1_0113|protein_coding|CODING|YP_001315262.1|1)	GT:AD:DP:GQ:MLPSAC:MLPSAF:PL		0	0	0	0	0	0	0	0	0	0	0	0	0	0	0	0	0	0	0	0	0	0	0	0	0	0	0	0	0	0	0	0	0	0	0	0	0	0	0	0
NC_009632	131899	.	G	T	1567.81	.	AC=1;AF=6.803e-03;AN=147;BaseQRankSum=-0.211;DP=4757;Dels=0.00;FS=2.938;HaplotypeScore=0.0000;MLEAC=1;MLEAF=6.803e-03;MQ=60.00;MQ0=0;MQRankSum=1.728;QD=28.13;ReadPosRankSum=0.245;EFF=NON_SYNONYMOUS_CODING(MODERATE|MISSENSE|Gcg/Tcg|A250S|SaurJH1_0113|protein_coding|CODING|YP_001315262.1|1)	GT:AD:DP:GQ:MLPSAC:MLPSAF:PL		0	0	0	0	0	0	0	0	0	0	0	0	0	0	0	0	0	0	0	0	0	0	0	0	0	0	0	0	0	0	0	0	0	0	0	0	0	0	0	0
NC_009632	132245	.	T	C	1522.81	.	AC=1;AF=6.803e-03;AN=147;BaseQRankSum=0.224;DP=4955;Dels=0.00;FS=5.089;HaplotypeScore=0.0000;MLEAC=1;MLEAF=6.803e-03;MQ=60.00;MQ0=0;MQRankSum=-0.145;QD=23.07;ReadPosRankSum=1.898;EFF=SYNONYMOUS_CODING(LOW|SILENT|agT/agC|S105|SaurJH1_0114|protein_coding|CODING|YP_001315263.1|1)	GT:AD:DP:GQ:MLPSAC:MLPSAF:PL		0	0	0	0	0	0	0	0	0	0	0	0	0	0	0	0	0	0	0	0	0	0	0	0	0	0	1	0	0	0	0	0	0	0	0	0	0	0	0	0
NC_009632	132556	.	C	G	25368.7	.	AC=17;AF=0.116;AN=147;BaseQRankSum=0.766;DP=4872;Dels=0.00;FS=3.471;HaplotypeScore=0.0000;MLEAC=17;MLEAF=0.116;MQ=60.00;MQ0=0;MQRankSum=-0.359;QD=25.50;ReadPosRankSum=0.626;EFF=NON_SYNONYMOUS_CODING(MODERATE|MISSENSE|gCa/gGa|A209G|SaurJH1_0114|protein_coding|CODING|YP_001315263.1|1)	GT:AD:DP:GQ:MLPSAC:MLPSAF:PL		0	0	0	0	0	0	0	0	0	0	0	0	0	0	0	0	0	0	0	0	0	0	0	1	1	1	1	1	1	1	1	1	1	1	1	1	1	1	1	0
NC_009632	132977	.	C	T	1612.81	.	AC=1;AF=6.803e-03;AN=147;BaseQRankSum=-0.961;DP=4811;Dels=0.00;FS=1.291;HaplotypeScore=0.0000;MLEAC=1;MLEAF=6.803e-03;MQ=60.00;MQ0=0;MQRankSum=-1.247;QD=28.68;ReadPosRankSum=0.119;EFF=SYNONYMOUS_CODING(LOW|SILENT|gtC/gtT|V349|SaurJH1_0114|protein_coding|CODING|YP_001315263.1|1)	GT:AD:DP:GQ:MLPSAC:MLPSAF:PL		0	0	0	0	0	1	0	0	0	0	0	0	0	0	0	0	0	0	0	0	0	0	0	0	0	0	0	0	0	0	0	0	0	0	0	0	0	0	0	0
NC_009632	133263	.	C	A	1567.81	.	AC=1;AF=6.803e-03;AN=147;BaseQRankSum=-0.406;DP=4746;Dels=0.00;FS=1.304;HaplotypeScore=0.0000;MLEAC=1;MLEAF=6.803e-03;MQ=60.00;MQ0=0;MQRankSum=1.088;QD=29.59;ReadPosRankSum=0.054;EFF=NON_SYNONYMOUS_CODING(MODERATE|MISSENSE|Cct/Act|P43T|SaurJH1_0115|protein_coding|CODING|YP_001315264.1|1)	GT:AD:DP:GQ:MLPSAC:MLPSAF:PL		0	0	0	0	0	0	0	0	0	0	0	0	0	0	0	0	0	0	0	0	0	0	0	0	0	0	0	0	0	0	0	0	0	0	0	0	0	0	0	0
NC_009632	133284	.	C	A	1074.81	.	AC=1;AF=6.803e-03;AN=147;BaseQRankSum=-0.785;DP=4739;Dels=0.00;FS=4.918;HaplotypeScore=0.0000;MLEAC=1;MLEAF=6.803e-03;MQ=60.00;MQ0=0;MQRankSum=-0.670;QD=32.60;ReadPosRankSum=1.521;EFF=NON_SYNONYMOUS_CODING(MODERATE|MISSENSE|Caa/Aaa|Q50K|SaurJH1_0115|protein_coding|CODING|YP_001315264.1|1)	GT:AD:DP:GQ:MLPSAC:MLPSAF:PL		0	0	0	1	0	0	0	0	0	0	0	0	0	0	0	0	0	0	0	0	0	0	0	0	0	0	0	0	0	0	0	0	0	0	0	0	0	0	0	0
NC_009632	133621	.	C	T	1656.81	.	AC=1;AF=6.803e-03;AN=147;BaseQRankSum=0.408;DP=4695;Dels=0.00;FS=0.596;HaplotypeScore=0.0000;MLEAC=1;MLEAF=6.803e-03;MQ=60.00;MQ0=0;MQRankSum=1.311;QD=32.05;ReadPosRankSum=2.103;EFF=NON_SYNONYMOUS_CODING(MODERATE|MISSENSE|gCa/gTa|A162V|SaurJH1_0115|protein_coding|CODING|YP_001315264.1|1)	GT:AD:DP:GQ:MLPSAC:MLPSAF:PL		0	0	0	0	0	0	0	0	0	0	0	0	0	0	0	0	0	0	0	0	0	0	0	0	0	0	0	0	0	0	0	0	0	0	0	0	0	0	0	0
NC_009632	133988	.	A	G	4398.33	.	AC=3;AF=0.020;AN=147;BaseQRankSum=0.139;DP=4866;Dels=0.00;FS=1.634;HaplotypeScore=0.0000;MLEAC=3;MLEAF=0.020;MQ=60.00;MQ0=0;MQRankSum=-0.525;QD=29.82;ReadPosRankSum=0.925;EFF=INTERGENIC(MODIFIER||||||||)	GT:AD:DP:GQ:MLPSAC:MLPSAF:PL		0	0	0	0	0	0	0	0	0	0	0	0	0	0	0	0	0	0	0	0	0	0	0	0	0	0	0	0	0	0	0	0	0	0	0	0	0	0	0	0
NC_009632	134068	.	T	G	1074.81	.	AC=1;AF=6.803e-03;AN=147;BaseQRankSum=-0.214;DP=4876;Dels=0.00;FS=4.976;HaplotypeScore=0.0000;MLEAC=1;MLEAF=6.803e-03;MQ=60.00;MQ0=0;MQRankSum=1.183;QD=28.98;ReadPosRankSum=0.396;EFF=INTERGENIC(MODIFIER||||||||)	GT:AD:DP:GQ:MLPSAC:MLPSAF:PL		0	0	0	0	0	0	0	0	0	0	0	0	0	0	0	0	0	0	0	0	0	0	0	0	0	0	0	0	0	0	0	0	0	0	0	0	0	0	0	0
NC_009632	134100	.	G	A	4353.33	.	AC=3;AF=0.020;AN=147;BaseQRankSum=-0.338;DP=4876;Dels=0.00;FS=3.203;HaplotypeScore=0.0000;MLEAC=3;MLEAF=0.020;MQ=60.00;MQ0=0;MQRankSum=-0.486;QD=31.21;ReadPosRankSum=-0.794;EFF=NON_SYNONYMOUS_CODING(MODERATE|MISSENSE|Gaa/Aaa|E2K|SaurJH1_0116|protein_coding|CODING|YP_001315265.1|1)	GT:AD:DP:GQ:MLPSAC:MLPSAF:PL		0	0	0	0	0	0	0	0	0	0	0	0	0	0	0	0	0	0	0	0	0	0	0	0	0	0	0	0	0	0	0	0	0	0	0	0	0	0	0	0
NC_009632	134205	.	C	T	1791.81	.	AC=1;AF=6.803e-03;AN=147;BaseQRankSum=0.474;DP=4861;Dels=0.00;FS=3.581;HaplotypeScore=0.0000;MLEAC=1;MLEAF=6.803e-03;MQ=60.00;MQ0=0;MQRankSum=0.690;QD=28.68;ReadPosRankSum=-0.026;EFF=SYNONYMOUS_CODING(LOW|SILENT|Cta/Tta|L37|SaurJH1_0116|protein_coding|CODING|YP_001315265.1|1)	GT:AD:DP:GQ:MLPSAC:MLPSAF:PL		0	0	0	0	0	0	0	0	0	0	0	0	0	0	0	0	0	0	0	0	0	0	0	0	0	0	0	0	0	0	0	0	0	0	0	0	0	0	0	0
NC_009632	134712	.	A	G	1209.81	.	AC=1;AF=6.803e-03;AN=147;BaseQRankSum=0.321;DP=4779;Dels=0.00;FS=5.869;HaplotypeScore=0.0000;MLEAC=1;MLEAF=6.803e-03;MQ=60.00;MQ0=0;MQRankSum=-1.039;QD=31.23;ReadPosRankSum=1.512;EFF=NON_SYNONYMOUS_CODING(MODERATE|MISSENSE|Aaa/Gaa|K206E|SaurJH1_0116|protein_coding|CODING|YP_001315265.1|1)	GT:AD:DP:GQ:MLPSAC:MLPSAF:PL		0	0	0	1	0	0	0	0	0	0	0	0	0	0	0	0	0	0	0	0	0	0	0	0	0	0	0	0	0	0	0	0	0	0	0	0	0	0	0	0
NC_009632	134745	.	TA	T	791.76	.	AC=1;AF=6.803e-03;AN=147;BaseQRankSum=-0.814;DP=4776;FS=0.765;MLEAC=1;MLEAF=6.803e-03;MQ=60.00;MQ0=0;MQRankSum=-0.811;QD=29.32;RPA=7,6;RU=A;ReadPosRankSum=-0.043;STR;EFF=INTERGENIC(MODIFIER||||||||)	GT:AD:DP:GQ:MLPSAC:MLPSAF:PL		0	0	0	0	0	0	0	0	0	1	0	0	0	0	0	0	0	0	0	0	0	0	0	0	0	0	0	0	0	0	0	0	0	0	0	0	0	0	0	0
NC_009632	134812	.	T	C	7276.21	.	AC=5;AF=0.034;AN=147;BaseQRankSum=1.068;DP=4712;Dels=0.00;FS=5.728;HaplotypeScore=0.0000;MLEAC=5;MLEAF=0.034;MQ=60.00;MQ0=0;MQRankSum=0.529;QD=27.15;ReadPosRankSum=-1.022;EFF=INTERGENIC(MODIFIER||||||||)	GT:AD:DP:GQ:MLPSAC:MLPSAF:PL		0	0	0	0	0	0	0	0	0	0	0	0	0	0	0	0	0	0	0	0	0	0	0	0	0	0	0	0	0	0	0	0	0	0	0	0	0	0	0	0
NC_009632	134824	.	C	T	2328.81	.	AC=1;AF=6.803e-03;AN=147;BaseQRankSum=1.196;DP=4685;Dels=0.00;FS=3.888;HaplotypeScore=0.1905;MLEAC=1;MLEAF=6.803e-03;MQ=60.00;MQ0=0;MQRankSum=-0.105;QD=36.20;ReadPosRankSum=0.679;EFF=INTERGENIC(MODIFIER||||||||)	GT:AD:DP:GQ:MLPSAC:MLPSAF:PL		0	0	0	0	0	0	0	0	1	0	0	0	0	0	0	0	0	0	0	0	0	0	0	0	0	0	0	0	0	0	0	0	0	0	0	0	0	0	0	0
NC_009632	134829	.	C	T	1298.81	.	AC=1;AF=6.803e-03;AN=147;BaseQRankSum=0.415;DP=4668;Dels=0.00;FS=3.302;HaplotypeScore=0.2041;MLEAC=1;MLEAF=6.803e-03;MQ=60.00;MQ0=0;MQRankSum=-1.583;QD=33.50;ReadPosRankSum=-1.773;EFF=INTERGENIC(MODIFIER||||||||)	GT:AD:DP:GQ:MLPSAC:MLPSAF:PL		0	0	0	0	0	0	0	0	0	0	0	0	0	0	0	0	0	0	0	0	0	0	0	0	0	0	0	0	0	0	0	0	0	0	1	0	0	0	0	0
NC_009632	134858	.	G	A	5366.77	.	AC=4;AF=0.027;AN=147;BaseQRankSum=-0.727;DP=4669;Dels=0.00;FS=0.329;HaplotypeScore=0.0000;MLEAC=4;MLEAF=0.027;MQ=60.00;MQ0=0;MQRankSum=-1.457;QD=29.24;ReadPosRankSum=0.704;EFF=INTERGENIC(MODIFIER||||||||)	GT:AD:DP:GQ:MLPSAC:MLPSAF:PL		0	0	0	0	0	0	0	0	0	0	0	0	0	0	0	0	0	0	0	0	0	0	0	0	0	0	0	0	0	0	0	0	0	0	0	0	0	0	0	0
NC_009632	135017	.	G	T	4173.33	.	AC=3;AF=0.020;AN=147;BaseQRankSum=-1.826;DP=4665;Dels=0.00;FS=4.534;HaplotypeScore=0.0000;MLEAC=3;MLEAF=0.020;MQ=60.00;MQ0=0;MQRankSum=-1.223;QD=25.99;ReadPosRankSum=-0.945;EFF=NON_SYNONYMOUS_CODING(MODERATE|MISSENSE|gGt/gTt|G28V|SaurJH1_0117|protein_coding|CODING|YP_001315266.1|1)	GT:AD:DP:GQ:MLPSAC:MLPSAF:PL		0	0	0	0	0	0	0	0	0	0	0	0	0	0	0	0	0	0	0	0	0	0	0	0	0	0	0	0	0	0	0	0	0	0	0	0	0	0	0	0
NC_009632	135115	.	G	T	2328.81	.	AC=1;AF=6.803e-03;AN=147;BaseQRankSum=-0.241;DP=4811;Dels=0.00;FS=3.864;HaplotypeScore=0.0000;MLEAC=1;MLEAF=6.803e-03;MQ=60.00;MQ0=0;MQRankSum=-0.138;QD=26.66;ReadPosRankSum=-0.439;EFF=NON_SYNONYMOUS_CODING(MODERATE|MISSENSE|Gat/Tat|D61Y|SaurJH1_0117|protein_coding|CODING|YP_001315266.1|1)	GT:AD:DP:GQ:MLPSAC:MLPSAF:PL		0	0	0	0	0	0	0	0	1	0	0	0	0	0	0	0	0	0	0	0	0	0	0	0	0	0	0	0	0	0	0	0	0	0	0	0	0	0	0	0
NC_009632	135211	.	C	T	3949.33	.	AC=3;AF=0.020;AN=147;BaseQRankSum=0.393;DP=4810;Dels=0.00;FS=2.245;HaplotypeScore=0.0000;MLEAC=3;MLEAF=0.020;MQ=60.00;MQ0=0;MQRankSum=0.435;QD=28.64;ReadPosRankSum=0.711;EFF=NON_SYNONYMOUS_CODING(MODERATE|MISSENSE|Cca/Tca|P93S|SaurJH1_0117|protein_coding|CODING|YP_001315266.1|1)	GT:AD:DP:GQ:MLPSAC:MLPSAF:PL		0	0	0	0	0	0	0	0	0	0	0	0	0	0	0	0	0	0	0	0	0	0	0	0	0	0	0	0	0	0	0	0	0	0	0	0	0	0	0	0
NC_009632	135297	.	A	G	18332	.	AC=13;AF=0.088;AN=147;BaseQRankSum=-0.996;DP=4834;Dels=0.00;FS=0.984;HaplotypeScore=0.0000;MLEAC=13;MLEAF=0.088;MQ=60.00;MQ0=0;MQRankSum=0.005;QD=32.84;ReadPosRankSum=0.922;EFF=SYNONYMOUS_CODING(LOW|SILENT|caA/caG|Q121|SaurJH1_0117|protein_coding|CODING|YP_001315266.1|1)	GT:AD:DP:GQ:MLPSAC:MLPSAF:PL		0	0	0	0	0	0	0	0	0	0	0	0	0	0	0	0	0	0	0	0	0	0	0	0	0	0	0	0	0	0	0	0	0	0	0	0	0	0	0	0
NC_009632	135381	.	A	G	1612.81	.	AC=1;AF=6.803e-03;AN=147;BaseQRankSum=-0.887;DP=4858;Dels=0.00;FS=1.293;HaplotypeScore=0.1632;MLEAC=1;MLEAF=6.803e-03;MQ=60.00;MQ0=0;MQRankSum=-1.236;QD=34.03;ReadPosRankSum=-0.540;EFF=SYNONYMOUS_CODING(LOW|SILENT|ccA/ccG|P149|SaurJH1_0117|protein_coding|CODING|YP_001315266.1|1)	GT:AD:DP:GQ:MLPSAC:MLPSAF:PL		0	0	0	0	0	0	0	0	0	1	0	0	0	0	0	0	0	0	0	0	0	0	0	0	0	0	0	0	0	0	0	0	0	0	0	0	0	0	0	0
NC_009632	135457	.	G	A	1432.81	.	AC=1;AF=6.803e-03;AN=147;BaseQRankSum=-0.443;DP=4937;Dels=0.00;FS=11.016;HaplotypeScore=0.0544;MLEAC=1;MLEAF=6.803e-03;MQ=60.00;MQ0=0;MQRankSum=-0.336;QD=26.64;ReadPosRankSum=1.085;EFF=NON_SYNONYMOUS_CODING(MODERATE|MISSENSE|Gaa/Aaa|E175K|SaurJH1_0117|protein_coding|CODING|YP_001315266.1|1)	GT:AD:DP:GQ:MLPSAC:MLPSAF:PL		0	0	0	0	0	0	0	0	0	0	0	0	0	0	0	0	0	0	0	0	0	0	0	0	0	0	1	0	0	0	0	0	0	0	0	0	0	0	0	0
NC_009632	135956	.	T	C	1925.84	.	AC=1;AF=6.849e-03;AN=146;BaseQRankSum=1.681;DP=4730;Dels=0.00;FS=1.174;HaplotypeScore=0.1370;MLEAC=1;MLEAF=6.849e-03;MQ=60.00;MQ0=0;MQRankSum=0.165;QD=32.51;ReadPosRankSum=-1.254;EFF=INTERGENIC(MODIFIER||||||||)	GT:AD:DP:GQ:MLPSAC:MLPSAF:PL		0	0	0	0	0	0	0	1	0	0	0	0	0	0	0	0	0	0	0	0	0	0	0	0	0	0	0	0	0	0	0	0	0	0	0	0	0	0	0	0
NC_009632	135962	.	C	A	850.84	.	AC=1;AF=6.849e-03;AN=146;BaseQRankSum=-0.585;DP=4720;Dels=0.00;FS=0.000;HaplotypeScore=0.1370;MLEAC=1;MLEAF=6.849e-03;MQ=60.00;MQ0=0;MQRankSum=0.284;QD=33.19;ReadPosRankSum=1.460;EFF=INTERGENIC(MODIFIER||||||||)	GT:AD:DP:GQ:MLPSAC:MLPSAF:PL		0	0	0	0	0	0	0	0	0	0	0	0	0	0	0	0	0	0	0	0	0	0	0	0	0	0	0	0	0	0	0	0	0	0	0	0	0	0	0	0
NC_009632	135989	.	C	A	40763.3	.	AC=30;AF=0.204;AN=147;BaseQRankSum=-1.395;DP=4750;Dels=0.00;FS=5.426;HaplotypeScore=0.9110;MLEAC=30;MLEAF=0.204;MQ=60.00;MQ0=0;MQRankSum=0.812;QD=30.74;ReadPosRankSum=0.501;EFF=INTERGENIC(MODIFIER||||||||)	GT:AD:DP:GQ:MLPSAC:MLPSAF:PL		0	0	0	0	0	0	0	0	0	0	0	0	0	0	0	0	0	0	0	0	0	0	0	0	0	0	0	0	0	0	0	0	0	0	0	0	0	0	0	1
NC_009632	135990	.	G	T	5904.77	.	AC=4;AF=0.027;AN=147;BaseQRankSum=-1.225;DP=4752;Dels=0.00;FS=3.656;HaplotypeScore=0.9246;MLEAC=4;MLEAF=0.027;MQ=60.00;MQ0=0;MQRankSum=-0.475;QD=28.30;ReadPosRankSum=0.668;EFF=INTERGENIC(MODIFIER||||||||)	GT:AD:DP:GQ:MLPSAC:MLPSAF:PL		0	0	0	0	0	0	0	0	0	0	0	0	0	0	0	0	0	0	0	0	0	0	0	0	0	0	0	0	0	0	0	0	0	0	0	0	0	0	0	0
NC_009632	136014	.	G	GT	1516.76	.	AC=1;AF=6.803e-03;AN=147;BaseQRankSum=0.400;DP=4776;FS=4.365;MLEAC=1;MLEAF=6.803e-03;MQ=60.00;MQ0=0;MQRankSum=0.766;QD=28.09;RPA=5,6;RU=T;ReadPosRankSum=-0.506;STR;EFF=INTERGENIC(MODIFIER||||||||)	GT:AD:DP:GQ:MLPSAC:MLPSAF:PL		0	0	0	0	0	0	0	0	1	0	0	0	0	0	0	0	0	0	0	0	0	0	0	0	0	0	0	0	0	0	0	0	0	0	0	0	0	0	0	0
NC_009632	136517	.	G	T	806.81	.	AC=1;AF=6.803e-03;AN=147;BaseQRankSum=-0.681;DP=4885;Dels=0.00;FS=14.347;HaplotypeScore=0.0000;MLEAC=1;MLEAF=6.803e-03;MQ=60.00;MQ0=0;MQRankSum=-0.842;QD=11.36;ReadPosRankSum=-0.372;EFF=SYNONYMOUS_CODING(LOW|SILENT|cgG/cgT|R154|SaurJH1_0119|protein_coding|CODING|YP_001315268.1|1)	GT:AD:DP:GQ:MLPSAC:MLPSAF:PL		0	0	0	0	0	0	0	0	0	0	0	0	0	0	0	0	0	0	0	0	1	0	0	0	0	0	0	0	0	0	0	0	0	0	0	0	0	0	0	0
NC_009632	136539	.	T	C	940.81	.	AC=1;AF=6.803e-03;AN=147;BaseQRankSum=0.009;DP=4901;Dels=0.00;FS=1.124;HaplotypeScore=0.0000;MLEAC=1;MLEAF=6.803e-03;MQ=60.00;MQ0=0;MQRankSum=-0.680;QD=12.71;ReadPosRankSum=0.753;EFF=SYNONYMOUS_CODING(LOW|SILENT|Tta/Cta|L162|SaurJH1_0119|protein_coding|CODING|YP_001315268.1|1)	GT:AD:DP:GQ:MLPSAC:MLPSAF:PL		0	0	0	0	0	0	0	0	0	0	0	0	0	0	0	0	0	0	0	0	1	0	0	0	0	0	0	0	0	0	0	0	0	0	0	0	0	0	0	0
NC_009632	136550	.	A	T	1074.81	.	AC=1;AF=6.803e-03;AN=147;BaseQRankSum=-0.906;DP=4905;Dels=0.00;FS=2.392;HaplotypeScore=0.0000;MLEAC=1;MLEAF=6.803e-03;MQ=60.00;MQ0=0;MQRankSum=-0.575;QD=13.96;ReadPosRankSum=0.514;EFF=SYNONYMOUS_CODING(LOW|SILENT|atA/atT|I165|SaurJH1_0119|protein_coding|CODING|YP_001315268.1|1)	GT:AD:DP:GQ:MLPSAC:MLPSAF:PL		0	0	0	0	0	0	0	0	0	0	0	0	0	0	0	0	0	0	0	0	1	0	0	0	0	0	0	0	0	0	0	0	0	0	0	0	0	0	0	0
NC_009632	136559	.	G	T	1253.81	.	AC=1;AF=6.803e-03;AN=147;BaseQRankSum=0.469;DP=4903;Dels=0.00;FS=4.648;HaplotypeScore=0.0000;MLEAC=1;MLEAF=6.803e-03;MQ=60.00;MQ0=0;MQRankSum=-1.253;QD=15.48;ReadPosRankSum=0.136;EFF=SYNONYMOUS_CODING(LOW|SILENT|gcG/gcT|A168|SaurJH1_0119|protein_coding|CODING|YP_001315268.1|1)	GT:AD:DP:GQ:MLPSAC:MLPSAF:PL		0	0	0	0	0	0	0	0	0	0	0	0	0	0	0	0	0	0	0	0	1	0	0	0	0	0	0	0	0	0	0	0	0	0	0	0	0	0	0	0
NC_009632	136571	.	T	C	1164.81	.	AC=1;AF=6.803e-03;AN=147;BaseQRankSum=-0.095;DP=4903;Dels=0.00;FS=7.666;HaplotypeScore=0.0000;MLEAC=1;MLEAF=6.803e-03;MQ=60.00;MQ0=0;MQRankSum=1.267;QD=14.38;ReadPosRankSum=0.595;EFF=SYNONYMOUS_CODING(LOW|SILENT|ttT/ttC|F172|SaurJH1_0119|protein_coding|CODING|YP_001315268.1|1)	GT:AD:DP:GQ:MLPSAC:MLPSAF:PL		0	0	0	0	0	0	0	0	0	0	0	0	0	0	0	0	0	0	0	0	1	0	0	0	0	0	0	0	0	0	0	0	0	0	0	0	0	0	0	0
NC_009632	136592	.	A	G	716.81	.	AC=1;AF=6.803e-03;AN=147;BaseQRankSum=0.086;DP=4886;Dels=0.00;FS=2.530;HaplotypeScore=0.3197;MLEAC=1;MLEAF=6.803e-03;MQ=60.00;MQ0=0;MQRankSum=-0.195;QD=9.31;ReadPosRankSum=1.851;EFF=SYNONYMOUS_CODING(LOW|SILENT|agA/agG|R179|SaurJH1_0119|protein_coding|CODING|YP_001315268.1|1)	GT:AD:DP:GQ:MLPSAC:MLPSAF:PL		0	0	0	0	0	0	0	0	0	0	0	0	0	0	0	0	0	0	0	0	1	0	0	0	0	0	0	0	0	0	0	0	0	0	0	0	0	0	0	0
NC_009632	136595	.	G	A	671.81	.	AC=1;AF=6.803e-03;AN=147;BaseQRankSum=-1.019;DP=4866;Dels=0.00;FS=1.163;HaplotypeScore=0.6122;MLEAC=1;MLEAF=6.803e-03;MQ=60.00;MQ0=0;MQRankSum=-0.963;QD=9.08;ReadPosRankSum=2.122;EFF=SYNONYMOUS_CODING(LOW|SILENT|caG/caA|Q180|SaurJH1_0119|protein_coding|CODING|YP_001315268.1|1)	GT:AD:DP:GQ:MLPSAC:MLPSAF:PL		0	0	0	0	0	0	0	0	0	0	0	0	0	0	0	0	0	0	0	0	1	0	0	0	0	0	0	0	0	0	0	0	0	0	0	0	0	0	0	0
NC_009632	136600	.	C	G	2194.81	.	AC=1;AF=6.803e-03;AN=147;BaseQRankSum=1.953;DP=4869;Dels=0.00;FS=0.000;HaplotypeScore=0.9182;MLEAC=1;MLEAF=6.803e-03;MQ=60.00;MQ0=0;MQRankSum=-1.354;QD=29.58;ReadPosRankSum=0.337;EFF=NON_SYNONYMOUS_CODING(MODERATE|MISSENSE|cCt/cGt|P182R|SaurJH1_0119|protein_coding|CODING|YP_001315268.1|1)	GT:AD:DP:GQ:MLPSAC:MLPSAF:PL		0	0	0	0	0	0	0	0	1	0	0	0	0	0	0	0	0	0	0	0	0	0	0	0	0	0	0	0	0	0	0	0	0	0	0	0	0	0	0	0
NC_009632	136607	.	A	T	716.81	.	AC=1;AF=6.803e-03;AN=147;BaseQRankSum=0.717;DP=4884;Dels=0.00;FS=0.534;HaplotypeScore=0.3197;MLEAC=1;MLEAF=6.803e-03;MQ=60.00;MQ0=0;MQRankSum=-0.272;QD=9.31;ReadPosRankSum=0.482;EFF=SYNONYMOUS_CODING(LOW|SILENT|tcA/tcT|S184|SaurJH1_0119|protein_coding|CODING|YP_001315268.1|1)	GT:AD:DP:GQ:MLPSAC:MLPSAF:PL		0	0	0	0	0	0	0	0	0	0	0	0	0	0	0	0	0	0	0	0	1	0	0	0	0	0	0	0	0	0	0	0	0	0	0	0	0	0	0	0
NC_009632	136622	.	T	G	473.81	.	AC=1;AF=6.803e-03;AN=147;BaseQRankSum=-0.597;DP=4939;Dels=0.00;FS=8.435;HaplotypeScore=0.0000;MLEAC=1;MLEAF=6.803e-03;MQ=59.98;MQ0=0;MQRankSum=-0.706;QD=5.92;ReadPosRankSum=-0.900;EFF=SYNONYMOUS_CODING(LOW|SILENT|gtT/gtG|V189|SaurJH1_0119|protein_coding|CODING|YP_001315268.1|1)	GT:AD:DP:GQ:MLPSAC:MLPSAF:PL		0	0	0	0	0	0	0	0	0	0	0	0	0	0	0	0	0	0	0	0	1	0	0	0	0	0	0	0	0	0	0	0	0	0	0	0	0	0	0	0
NC_009632	136631	.	G	A	199.81	.	AC=1;AF=6.803e-03;AN=147;BaseQRankSum=-0.954;DP=4917;Dels=0.00;FS=9.248;HaplotypeScore=0.0000;MLEAC=1;MLEAF=6.803e-03;MQ=59.97;MQ0=0;MQRankSum=-2.362;QD=2.70;ReadPosRankSum=-0.161;EFF=SYNONYMOUS_CODING(LOW|SILENT|aaG/aaA|K192|SaurJH1_0119|protein_coding|CODING|YP_001315268.1|1)	GT:AD:DP:GQ:MLPSAC:MLPSAF:PL		0	0	0	0	0	0	0	0	0	0	0	0	0	0	0	0	0	0	0	0	1	0	0	0	0	0	0	0	0	0	0	0	0	0	0	0	0	0	0	0
NC_009632	137213	.	C	T	1522.81	.	AC=1;AF=6.803e-03;AN=147;BaseQRankSum=0.140;DP=4876;Dels=0.00;FS=0.000;HaplotypeScore=0.0000;MLEAC=1;MLEAF=6.803e-03;MQ=60.00;MQ0=0;MQRankSum=0.466;QD=25.93;ReadPosRankSum=0.221;EFF=NON_SYNONYMOUS_CODING(MODERATE|MISSENSE|tCg/tTg|S75L|SaurJH1_0120|protein_coding|CODING|YP_001315269.1|1)	GT:AD:DP:GQ:MLPSAC:MLPSAF:PL		0	0	0	0	0	0	0	0	0	0	0	0	0	0	0	0	0	0	0	0	0	0	0	0	0	0	0	0	0	0	0	0	0	0	0	0	0	0	0	0
NC_009632	137350	.	A	C	1253.81	.	AC=1;AF=6.803e-03;AN=147;BaseQRankSum=0.978;DP=4734;Dels=0.00;FS=0.688;HaplotypeScore=0.0000;MLEAC=1;MLEAF=6.803e-03;MQ=60.00;MQ0=0;MQRankSum=-0.448;QD=35.64;ReadPosRankSum=-0.369;EFF=NON_SYNONYMOUS_CODING(MODERATE|MISSENSE|Aca/Cca|T121P|SaurJH1_0120|protein_coding|CODING|YP_001315269.1|1)	GT:AD:DP:GQ:MLPSAC:MLPSAF:PL		0	0	0	0	0	0	0	0	0	0	0	0	0	0	0	0	0	0	0	0	0	0	0	0	0	0	0	0	0	0	0	0	0	0	0	0	0	0	0	0
NC_009632	137615	.	T	C	1612.81	.	AC=1;AF=6.803e-03;AN=147;BaseQRankSum=0.135;DP=4832;Dels=0.00;FS=0.000;HaplotypeScore=0.0000;MLEAC=1;MLEAF=6.803e-03;MQ=60.00;MQ0=0;MQRankSum=-0.872;QD=31.00;ReadPosRankSum=-0.281;EFF=NON_SYNONYMOUS_CODING(MODERATE|MISSENSE|tTa/tCa|L209S|SaurJH1_0120|protein_coding|CODING|YP_001315269.1|1)	GT:AD:DP:GQ:MLPSAC:MLPSAF:PL		0	0	0	0	0	0	0	0	0	0	0	0	0	0	0	0	0	0	0	0	0	0	0	0	0	0	0	0	0	0	0	0	0	0	0	0	0	0	0	0
NC_009632	137963	.	C	A	1880.81	.	AC=1;AF=6.803e-03;AN=147;BaseQRankSum=-1.627;DP=4756;Dels=0.00;FS=5.473;HaplotypeScore=0.0000;MLEAC=1;MLEAF=6.803e-03;MQ=60.00;MQ0=0;MQRankSum=1.051;QD=29.04;ReadPosRankSum=0.107;EFF=NON_SYNONYMOUS_CODING(MODERATE|MISSENSE|aaC/aaA|N24K|SaurJH1_0121|protein_coding|CODING|YP_001315270.1|1)	GT:AD:DP:GQ:MLPSAC:MLPSAF:PL		0	0	0	0	0	0	0	0	0	0	0	0	0	0	0	0	0	0	0	0	0	0	0	0	1	0	0	0	0	0	0	0	0	0	0	0	0	0	0	0
NC_009632	138063	.	T	C	2578.18	.	AC=2;AF=0.014;AN=147;BaseQRankSum=-1.445;DP=4824;Dels=0.00;FS=1.003;HaplotypeScore=0.0000;MLEAC=2;MLEAF=0.014;MQ=60.00;MQ0=0;MQRankSum=-0.623;QD=25.84;ReadPosRankSum=-0.405;EFF=SYNONYMOUS_CODING(LOW|SILENT|Tta/Cta|L58|SaurJH1_0121|protein_coding|CODING|YP_001315270.1|1)	GT:AD:DP:GQ:MLPSAC:MLPSAF:PL		0	0	0	0	0	0	0	0	0	0	0	0	0	0	0	0	0	0	0	0	0	0	0	0	0	0	0	0	0	0	0	0	0	0	0	0	0	0	0	0
NC_009632	138180	.	G	A	3026.18	.	AC=2;AF=0.014;AN=147;BaseQRankSum=-0.985;DP=4909;Dels=0.00;FS=4.782;HaplotypeScore=0.0000;MLEAC=2;MLEAF=0.014;MQ=60.00;MQ0=0;MQRankSum=0.469;QD=32.14;ReadPosRankSum=-0.188;EFF=NON_SYNONYMOUS_CODING(MODERATE|MISSENSE|Gga/Aga|G97R|SaurJH1_0121|protein_coding|CODING|YP_001315270.1|1)	GT:AD:DP:GQ:MLPSAC:MLPSAF:PL		0	0	0	0	0	0	0	0	0	0	0	0	0	0	1	0	0	0	0	0	0	0	0	0	0	0	0	0	0	0	0	0	0	0	0	0	0	0	0	0
NC_009632	138247	.	C	A	1477.81	.	AC=1;AF=6.803e-03;AN=147;BaseQRankSum=1.490;DP=4892;Dels=0.00;FS=9.168;HaplotypeScore=0.0000;MLEAC=1;MLEAF=6.803e-03;MQ=60.00;MQ0=0;MQRankSum=0.274;QD=30.69;ReadPosRankSum=0.234;EFF=NON_SYNONYMOUS_CODING(MODERATE|MISSENSE|gCt/gAt|A119D|SaurJH1_0121|protein_coding|CODING|YP_001315270.1|1)	GT:AD:DP:GQ:MLPSAC:MLPSAF:PL		0	0	0	0	0	0	0	0	0	0	0	0	0	0	0	1	0	0	0	0	0	0	0	0	0	0	0	0	0	0	0	0	0	0	0	0	0	0	0	0
NC_009632	138399	.	A	G	4352.33	.	AC=3;AF=0.020;AN=147;BaseQRankSum=-1.695;DP=4818;Dels=0.00;FS=0.000;HaplotypeScore=0.0000;MLEAC=3;MLEAF=0.020;MQ=60.00;MQ0=0;MQRankSum=-0.173;QD=29.41;ReadPosRankSum=1.344;EFF=NON_SYNONYMOUS_CODING(MODERATE|MISSENSE|Ata/Gta|I170V|SaurJH1_0121|protein_coding|CODING|YP_001315270.1|1)	GT:AD:DP:GQ:MLPSAC:MLPSAF:PL		0	0	0	0	0	0	0	0	0	0	0	0	0	0	0	0	0	0	0	0	0	0	0	0	0	0	0	0	0	0	0	0	0	0	0	0	0	0	0	0
NC_009632	138684	.	C	T	1746.81	.	AC=1;AF=6.803e-03;AN=147;BaseQRankSum=0.621;DP=4921;Dels=0.00;FS=5.715;HaplotypeScore=0.0000;MLEAC=1;MLEAF=6.803e-03;MQ=60.00;MQ0=0;MQRankSum=-0.833;QD=31.28;ReadPosRankSum=-1.023;EFF=STOP_GAINED(HIGH|NONSENSE|Caa/Taa|Q265*|SaurJH1_0121|protein_coding|CODING|YP_001315270.1|1)	GT:AD:DP:GQ:MLPSAC:MLPSAF:PL		0	0	0	0	0	0	0	0	0	0	0	0	0	0	0	0	0	0	0	1	0	0	0	0	0	0	0	0	0	0	0	0	0	0	0	0	0	0	0	0
NC_009632	139007	.	A	G	113493	.	AC=79;AF=0.537;AN=147;BaseQRankSum=0.501;DP=4796;Dels=0.00;FS=12.504;HaplotypeScore=0.0000;MLEAC=79;MLEAF=0.537;MQ=60.00;MQ0=0;MQRankSum=0.480;QD=30.01;ReadPosRankSum=-0.725;EFF=SYNONYMOUS_CODING(LOW|SILENT|gaA/gaG|E372|SaurJH1_0121|protein_coding|CODING|YP_001315270.1|1)	GT:AD:DP:GQ:MLPSAC:MLPSAF:PL		1	1	1	1	1	1	1	1	1	1	1	1	1	1	1	1	1	1	1	1	1	1	1	1	1	1	1	1	1	1	1	1	1	1	1	1	1	1	1	1
NC_009632	139243	.	C	T	213755	.	AC=147;AF=1.00;AN=147;DP=4775;Dels=0.00;FS=0.000;HaplotypeScore=0.0000;MLEAC=147;MLEAF=1.00;MQ=60.00;MQ0=0;QD=40.77;EFF=NON_SYNONYMOUS_CODING(MODERATE|MISSENSE|Cat/Tat|H69Y|SaurJH1_0122|protein_coding|CODING|YP_001315271.1|1)	GT:AD:DP:GQ:MLPSAC:MLPSAF:PL		1	1	1	1	1	1	1	1	1	1	1	1	1	1	1	1	1	1	1	1	1	1	1	1	1	1	1	1	1	1	1	1	1	1	1	1	1	1	1	1
NC_009632	139737	.	G	A	1567.81	.	AC=1;AF=6.803e-03;AN=147;BaseQRankSum=-0.507;DP=4849;Dels=0.00;FS=1.311;HaplotypeScore=0.0000;MLEAC=1;MLEAF=6.803e-03;MQ=60.00;MQ0=0;MQRankSum=-1.444;QD=33.50;ReadPosRankSum=0.058;EFF=SYNONYMOUS_CODING(LOW|SILENT|gtG/gtA|V233|SaurJH1_0122|protein_coding|CODING|YP_001315271.1|1)	GT:AD:DP:GQ:MLPSAC:MLPSAF:PL		0	0	0	0	0	1	0	0	0	0	0	0	0	0	0	0	0	0	0	0	0	0	0	0	0	0	0	0	0	0	0	0	0	0	0	0	0	0	0	0
NC_009632	139825	.	G	T	1522.81	.	AC=1;AF=6.803e-03;AN=147;BaseQRankSum=-0.274;DP=4851;Dels=0.00;FS=3.019;HaplotypeScore=0.0000;MLEAC=1;MLEAF=6.803e-03;MQ=60.00;MQ0=0;MQRankSum=1.494;QD=32.79;ReadPosRankSum=1.813;EFF=NON_SYNONYMOUS_CODING(MODERATE|MISSENSE|Gta/Tta|V263L|SaurJH1_0122|protein_coding|CODING|YP_001315271.1|1)	GT:AD:DP:GQ:MLPSAC:MLPSAF:PL		1	0	0	0	0	0	0	0	0	0	0	0	0	0	0	0	0	0	0	0	0	0	0	0	0	0	0	0	0	0	0	0	0	0	0	0	0	0	0	0
NC_009632	139925	.	T	C	1432.81	.	AC=1;AF=6.803e-03;AN=147;BaseQRankSum=-0.198;DP=4774;Dels=0.00;FS=2.183;HaplotypeScore=0.0000;MLEAC=1;MLEAF=6.803e-03;MQ=60.00;MQ0=0;MQRankSum=-0.153;QD=35.08;ReadPosRankSum=0.491;EFF=NON_SYNONYMOUS_CODING(MODERATE|MISSENSE|tTa/tCa|L296S|SaurJH1_0122|protein_coding|CODING|YP_001315271.1|1)	GT:AD:DP:GQ:MLPSAC:MLPSAF:PL		1	0	0	0	0	0	0	0	0	0	0	0	0	0	0	0	0	0	0	0	0	0	0	0	0	0	0	0	0	0	0	0	0	0	0	0	0	0	0	0
NC_009632	140063	.	C	T	940.81	.	AC=1;AF=6.803e-03;AN=147;BaseQRankSum=-0.008;DP=4808;Dels=0.00;FS=0.000;HaplotypeScore=0.0000;MLEAC=1;MLEAF=6.803e-03;MQ=60.00;MQ0=0;MQRankSum=-0.476;QD=24.31;ReadPosRankSum=0.816;EFF=NON_SYNONYMOUS_CODING(MODERATE|MISSENSE|gCa/gTa|A342V|SaurJH1_0122|protein_coding|CODING|YP_001315271.1|1)	GT:AD:DP:GQ:MLPSAC:MLPSAF:PL		0	0	0	0	0	0	0	0	0	0	0	0	0	0	0	0	0	0	0	0	0	0	0	0	0	0	0	0	0	0	0	0	0	0	0	0	0	0	0	0
NC_009632	140180	.	TA	T	1082.76	.	AC=1;AF=6.803e-03;AN=147;BaseQRankSum=0.210;DP=4929;FS=1.609;MLEAC=1;MLEAF=6.803e-03;MQ=60.00;MQ0=0;MQRankSum=0.002;QD=28.53;ReadPosRankSum=1.313;EFF=FRAME_SHIFT(HIGH||gta/|V381|SaurJH1_0122|protein_coding|CODING|YP_001315271.1|1)	GT:AD:DP:GQ:MLPSAC:MLPSAF:PL		0	1	0	0	0	0	0	0	0	0	0	0	0	0	0	0	0	0	0	0	0	0	0	0	0	0	0	0	0	0	0	0	0	0	0	0	0	0	0	0
NC_009632	140813	.	C	T	2731.81	.	AC=1;AF=6.803e-03;AN=147;BaseQRankSum=-4.545;DP=4904;Dels=0.00;FS=11.372;HaplotypeScore=0.0000;MLEAC=1;MLEAF=6.803e-03;MQ=60.00;MQ0=0;MQRankSum=-1.120;QD=25.34;ReadPosRankSum=-1.472;EFF=STOP_GAINED(HIGH|NONSENSE|Caa/Taa|Q183*|SaurJH1_0123|protein_coding|CODING|YP_001315272.1|1)	GT:AD:DP:GQ:MLPSAC:MLPSAF:PL		0	0	0	0	0	0	0	0	1	0	0	0	0	0	0	0	0	0	0	0	0	0	0	0	0	0	0	0	0	0	0	0	0	0	0	0	0	0	0	0
NC_009632	141067	.	G	T	1522.81	.	AC=1;AF=6.803e-03;AN=147;BaseQRankSum=0.136;DP=4720;Dels=0.00;FS=8.944;HaplotypeScore=0.0000;MLEAC=1;MLEAF=6.803e-03;MQ=60.00;MQ0=0;MQRankSum=-0.431;QD=32.29;ReadPosRankSum=0.073;EFF=SYNONYMOUS_CODING(LOW|SILENT|ccG/ccT|P267|SaurJH1_0123|protein_coding|CODING|YP_001315272.1|1)	GT:AD:DP:GQ:MLPSAC:MLPSAF:PL		0	0	0	0	0	0	0	0	0	0	0	0	0	0	0	0	0	0	0	0	0	0	0	0	0	1	0	0	0	0	0	0	0	0	0	0	0	0	0	0
NC_009632	141552	.	T	TGG	1612.76	.	AC=1;AF=6.803e-03;AN=147;BaseQRankSum=-1.182;DP=4861;FS=0.000;MLEAC=1;MLEAF=6.803e-03;MQ=60.00;MQ0=0;MQRankSum=-0.331;QD=24.44;RPA=2,4;RU=G;ReadPosRankSum=0.169;STR;EFF=FRAME_SHIFT(HIGH||gtg/gtGGg|V429V?|SaurJH1_0123|protein_coding|CODING|YP_001315272.1|1)	GT:AD:DP:GQ:MLPSAC:MLPSAF:PL		0	0	0	0	0	0	0	0	0	0	0	0	0	0	0	0	0	0	0	0	0	0	0	0	0	0	0	0	0	0	0	0	0	0	0	0	0	0	0	0
NC_009632	142221	.	A	G	403.81	.	AC=1;AF=6.803e-03;AN=147;BaseQRankSum=-1.452;DP=4822;Dels=0.00;FS=46.850;HaplotypeScore=0.0204;MLEAC=1;MLEAF=6.803e-03;MQ=60.00;MQ0=0;MQRankSum=-1.014;QD=9.85;ReadPosRankSum=-3.743;EFF=NON_SYNONYMOUS_CODING(MODERATE|MISSENSE|gAa/gGa|E86G|SaurJH1_0124|protein_coding|CODING|YP_001315273.1|1)	GT:AD:DP:GQ:MLPSAC:MLPSAF:PL		0	0	0	0	0	0	0	0	0	0	0	0	0	0	0	0	0	0	0	0	0	0	0	0	0	0	0	0	0	0	0	0	0	0	0	0	0	0	0	0
NC_009632	142819	.	C	A	1567.81	.	AC=1;AF=6.803e-03;AN=147;BaseQRankSum=1.077;DP=4807;Dels=0.00;FS=5.012;HaplotypeScore=0.0000;MLEAC=1;MLEAF=6.803e-03;MQ=60.00;MQ0=0;MQRankSum=-0.770;QD=30.09;ReadPosRankSum=0.217;EFF=INTERGENIC(MODIFIER||||||||)	GT:AD:DP:GQ:MLPSAC:MLPSAF:PL		0	0	0	0	0	0	0	0	0	0	1	0	0	0	0	0	0	0	0	0	0	0	0	0	0	0	0	0	0	0	0	0	0	0	0	0	0	0	0	0
NC_009632	142888	.	G	T	895.81	.	AC=1;AF=6.803e-03;AN=147;BaseQRankSum=1.584;DP=4719;Dels=0.00;FS=4.174;HaplotypeScore=0.1428;MLEAC=1;MLEAF=6.803e-03;MQ=60.01;MQ0=0;MQRankSum=0.195;QD=29.52;ReadPosRankSum=-0.442;EFF=INTERGENIC(MODIFIER||||||||)	GT:AD:DP:GQ:MLPSAC:MLPSAF:PL		0	0	0	0	0	0	0	0	0	0	0	0	0	0	0	0	0	0	0	0	0	0	0	0	0	0	0	0	0	0	0	0	0	0	0	0	0	0	0	0
NC_009632	142889	.	A	G	23183.6	.	AC=16;AF=0.109;AN=147;BaseQRankSum=-0.648;DP=4715;Dels=0.00;FS=4.513;HaplotypeScore=0.1360;MLEAC=16;MLEAF=0.109;MQ=60.01;MQ0=0;MQRankSum=-0.634;QD=21.22;ReadPosRankSum=0.176;EFF=INTERGENIC(MODIFIER||||||||)	GT:AD:DP:GQ:MLPSAC:MLPSAF:PL		0	0	0	0	0	0	0	0	0	0	0	0	0	0	0	0	0	0	0	0	0	0	0	0	0	0	0	0	0	0	0	0	0	0	0	0	0	0	0	0
NC_009632	142919	.	A	AG	1165.76	.	AC=1;AF=6.803e-03;AN=147;BaseQRankSum=-1.450;DP=4700;FS=9.687;MLEAC=1;MLEAF=6.803e-03;MQ=60.01;MQ0=0;MQRankSum=-0.512;QD=32.38;RPA=3,4;RU=G;ReadPosRankSum=0.493;STR;EFF=INTERGENIC(MODIFIER||||||||)	GT:AD:DP:GQ:MLPSAC:MLPSAF:PL		1	0	0	0	0	0	0	0	0	0	0	0	0	0	0	0	0	0	0	0	0	0	0	0	0	0	0	0	0	0	0	0	0	0	0	0	0	0	0	0
NC_009632	142920	.	G	A	1746.81	.	AC=1;AF=6.803e-03;AN=147;BaseQRankSum=-1.262;DP=4702;Dels=0.00;FS=0.584;HaplotypeScore=0.2109;MLEAC=1;MLEAF=6.803e-03;MQ=60.01;MQ0=0;MQRankSum=-0.602;QD=33.75;ReadPosRankSum=1.283;EFF=INTERGENIC(MODIFIER||||||||)	GT:AD:DP:GQ:MLPSAC:MLPSAF:PL		0	0	0	0	0	0	0	0	0	0	0	0	0	0	0	0	0	0	0	0	0	0	0	0	0	0	0	0	0	0	0	0	0	0	0	0	0	0	0	0
NC_009632	143036	.	C	T	1253.81	.	AC=1;AF=6.803e-03;AN=147;BaseQRankSum=-0.070;DP=4778;Dels=0.00;FS=0.000;HaplotypeScore=0.0000;MLEAC=1;MLEAF=6.803e-03;MQ=60.00;MQ0=0;MQRankSum=0.073;QD=25.59;ReadPosRankSum=-0.871;EFF=NON_SYNONYMOUS_CODING(MODERATE|MISSENSE|Ccg/Tcg|P36S|SaurJH1_0125|protein_coding|CODING|YP_001315274.1|1)	GT:AD:DP:GQ:MLPSAC:MLPSAF:PL		1	0	0	0	0	0	0	0	0	0	0	0	0	0	0	0	0	0	0	0	0	0	0	0	0	0	0	0	0	0	0	0	0	0	0	0	0	0	0	0
NC_009632	143104	.	G	A	985.81	.	AC=1;AF=6.803e-03;AN=147;BaseQRankSum=-0.948;DP=4765;Dels=0.00;FS=2.680;HaplotypeScore=0.0000;MLEAC=1;MLEAF=6.803e-03;MQ=60.00;MQ0=0;MQRankSum=1.325;QD=31.67;ReadPosRankSum=-1.068;EFF=SYNONYMOUS_CODING(LOW|SILENT|acG/acA|T58|SaurJH1_0125|protein_coding|CODING|YP_001315274.1|1)	GT:AD:DP:GQ:MLPSAC:MLPSAF:PL		0	0	0	0	0	0	0	0	0	0	0	0	0	0	0	0	0	0	0	0	0	0	0	0	0	0	0	0	0	0	0	0	0	0	0	0	0	0	0	0
NC_009632	143157	.	GTAATATGCAAGACTA	G	3163.76	.	AC=1;AF=6.803e-03;AN=147;BaseQRankSum=-0.901;DP=4803;FS=1.891;MLEAC=1;MLEAF=6.803e-03;MQ=60.00;MQ0=0;MQRankSum=0.112;QD=7.53;ReadPosRankSum=2.345;EFF=CODON_DELETION(MODERATE||agtaatatgcaagactat/agt|SNMQDY76S|SaurJH1_0125|protein_coding|CODING|YP_001315274.1|1)	GT:AD:DP:GQ:MLPSAC:MLPSAF:PL		0	0	0	0	0	0	0	0	0	0	0	0	0	0	0	0	0	0	0	0	0	0	0	0	0	0	0	0	0	0	0	0	0	0	0	0	0	0	0	0
NC_009632	143256	.	C	A	3949.33	.	AC=3;AF=0.020;AN=147;BaseQRankSum=-0.338;DP=4832;Dels=0.00;FS=2.809;HaplotypeScore=0.0000;MLEAC=3;MLEAF=0.020;MQ=60.00;MQ0=0;MQRankSum=0.958;QD=30.19;ReadPosRankSum=-1.308;EFF=NON_SYNONYMOUS_CODING(MODERATE|MISSENSE|cCa/cAa|P109Q|SaurJH1_0125|protein_coding|CODING|YP_001315274.1|1)	GT:AD:DP:GQ:MLPSAC:MLPSAF:PL		0	0	0	0	0	0	0	0	0	0	0	0	0	0	0	0	0	0	0	0	0	0	0	0	0	0	0	0	0	0	0	0	0	0	0	0	1	1	1	0
NC_009632	143272	.	TATGA	T	6799.72	.	AC=4;AF=0.027;AN=147;BaseQRankSum=0.037;DP=4857;FS=10.566;MLEAC=4;MLEAF=0.027;MQ=60.01;MQ0=0;MQRankSum=0.362;QD=14.53;ReadPosRankSum=1.824;EFF=FRAME_SHIFT(HIGH||atgaat/|MN115|SaurJH1_0125|protein_coding|CODING|YP_001315274.1|1)	GT:AD:DP:GQ:MLPSAC:MLPSAF:PL		0	0	0	0	0	0	0	0	0	0	0	0	0	0	0	0	0	0	0	0	0	0	0	0	0	0	0	0	0	0	0	0	0	0	0	0	0	0	0	0
NC_009632	144010	.	C	T	62154.9	.	AC=41;AF=0.279;AN=147;BaseQRankSum=0.209;DP=4883;Dels=0.00;FS=0.225;HaplotypeScore=0.0000;MLEAC=41;MLEAF=0.279;MQ=60.00;MQ0=0;MQRankSum=-1.022;QD=30.78;ReadPosRankSum=1.509;EFF=NON_SYNONYMOUS_CODING(MODERATE|MISSENSE|cGc/cAc|R198H|SaurJH1_0126|protein_coding|CODING|YP_001315275.1|1)	GT:AD:DP:GQ:MLPSAC:MLPSAF:PL		1	1	1	1	1	1	1	1	1	1	1	1	1	1	1	1	1	1	1	1	1	1	1	1	1	1	1	1	1	1	1	1	1	1	1	1	1	1	1	0
NC_009632	144184	.	T	C	1656.81	.	AC=1;AF=6.803e-03;AN=147;BaseQRankSum=-0.546;DP=4875;Dels=0.00;FS=1.264;HaplotypeScore=0.1775;MLEAC=1;MLEAF=6.803e-03;MQ=60.00;MQ0=0;MQRankSum=-0.624;QD=29.31;ReadPosRankSum=-0.812;EFF=NON_SYNONYMOUS_CODING(MODERATE|MISSENSE|gAc/gGc|D140G|SaurJH1_0126|protein_coding|CODING|YP_001315275.1|1)	GT:AD:DP:GQ:MLPSAC:MLPSAF:PL		0	0	0	0	0	0	0	0	0	1	0	0	0	0	0	0	0	0	0	0	0	0	0	0	0	0	0	0	0	0	0	0	0	0	0	0	0	0	0	0
NC_009632	144186	.	CT	C	897.76	.	AC=1;AF=6.803e-03;AN=147;BaseQRankSum=0.213;DP=4891;FS=2.440;MLEAC=1;MLEAF=6.803e-03;MQ=60.00;MQ0=0;MQRankSum=0.417;QD=28.96;RPA=7,6;RU=T;ReadPosRankSum=0.481;STR;EFF=FRAME_SHIFT(HIGH||aag/|K139|SaurJH1_0126|protein_coding|CODING|YP_001315275.1|1)	GT:AD:DP:GQ:MLPSAC:MLPSAF:PL		0	0	0	0	0	0	0	0	0	0	0	0	0	0	0	0	0	0	0	0	0	0	0	0	0	0	0	0	0	0	0	0	0	0	0	1	0	0	0	0
NC_009632	144508	.	C	T	1432.81	.	AC=1;AF=6.803e-03;AN=147;BaseQRankSum=0.298;DP=4850;Dels=0.00;FS=4.155;HaplotypeScore=0.0000;MLEAC=1;MLEAF=6.803e-03;MQ=60.00;MQ0=0;MQRankSum=0.063;QD=34.14;ReadPosRankSum=0.495;EFF=NON_SYNONYMOUS_CODING(MODERATE|MISSENSE|gGc/gAc|G32D|SaurJH1_0126|protein_coding|CODING|YP_001315275.1|1)	GT:AD:DP:GQ:MLPSAC:MLPSAF:PL		0	0	0	1	0	0	0	0	0	0	0	0	0	0	0	0	0	0	0	0	0	0	0	0	0	0	0	0	0	0	0	0	0	0	0	0	0	0	0	0
NC_009632	144653	.	A	T	2014.81	.	AC=1;AF=6.803e-03;AN=147;BaseQRankSum=-1.020;DP=4864;Dels=0.00;FS=2.563;HaplotypeScore=0.0000;MLEAC=1;MLEAF=6.803e-03;MQ=60.00;MQ0=0;MQRankSum=-0.056;QD=28.70;ReadPosRankSum=-0.611;EFF=INTERGENIC(MODIFIER||||||||)	GT:AD:DP:GQ:MLPSAC:MLPSAF:PL		0	0	0	0	0	0	0	0	0	1	0	0	0	0	0	0	0	0	0	0	0	0	0	0	0	0	0	0	0	0	0	0	0	0	0	0	0	0	0	0
NC_009632	144740	.	T	C	1701.81	.	AC=1;AF=6.803e-03;AN=147;BaseQRankSum=-0.022;DP=4931;Dels=0.00;FS=0.589;HaplotypeScore=0.0000;MLEAC=1;MLEAF=6.803e-03;MQ=60.00;MQ0=0;MQRankSum=0.178;QD=32.47;ReadPosRankSum=1.242;EFF=INTERGENIC(MODIFIER||||||||)	GT:AD:DP:GQ:MLPSAC:MLPSAF:PL		0	0	0	0	0	0	0	0	0	0	0	0	0	0	0	0	0	0	0	0	0	0	0	0	0	0	0	0	0	0	0	0	0	0	0	0	0	0	0	0
NC_009632	144752	.	G	T	4576.33	.	AC=3;AF=0.020;AN=147;BaseQRankSum=-1.640;DP=4983;Dels=0.00;FS=0.741;HaplotypeScore=0.0000;MLEAC=3;MLEAF=0.020;MQ=60.00;MQ0=0;MQRankSum=-0.447;QD=32.55;ReadPosRankSum=0.385;EFF=INTERGENIC(MODIFIER||||||||)	GT:AD:DP:GQ:MLPSAC:MLPSAF:PL		0	0	0	0	0	0	0	0	0	0	0	0	0	0	0	0	0	0	0	0	0	0	0	0	0	0	0	0	0	0	0	0	0	0	0	0	0	0	0	0
NC_009632	144786	.	C	A	25852.1	.	AC=18;AF=0.122;AN=147;BaseQRankSum=0.216;DP=4947;Dels=0.00;FS=9.883;HaplotypeScore=0.6530;MLEAC=18;MLEAF=0.122;MQ=60.00;MQ0=0;MQRankSum=-0.008;QD=29.85;ReadPosRankSum=1.242;EFF=INTERGENIC(MODIFIER||||||||)	GT:AD:DP:GQ:MLPSAC:MLPSAF:PL		0	0	0	0	0	0	0	0	0	0	0	0	0	0	0	0	0	0	0	0	0	0	0	0	0	0	0	0	0	0	0	0	0	0	0	0	0	0	0	0
NC_009632	144789	.	G	T	1477.81	.	AC=1;AF=6.803e-03;AN=147;BaseQRankSum=0.466;DP=4954;Dels=0.00;FS=1.357;HaplotypeScore=0.6598;MLEAC=1;MLEAF=6.803e-03;MQ=60.00;MQ0=0;MQRankSum=1.201;QD=29.77;ReadPosRankSum=1.193;EFF=INTERGENIC(MODIFIER||||||||)	GT:AD:DP:GQ:MLPSAC:MLPSAF:PL		0	0	0	0	0	0	0	0	0	0	0	0	0	0	0	0	0	0	0	0	0	0	0	0	0	0	0	0	0	0	0	0	0	0	0	1	0	0	0	0
NC_009632	144796	.	C	T	2981.18	.	AC=2;AF=0.014;AN=147;BaseQRankSum=-0.178;DP=4945;Dels=0.00;FS=0.440;HaplotypeScore=2.7343;MLEAC=2;MLEAF=0.014;MQ=60.00;MQ0=0;MQRankSum=0.105;QD=27.35;ReadPosRankSum=-0.223;EFF=INTERGENIC(MODIFIER||||||||)	GT:AD:DP:GQ:MLPSAC:MLPSAF:PL		0	0	0	0	0	0	0	0	0	0	0	0	0	0	0	0	0	0	0	0	0	0	0	0	0	0	0	1	1	0	0	0	0	0	0	0	0	0	0	0
NC_009632	144800	.	T	C	13795.7	.	AC=10;AF=0.068;AN=147;BaseQRankSum=-1.909;DP=4954;Dels=0.00;FS=1.133;HaplotypeScore=2.5439;MLEAC=10;MLEAF=0.068;MQ=60.00;MQ0=0;MQRankSum=-0.309;QD=31.76;ReadPosRankSum=0.350;EFF=INTERGENIC(MODIFIER||||||||)	GT:AD:DP:GQ:MLPSAC:MLPSAF:PL		0	0	0	0	0	0	0	0	0	0	0	0	0	0	0	0	0	0	0	0	0	0	0	0	0	0	0	0	0	0	0	0	0	0	0	0	0	0	0	0
NC_009632	144809	.	A	C	119981	.	AC=79;AF=0.537;AN=147;BaseQRankSum=0.324;DP=4929;Dels=0.00;FS=5.575;HaplotypeScore=1.9249;MLEAC=79;MLEAF=0.537;MQ=60.00;MQ0=0;MQRankSum=0.663;QD=29.82;ReadPosRankSum=-0.549;EFF=INTERGENIC(MODIFIER||||||||)	GT:AD:DP:GQ:MLPSAC:MLPSAF:PL		1	1	1	1	1	1	1	1	1	1	1	1	1	1	1	1	1	1	1	1	1	1	1	1	1	1	1	1	1	1	1	1	1	1	1	1	1	1	1	1
NC_009632	145666	.	G	A	1522.81	.	AC=1;AF=6.803e-03;AN=147;BaseQRankSum=0.388;DP=5042;Dels=0.00;FS=11.994;HaplotypeScore=0.0000;MLEAC=1;MLEAF=6.803e-03;MQ=60.00;MQ0=0;MQRankSum=-0.942;QD=28.13;ReadPosRankSum=-0.554;EFF=NON_SYNONYMOUS_CODING(MODERATE|MISSENSE|Gac/Aac|D39N|SaurJH1_0128|protein_coding|CODING|YP_001315277.1|1)	GT:AD:DP:GQ:MLPSAC:MLPSAF:PL		0	0	0	0	0	0	0	0	0	1	0	0	0	0	0	0	0	0	0	0	0	0	0	0	0	0	0	0	0	0	0	0	0	0	0	0	0	0	0	0
NC_009632	146038	.	C	G	1746.81	.	AC=1;AF=6.803e-03;AN=147;BaseQRankSum=-1.078;DP=4899;Dels=0.00;FS=0.584;HaplotypeScore=0.0000;MLEAC=1;MLEAF=6.803e-03;MQ=60.00;MQ0=0;MQRankSum=-1.039;QD=30.55;ReadPosRankSum=0.256;EFF=NON_SYNONYMOUS_CODING(MODERATE|MISSENSE|Cac/Gac|H163D|SaurJH1_0128|protein_coding|CODING|YP_001315277.1|1)	GT:AD:DP:GQ:MLPSAC:MLPSAF:PL		0	0	0	0	0	0	0	0	0	0	0	0	0	0	0	0	0	0	0	0	0	0	0	0	0	0	0	0	0	0	0	0	0	0	0	0	0	0	0	0
NC_009632	146173	.	G	A	2713.18	.	AC=2;AF=0.014;AN=147;BaseQRankSum=0.894;DP=4846;Dels=0.00;FS=1.535;HaplotypeScore=0.0000;MLEAC=2;MLEAF=0.014;MQ=60.00;MQ0=0;MQRankSum=-0.910;QD=27.91;ReadPosRankSum=0.146;EFF=NON_SYNONYMOUS_CODING(MODERATE|MISSENSE|Gct/Act|A208T|SaurJH1_0128|protein_coding|CODING|YP_001315277.1|1)	GT:AD:DP:GQ:MLPSAC:MLPSAF:PL		0	0	0	0	0	0	0	0	0	0	0	0	0	0	1	0	0	0	0	0	0	0	0	0	0	0	0	0	0	0	0	0	0	0	0	0	0	0	0	0
NC_009632	146187	.	G	A	1567.81	.	AC=1;AF=6.803e-03;AN=147;BaseQRankSum=-0.879;DP=4872;Dels=0.00;FS=13.489;HaplotypeScore=0.0000;MLEAC=1;MLEAF=6.803e-03;MQ=60.00;MQ0=0;MQRankSum=-1.719;QD=30.27;ReadPosRankSum=-0.370;EFF=NON_SYNONYMOUS_CODING(MODERATE|MISSENSE|atG/atA|M212I|SaurJH1_0128|protein_coding|CODING|YP_001315277.1|1)	GT:AD:DP:GQ:MLPSAC:MLPSAF:PL		0	0	0	0	0	0	0	0	0	0	0	0	0	0	0	0	0	0	0	0	0	0	0	0	0	0	0	0	0	0	0	0	0	0	0	0	0	0	0	0
NC_009632	146499	.	G	A	1612.81	.	AC=1;AF=6.803e-03;AN=147;BaseQRankSum=-1.113;DP=4898;Dels=0.00;FS=0.604;HaplotypeScore=0.0000;MLEAC=1;MLEAF=6.803e-03;MQ=60.00;MQ0=0;MQRankSum=-0.390;QD=26.59;ReadPosRankSum=0.074;EFF=SYNONYMOUS_CODING(LOW|SILENT|ctG/ctA|L316|SaurJH1_0128|protein_coding|CODING|YP_001315277.1|1)	GT:AD:DP:GQ:MLPSAC:MLPSAF:PL		0	0	0	0	0	0	0	0	0	0	0	0	0	0	0	0	0	0	0	0	0	0	0	0	0	0	0	0	0	0	0	0	0	0	0	0	0	0	0	0
NC_009632	146745	.	G	A	9785.21	.	AC=5;AF=0.034;AN=147;BaseQRankSum=-1.809;DP=5038;Dels=0.00;FS=7.728;HaplotypeScore=0.0000;MLEAC=5;MLEAF=0.034;MQ=60.00;MQ0=0;MQRankSum=-0.243;QD=33.04;ReadPosRankSum=0.428;EFF=SYNONYMOUS_CODING(LOW|SILENT|gcG/gcA|A398|SaurJH1_0128|protein_coding|CODING|YP_001315277.1|1)	GT:AD:DP:GQ:MLPSAC:MLPSAF:PL		0	0	0	0	0	0	0	0	0	0	0	0	0	0	0	0	0	0	0	0	0	0	0	0	0	0	0	0	0	0	0	0	0	0	0	0	0	0	0	0
NC_009632	146923	.	G	T	17930	.	AC=13;AF=0.088;AN=147;BaseQRankSum=0.390;DP=4824;Dels=0.00;FS=4.563;HaplotypeScore=0.0000;MLEAC=13;MLEAF=0.088;MQ=60.00;MQ0=0;MQRankSum=-1.901;QD=30.44;ReadPosRankSum=-0.542;EFF=INTERGENIC(MODIFIER||||||||)	GT:AD:DP:GQ:MLPSAC:MLPSAF:PL		0	0	0	0	0	0	0	0	0	0	0	0	0	0	0	0	0	0	0	0	0	0	0	0	0	0	0	0	0	0	0	0	0	0	0	0	0	0	0	0
NC_009632	146940	.	AG	A	1349.76	.	AC=1;AF=6.803e-03;AN=147;BaseQRankSum=-0.615;DP=4771;FS=5.553;MLEAC=1;MLEAF=6.803e-03;MQ=60.00;MQ0=0;MQRankSum=-0.151;QD=31.49;ReadPosRankSum=0.554;EFF=INTERGENIC(MODIFIER||||||||)	GT:AD:DP:GQ:MLPSAC:MLPSAF:PL		0	0	0	0	0	0	0	0	0	0	0	0	0	0	0	0	0	0	1	0	0	0	0	0	0	0	0	0	0	0	0	0	0	0	0	0	0	0	0	0
NC_009632	147751	.	A	T	49330.7	.	AC=36;AF=0.248;AN=145;BaseQRankSum=-0.838;DP=4663;Dels=0.00;FS=10.381;HaplotypeScore=0.0000;MLEAC=36;MLEAF=0.248;MQ=60.00;MQ0=0;MQRankSum=1.489;QD=32.00;ReadPosRankSum=-0.203;EFF=NON_SYNONYMOUS_CODING(MODERATE|MISSENSE|gAt/gTt|D26V|SaurJH1_0130|protein_coding|CODING|YP_001315279.1|1)	GT:AD:DP:GQ:MLPSAC:MLPSAF:PL		0	0	0	0	0	1	1	1	1	1	1	1	1	1	1	1	1	1	1	1	1	1	1	1	1	1	1	1	1	1	1	1	1	1	1	1	1	1	1	0
NC_009632	147935	.	T	A	1119.81	.	AC=1;AF=6.803e-03;AN=147;BaseQRankSum=0.216;DP=4780;Dels=0.00;FS=1.555;HaplotypeScore=0.0000;MLEAC=1;MLEAF=6.803e-03;MQ=60.00;MQ0=0;MQRankSum=-0.152;QD=34.31;ReadPosRankSum=0.261;EFF=SYNONYMOUS_CODING(LOW|SILENT|acT/acA|T87|SaurJH1_0130|protein_coding|CODING|YP_001315279.1|1)	GT:AD:DP:GQ:MLPSAC:MLPSAF:PL		0	0	0	0	0	0	0	0	0	0	0	0	0	0	0	0	0	0	0	0	0	0	0	0	0	0	0	0	0	0	0	0	0	0	0	0	0	0	0	0
NC_009632	148083	.	G	T	3340.18	.	AC=2;AF=0.014;AN=147;BaseQRankSum=0.482;DP=4724;Dels=0.00;FS=7.824;HaplotypeScore=0.0000;MLEAC=2;MLEAF=0.014;MQ=60.00;MQ0=0;MQRankSum=-0.576;QD=32.72;ReadPosRankSum=0.226;EFF=NON_SYNONYMOUS_CODING(MODERATE|MISSENSE|Gat/Tat|D137Y|SaurJH1_0130|protein_coding|CODING|YP_001315279.1|1)	GT:AD:DP:GQ:MLPSAC:MLPSAF:PL		0	0	0	0	0	0	0	0	0	0	0	0	0	0	0	0	0	0	0	0	0	0	0	0	0	0	0	0	0	0	0	0	0	0	0	0	0	0	0	0
NC_009632	148740	.	G	A	1388.81	.	AC=1;AF=6.803e-03;AN=147;BaseQRankSum=-1.752;DP=4660;Dels=0.00;FS=12.826;HaplotypeScore=0.0000;MLEAC=1;MLEAF=6.803e-03;MQ=60.00;MQ0=0;MQRankSum=-0.129;QD=31.82;ReadPosRankSum=-1.497;EFF=NON_SYNONYMOUS_CODING(MODERATE|MISSENSE|Ggt/Agt|G356S|SaurJH1_0130|protein_coding|CODING|YP_001315279.1|1)	GT:AD:DP:GQ:MLPSAC:MLPSAF:PL		0	0	0	0	0	0	0	0	0	0	0	0	0	0	0	0	0	0	0	0	0	0	0	0	0	0	0	0	0	0	0	0	0	0	0	0	0	0	0	0
NC_009632	149469	.	A	G	1432.81	.	AC=1;AF=6.803e-03;AN=147;BaseQRankSum=0.239;DP=4862;Dels=0.00;FS=6.466;HaplotypeScore=0.0000;MLEAC=1;MLEAF=6.803e-03;MQ=60.00;MQ0=0;MQRankSum=-1.047;QD=26.18;ReadPosRankSum=-0.587;EFF=NON_SYNONYMOUS_CODING(MODERATE|MISSENSE|gTa/gCa|V110A|SaurJH1_0131|protein_coding|CODING|YP_001315280.1|1)	GT:AD:DP:GQ:MLPSAC:MLPSAF:PL		0	0	0	1	0	0	0	0	0	0	0	0	0	0	0	0	0	0	0	0	0	0	0	0	0	0	0	0	0	0	0	0	0	0	0	0	0	0	0	0
NC_009632	149808	.	C	T	1701.81	.	AC=1;AF=6.803e-03;AN=147;BaseQRankSum=0.046;DP=4771;Dels=0.00;FS=11.196;HaplotypeScore=0.0000;MLEAC=1;MLEAF=6.803e-03;MQ=60.00;MQ0=0;MQRankSum=0.686;QD=32.66;ReadPosRankSum=-0.903;EFF=NON_SYNONYMOUS_CODING(MODERATE|MISSENSE|Gca/Aca|A263T|SaurJH1_0132|protein_coding|CODING|YP_001315281.1|1)	GT:AD:DP:GQ:MLPSAC:MLPSAF:PL		0	0	0	0	0	0	1	0	0	0	0	0	0	0	0	0	0	0	0	0	0	0	0	0	0	0	0	0	0	0	0	0	0	0	0	0	0	0	0	0
NC_009632	150084	.	G	T	1567.81	.	AC=1;AF=6.803e-03;AN=147;BaseQRankSum=-0.023;DP=4728;Dels=0.00;FS=7.411;HaplotypeScore=0.0000;MLEAC=1;MLEAF=6.803e-03;MQ=60.00;MQ0=0;MQRankSum=-0.081;QD=26.94;ReadPosRankSum=-0.034;EFF=NON_SYNONYMOUS_CODING(MODERATE|MISSENSE|Cca/Aca|P171T|SaurJH1_0132|protein_coding|CODING|YP_001315281.1|1)	GT:AD:DP:GQ:MLPSAC:MLPSAF:PL		0	0	0	0	0	0	0	0	0	0	0	0	0	0	0	0	0	0	0	0	0	0	0	0	0	0	0	0	0	0	0	0	0	0	0	0	0	0	0	0
NC_009632	150177	.	C	T	1209.81	.	AC=1;AF=6.803e-03;AN=147;BaseQRankSum=-0.307;DP=4726;Dels=0.00;FS=1.504;HaplotypeScore=0.0000;MLEAC=1;MLEAF=6.803e-03;MQ=60.00;MQ0=0;MQRankSum=0.554;QD=30.38;ReadPosRankSum=-0.031;EFF=NON_SYNONYMOUS_CODING(MODERATE|MISSENSE|Ggt/Agt|G140S|SaurJH1_0132|protein_coding|CODING|YP_001315281.1|1)	GT:AD:DP:GQ:MLPSAC:MLPSAF:PL		0	0	0	0	0	0	0	0	0	0	0	0	0	0	0	0	0	0	0	0	0	0	0	0	0	0	0	0	0	0	0	0	0	0	0	0	0	0	0	0
NC_009632	150361	.	G	T	1388.81	.	AC=1;AF=6.803e-03;AN=147;BaseQRankSum=0.015;DP=4700;Dels=0.00;FS=6.688;HaplotypeScore=0.0000;MLEAC=1;MLEAF=6.803e-03;MQ=60.00;MQ0=0;MQRankSum=0.315;QD=30.41;ReadPosRankSum=0.481;EFF=SYNONYMOUS_CODING(LOW|SILENT|acC/acA|T78|SaurJH1_0132|protein_coding|CODING|YP_001315281.1|1)	GT:AD:DP:GQ:MLPSAC:MLPSAF:PL		0	1	0	0	0	0	0	0	0	0	0	0	0	0	0	0	0	0	0	0	0	0	0	0	0	0	0	0	0	0	0	0	0	0	0	0	0	0	0	0
NC_009632	150723	.	G	A	1477.81	.	AC=1;AF=6.803e-03;AN=147;BaseQRankSum=-0.473;DP=4604;Dels=0.00;FS=7.706;HaplotypeScore=0.0000;MLEAC=1;MLEAF=6.803e-03;MQ=60.00;MQ0=0;MQRankSum=-0.326;QD=32.36;ReadPosRankSum=-0.428;EFF=NON_SYNONYMOUS_CODING(MODERATE|MISSENSE|aCa/aTa|T216I|SaurJH1_0133|protein_coding|CODING|YP_001315282.1|1)	GT:AD:DP:GQ:MLPSAC:MLPSAF:PL		0	0	0	0	0	0	0	0	0	0	0	0	0	0	0	0	0	0	0	0	0	0	0	0	0	0	0	0	0	0	0	0	0	0	0	0	0	0	0	0
NC_009632	151357	.	C	T	2936.18	.	AC=2;AF=0.014;AN=147;BaseQRankSum=-0.444;DP=4695;Dels=0.00;FS=2.680;HaplotypeScore=0.0000;MLEAC=2;MLEAF=0.014;MQ=60.00;MQ0=0;MQRankSum=-0.853;QD=32.31;ReadPosRankSum=-0.281;EFF=NON_SYNONYMOUS_CODING(MODERATE|MISSENSE|Gaa/Aaa|E5K|SaurJH1_0133|protein_coding|CODING|YP_001315282.1|1)	GT:AD:DP:GQ:MLPSAC:MLPSAF:PL		0	0	0	0	0	0	0	0	0	0	0	0	0	0	0	0	0	0	1	1	0	0	0	0	0	0	0	0	0	0	0	0	0	0	0	0	0	0	0	0
NC_009632	151462	.	C	A	1432.81	.	AC=1;AF=6.803e-03;AN=147;BaseQRankSum=0.338;DP=4723;Dels=0.00;FS=11.016;HaplotypeScore=0.0000;MLEAC=1;MLEAF=6.803e-03;MQ=60.00;MQ0=0;MQRankSum=-0.838;QD=32.56;ReadPosRankSum=0.145;EFF=INTERGENIC(MODIFIER||||||||)	GT:AD:DP:GQ:MLPSAC:MLPSAF:PL		0	0	0	0	1	0	0	0	0	0	0	0	0	0	0	0	0	0	0	0	0	0	0	0	0	0	0	0	0	0	0	0	0	0	0	0	0	0	0	0
NC_009632	151571	.	A	G	850.81	.	AC=1;AF=6.803e-03;AN=147;BaseQRankSum=0.937;DP=4723;Dels=0.00;FS=0.843;HaplotypeScore=0.0000;MLEAC=1;MLEAF=6.803e-03;MQ=60.00;MQ0=0;MQRankSum=0.636;QD=30.39;ReadPosRankSum=-0.370;EFF=NON_SYNONYMOUS_CODING(MODERATE|MISSENSE|aTg/aCg|M317T|SaurJH1_0134|protein_coding|CODING|YP_001315283.1|1)	GT:AD:DP:GQ:MLPSAC:MLPSAF:PL		0	0	0	0	0	0	0	0	0	0	0	0	0	0	0	0	0	0	0	0	0	0	0	0	0	0	0	0	0	0	0	0	0	0	0	0	0	0	0	0
NC_009632	152625	.	A	G	2489.18	.	AC=2;AF=0.014;AN=147;BaseQRankSum=-0.453;DP=4706;Dels=0.00;FS=5.378;HaplotypeScore=0.1836;MLEAC=2;MLEAF=0.014;MQ=60.00;MQ0=0;MQRankSum=-1.341;QD=27.09;ReadPosRankSum=-0.837;EFF=INTERGENIC(MODIFIER||||||||)	GT:AD:DP:GQ:MLPSAC:MLPSAF:PL		0	0	0	0	0	0	0	1	1	0	0	0	0	0	0	0	0	0	0	0	0	0	0	0	0	0	0	0	0	0	0	0	0	0	0	0	0	0	0	0
NC_009632	152633	.	T	C	1209.81	.	AC=1;AF=6.803e-03;AN=147;BaseQRankSum=-1.270;DP=4721;Dels=0.00;FS=3.441;HaplotypeScore=0.1905;MLEAC=1;MLEAF=6.803e-03;MQ=60.00;MQ0=0;MQRankSum=-0.484;QD=27.09;ReadPosRankSum=0.421;EFF=INTERGENIC(MODIFIER||||||||)	GT:AD:DP:GQ:MLPSAC:MLPSAF:PL		0	0	0	0	0	0	0	0	0	0	0	0	0	0	0	0	0	0	0	0	0	0	0	0	0	0	0	0	0	0	0	0	0	0	0	0	0	0	0	0
NC_009632	152656	.	A	G	5545.77	.	AC=4;AF=0.027;AN=147;BaseQRankSum=-0.234;DP=4721;Dels=0.00;FS=4.349;HaplotypeScore=0.0000;MLEAC=4;MLEAF=0.027;MQ=60.00;MQ0=0;MQRankSum=-0.500;QD=30.03;ReadPosRankSum=-1.403;EFF=INTERGENIC(MODIFIER||||||||)	GT:AD:DP:GQ:MLPSAC:MLPSAF:PL		0	0	0	0	0	0	0	0	0	0	1	1	1	1	0	0	0	0	0	0	0	0	0	0	0	0	0	0	0	0	0	0	0	0	0	0	0	0	0	0
NC_009632	153078	.	G	T	1388.81	.	AC=1;AF=6.803e-03;AN=147;BaseQRankSum=-0.713;DP=4844;Dels=0.00;FS=4.252;HaplotypeScore=0.0000;MLEAC=1;MLEAF=6.803e-03;MQ=60.00;MQ0=0;MQRankSum=1.106;QD=31.35;ReadPosRankSum=-0.015;EFF=NON_SYNONYMOUS_CODING(MODERATE|MISSENSE|caG/caT|Q110H|SaurJH1_0135|protein_coding|CODING|YP_001315284.1|1)	GT:AD:DP:GQ:MLPSAC:MLPSAF:PL		0	0	0	0	0	0	0	0	0	0	0	0	0	0	0	0	0	0	0	0	0	0	0	0	0	0	0	0	0	0	0	0	0	0	0	0	0	0	0	0
NC_009632	153278	.	A	G	17525	.	AC=13;AF=0.088;AN=147;BaseQRankSum=-1.931;DP=4809;Dels=0.00;FS=2.765;HaplotypeScore=0.0000;MLEAC=13;MLEAF=0.088;MQ=60.00;MQ0=0;MQRankSum=-1.875;QD=33.77;ReadPosRankSum=0.657;EFF=NON_SYNONYMOUS_CODING(MODERATE|MISSENSE|gAt/gGt|D177G|SaurJH1_0135|protein_coding|CODING|YP_001315284.1|1)	GT:AD:DP:GQ:MLPSAC:MLPSAF:PL		0	0	0	0	0	0	0	0	0	0	0	0	0	0	0	0	0	0	0	0	0	0	0	0	0	0	0	0	0	0	0	0	0	0	0	0	0	0	0	0
NC_009632	153349	.	G	A	940.81	.	AC=1;AF=6.803e-03;AN=147;BaseQRankSum=0.027;DP=4808;Dels=0.00;FS=0.000;HaplotypeScore=0.0000;MLEAC=1;MLEAF=6.803e-03;MQ=60.00;MQ0=0;MQRankSum=0.278;QD=31.33;ReadPosRankSum=0.776;EFF=NON_SYNONYMOUS_CODING(MODERATE|MISSENSE|Gtt/Att|V201I|SaurJH1_0135|protein_coding|CODING|YP_001315284.1|1)	GT:AD:DP:GQ:MLPSAC:MLPSAF:PL		0	0	0	0	0	0	0	0	0	0	0	0	0	0	0	0	0	0	0	0	0	0	0	0	0	0	0	0	0	0	0	0	1	0	0	0	0	0	0	0
NC_009632	153479	.	C	T	4038.33	.	AC=3;AF=0.020;AN=147;BaseQRankSum=-0.156;DP=4723;Dels=0.00;FS=0.788;HaplotypeScore=0.0000;MLEAC=3;MLEAF=0.020;MQ=60.00;MQ0=0;MQRankSum=-0.852;QD=27.21;ReadPosRankSum=-1.294;EFF=NON_SYNONYMOUS_CODING(MODERATE|MISSENSE|gCg/gTg|A244V|SaurJH1_0135|protein_coding|CODING|YP_001315284.1|1)	GT:AD:DP:GQ:MLPSAC:MLPSAF:PL		0	0	0	0	0	0	0	0	0	0	0	0	0	0	0	0	0	0	0	0	0	0	0	0	0	0	0	0	0	0	0	0	0	0	0	0	0	0	0	0
NC_009632	153598	.	T	C	1522.81	.	AC=1;AF=6.803e-03;AN=147;BaseQRankSum=-1.642;DP=4746;Dels=0.00;FS=0.624;HaplotypeScore=0.0000;MLEAC=1;MLEAF=6.803e-03;MQ=60.00;MQ0=0;MQRankSum=-0.327;QD=32.64;ReadPosRankSum=0.489;EFF=NON_SYNONYMOUS_CODING(MODERATE|MISSENSE|Tca/Cca|S284P|SaurJH1_0135|protein_coding|CODING|YP_001315284.1|1)	GT:AD:DP:GQ:MLPSAC:MLPSAF:PL		0	0	0	0	0	0	0	0	0	0	0	0	0	1	0	0	0	0	0	0	0	0	0	0	0	0	0	0	0	0	0	0	0	0	0	0	0	0	0	0
NC_009632	153648	.	A	T	1656.81	.	AC=1;AF=6.803e-03;AN=147;BaseQRankSum=0.183;DP=4712;Dels=0.00;FS=1.277;HaplotypeScore=0.0000;MLEAC=1;MLEAF=6.803e-03;MQ=60.00;MQ0=0;MQRankSum=3.138;QD=25.08;ReadPosRankSum=-0.219;EFF=SYNONYMOUS_CODING(LOW|SILENT|ggA/ggT|G300|SaurJH1_0135|protein_coding|CODING|YP_001315284.1|1)	GT:AD:DP:GQ:MLPSAC:MLPSAF:PL		0	0	0	0	1	0	0	0	0	0	0	0	0	0	0	0	0	0	0	0	0	0	0	0	0	0	0	0	0	0	0	0	0	0	0	0	0	0	0	0
NC_009632	154750	.	T	G	2937.18	.	AC=2;AF=0.014;AN=147;BaseQRankSum=-0.257;DP=4804;Dels=0.00;FS=8.471;HaplotypeScore=0.0000;MLEAC=2;MLEAF=0.014;MQ=60.00;MQ0=0;MQRankSum=-0.331;QD=32.11;ReadPosRankSum=2.644;EFF=NON_SYNONYMOUS_CODING(MODERATE|MISSENSE|gTt/gGt|V136G|SaurJH1_0136|protein_coding|CODING|YP_001315285.1|1)	GT:AD:DP:GQ:MLPSAC:MLPSAF:PL		0	0	0	0	0	0	0	0	0	0	0	0	0	0	0	0	0	0	0	0	0	0	0	0	0	0	0	0	0	0	0	0	0	0	0	0	0	0	0	0
NC_009632	155554	.	T	C	3949.33	.	AC=3;AF=0.020;AN=147;BaseQRankSum=0.043;DP=4736;Dels=0.00;FS=0.384;HaplotypeScore=0.0000;MLEAC=3;MLEAF=0.020;MQ=60.00;MQ0=0;MQRankSum=-0.564;QD=30.17;ReadPosRankSum=-1.422;EFF=NON_SYNONYMOUS_CODING(MODERATE|MISSENSE|gTg/gCg|V404A|SaurJH1_0136|protein_coding|CODING|YP_001315285.1|1)	GT:AD:DP:GQ:MLPSAC:MLPSAF:PL		0	0	0	0	0	0	0	0	0	0	0	0	0	0	0	0	0	0	0	0	0	0	0	0	0	0	0	0	0	0	0	0	0	0	0	0	0	0	0	0
NC_009632	155765	.	C	T	5725.77	.	AC=4;AF=0.027;AN=147;BaseQRankSum=1.866;DP=4761;Dels=0.00;FS=2.723;HaplotypeScore=0.0000;MLEAC=4;MLEAF=0.027;MQ=60.00;MQ0=0;MQRankSum=-0.003;QD=25.55;ReadPosRankSum=1.402;EFF=SYNONYMOUS_CODING(LOW|SILENT|gaC/gaT|D474|SaurJH1_0136|protein_coding|CODING|YP_001315285.1|1)	GT:AD:DP:GQ:MLPSAC:MLPSAF:PL		0	0	0	0	0	0	0	0	0	0	0	0	0	0	0	0	0	0	0	0	0	0	0	0	0	0	0	0	0	0	0	0	0	0	0	0	0	0	0	0
NC_009632	155911	.	C	T	1343.81	.	AC=1;AF=6.803e-03;AN=147;BaseQRankSum=-0.626;DP=4775;Dels=0.00;FS=4.303;HaplotypeScore=0.0000;MLEAC=1;MLEAF=6.803e-03;MQ=60.00;MQ0=0;MQRankSum=0.420;QD=28.87;ReadPosRankSum=-0.187;EFF=INTERGENIC(MODIFIER||||||||)	GT:AD:DP:GQ:MLPSAC:MLPSAF:PL		1	0	0	0	0	0	0	0	0	0	0	0	0	0	0	0	0	0	0	0	0	0	0	0	0	0	0	0	0	0	0	0	0	0	0	0	0	0	0	0
NC_009632	155924	.	G	GT	909.76	.	AC=1;AF=6.803e-03;AN=147;BaseQRankSum=0.242;DP=4786;FS=1.537;MLEAC=1;MLEAF=6.803e-03;MQ=60.00;MQ0=0;MQRankSum=-0.566;QD=30.33;RPA=5,6;RU=T;ReadPosRankSum=0.452;STR;EFF=INTERGENIC(MODIFIER||||||||)	GT:AD:DP:GQ:MLPSAC:MLPSAF:PL		0	0	0	0	0	0	0	1	0	0	0	0	0	0	0	0	0	0	0	0	0	0	0	0	0	0	0	0	0	0	0	0	0	0	0	0	0	0	0	0
NC_009632	155983	.	T	C	4486.33	.	AC=3;AF=0.020;AN=147;BaseQRankSum=1.603;DP=4768;Dels=0.00;FS=0.360;HaplotypeScore=0.0000;MLEAC=3;MLEAF=0.020;MQ=60.00;MQ0=0;MQRankSum=0.103;QD=28.14;ReadPosRankSum=-0.388;EFF=INTERGENIC(MODIFIER||||||||)	GT:AD:DP:GQ:MLPSAC:MLPSAF:PL		0	0	0	0	0	0	0	0	0	0	0	0	0	0	0	0	0	0	0	0	0	0	0	0	0	0	0	0	0	1	1	0	0	0	0	0	0	0	0	0
NC_009632	156330	.	GA	G	721.76	.	AC=1;AF=6.803e-03;AN=147;BaseQRankSum=-0.551;DP=4776;FS=14.681;MLEAC=1;MLEAF=6.803e-03;MQ=60.00;MQ0=0;MQRankSum=0.420;QD=26.73;RPA=7,6;RU=A;ReadPosRankSum=0.075;STR;EFF=FRAME_SHIFT(HIGH||gaa/|E99|SaurJH1_0137|protein_coding|CODING|YP_001315286.1|1)	GT:AD:DP:GQ:MLPSAC:MLPSAF:PL		0	0	0	0	0	0	0	0	0	0	0	0	0	0	0	0	0	0	0	0	0	0	0	0	0	0	0	0	0	0	0	0	0	0	0	0	0	0	0	0
NC_009632	156505	.	G	A	1343.81	.	AC=1;AF=6.803e-03;AN=147;BaseQRankSum=-1.666;DP=4817;Dels=0.00;FS=2.287;HaplotypeScore=0.0000;MLEAC=1;MLEAF=6.803e-03;MQ=60.00;MQ0=0;MQRankSum=-0.251;QD=26.76;ReadPosRankSum=0.030;EFF=NON_SYNONYMOUS_CODING(MODERATE|MISSENSE|gGc/gAc|G157D|SaurJH1_0137|protein_coding|CODING|YP_001315286.1|1)	GT:AD:DP:GQ:MLPSAC:MLPSAF:PL		0	0	0	0	0	0	0	0	0	0	0	0	0	0	0	0	0	0	0	0	0	0	0	0	0	0	1	0	0	0	0	0	0	0	0	0	0	0	0	0
NC_009632	156675	.	G	A	1209.81	.	AC=1;AF=6.803e-03;AN=147;BaseQRankSum=-0.710;DP=4785;Dels=0.00;FS=8.803;HaplotypeScore=0.0000;MLEAC=1;MLEAF=6.803e-03;MQ=60.00;MQ0=0;MQRankSum=0.624;QD=26.93;ReadPosRankSum=2.134;EFF=NON_SYNONYMOUS_CODING(MODERATE|MISSENSE|Gat/Aat|D214N|SaurJH1_0137|protein_coding|CODING|YP_001315286.1|1)	GT:AD:DP:GQ:MLPSAC:MLPSAF:PL		0	0	0	0	0	0	0	0	0	0	0	0	0	0	0	0	0	0	0	0	0	0	0	0	0	0	0	0	0	0	0	0	0	0	0	0	0	0	0	0
NC_009632	157057	.	A	C	1253.81	.	AC=1;AF=6.803e-03;AN=147;BaseQRankSum=-0.133;DP=4700;Dels=0.00;FS=2.388;HaplotypeScore=0.0000;MLEAC=1;MLEAF=6.803e-03;MQ=60.00;MQ0=0;MQRankSum=0.064;QD=27.92;ReadPosRankSum=1.012;EFF=SYNONYMOUS_CODING(LOW|SILENT|gcA/gcC|A83|SaurJH1_0138|protein_coding|CODING|YP_001315287.1|1)	GT:AD:DP:GQ:MLPSAC:MLPSAF:PL		0	1	0	0	0	0	0	0	0	0	0	0	0	0	0	0	0	0	0	0	0	0	0	0	0	0	0	0	0	0	0	0	0	0	0	0	0	0	0	0
NC_009632	157428	.	T	G	4173.33	.	AC=3;AF=0.020;AN=147;BaseQRankSum=-0.344;DP=4711;Dels=0.00;FS=1.684;HaplotypeScore=0.0000;MLEAC=3;MLEAF=0.020;MQ=60.00;MQ0=0;MQRankSum=-0.189;QD=32.76;ReadPosRankSum=0.528;EFF=NON_SYNONYMOUS_CODING(MODERATE|MISSENSE|gTa/gGa|V207G|SaurJH1_0138|protein_coding|CODING|YP_001315287.1|1)	GT:AD:DP:GQ:MLPSAC:MLPSAF:PL		0	0	0	0	0	0	0	0	0	0	0	0	0	0	0	0	0	0	0	0	0	0	0	0	0	0	0	0	0	0	0	0	0	0	0	0	0	0	0	0
NC_009632	157478	.	C	T	1567.81	.	AC=1;AF=6.803e-03;AN=147;BaseQRankSum=-1.023;DP=4746;Dels=0.00;FS=0.000;HaplotypeScore=0.0000;MLEAC=1;MLEAF=6.803e-03;MQ=60.00;MQ0=0;MQRankSum=-0.732;QD=31.74;ReadPosRankSum=-0.587;EFF=SYNONYMOUS_CODING(LOW|SILENT|Cta/Tta|L224|SaurJH1_0138|protein_coding|CODING|YP_001315287.1|1)	GT:AD:DP:GQ:MLPSAC:MLPSAF:PL		0	0	0	0	0	0	0	0	0	0	0	0	0	0	0	0	0	0	0	0	0	0	0	0	0	0	0	0	0	0	0	0	0	0	0	0	0	0	0	0
NC_009632	157540	.	G	T	1164.81	.	AC=1;AF=6.803e-03;AN=147;BaseQRankSum=0.718;DP=4719;Dels=0.00;FS=0.000;HaplotypeScore=0.0000;MLEAC=1;MLEAF=6.803e-03;MQ=60.00;MQ0=0;MQRankSum=0.313;QD=33.52;ReadPosRankSum=0.184;EFF=NON_SYNONYMOUS_CODING(MODERATE|MISSENSE|gaG/gaT|E244D|SaurJH1_0138|protein_coding|CODING|YP_001315287.1|1)	GT:AD:DP:GQ:MLPSAC:MLPSAF:PL		0	0	0	0	0	0	0	0	0	0	0	0	0	1	0	0	0	0	0	0	0	0	0	0	0	0	0	0	0	0	0	0	0	0	0	0	0	0	0	0
NC_009632	157605	.	T	C	1477.81	.	AC=1;AF=6.803e-03;AN=147;BaseQRankSum=-1.322;DP=4710;Dels=0.00;FS=2.173;HaplotypeScore=0.0000;MLEAC=1;MLEAF=6.803e-03;MQ=60.00;MQ0=0;MQRankSum=0.404;QD=29.43;ReadPosRankSum=-0.433;EFF=NON_SYNONYMOUS_CODING(MODERATE|MISSENSE|aTg/aCg|M266T|SaurJH1_0138|protein_coding|CODING|YP_001315287.1|1)	GT:AD:DP:GQ:MLPSAC:MLPSAF:PL		0	0	0	0	0	0	0	0	0	0	0	0	0	0	0	0	0	0	0	0	0	0	0	0	0	0	0	0	0	0	0	0	0	0	0	0	0	0	0	0
NC_009632	157644	.	A	T	53221.5	.	AC=37;AF=0.252;AN=147;BaseQRankSum=-0.433;DP=4696;Dels=0.00;FS=18.383;HaplotypeScore=0.0000;MLEAC=37;MLEAF=0.252;MQ=60.00;MQ0=0;MQRankSum=0.929;QD=28.64;ReadPosRankSum=-0.010;EFF=NON_SYNONYMOUS_CODING(MODERATE|MISSENSE|aAa/aTa|K279I|SaurJH1_0138|protein_coding|CODING|YP_001315287.1|1)	GT:AD:DP:GQ:MLPSAC:MLPSAF:PL		0	0	0	0	0	0	0	0	0	0	0	0	0	0	0	0	0	0	0	0	0	0	0	0	0	0	0	0	0	0	0	0	0	0	0	0	0	0	0	0
NC_009632	157751	.	G	A	1253.81	.	AC=1;AF=6.803e-03;AN=147;BaseQRankSum=-0.935;DP=4611;Dels=0.00;FS=0.000;HaplotypeScore=0.0000;MLEAC=1;MLEAF=6.803e-03;MQ=60.00;MQ0=0;MQRankSum=1.059;QD=28.41;ReadPosRankSum=-0.740;EFF=NON_SYNONYMOUS_CODING(MODERATE|MISSENSE|Ggc/Agc|G315S|SaurJH1_0138|protein_coding|CODING|YP_001315287.1|1)	GT:AD:DP:GQ:MLPSAC:MLPSAF:PL		0	0	0	0	0	0	0	0	0	0	0	0	0	0	0	0	0	0	0	0	0	0	0	0	0	1	0	0	0	0	0	0	0	0	0	0	0	0	0	0
NC_009632	157782	.	T	C	2802.18	.	AC=2;AF=0.014;AN=147;BaseQRankSum=-0.240;DP=4566;Dels=0.00;FS=0.000;HaplotypeScore=0.0000;MLEAC=2;MLEAF=0.014;MQ=60.00;MQ0=0;MQRankSum=0.165;QD=30.01;ReadPosRankSum=0.071;EFF=NON_SYNONYMOUS_CODING(MODERATE|MISSENSE|gTg/gCg|V325A|SaurJH1_0138|protein_coding|CODING|YP_001315287.1|1)	GT:AD:DP:GQ:MLPSAC:MLPSAF:PL		0	0	0	0	0	0	0	0	0	0	0	0	0	0	0	0	0	0	0	0	0	0	0	0	0	0	0	0	0	0	0	0	0	0	0	0	0	0	0	0
NC_009632	158034	.	G	T	2892.24	.	AC=2;AF=0.014;AN=146;BaseQRankSum=0.798;DP=4716;Dels=0.00;FS=3.399;HaplotypeScore=0.0000;MLEAC=2;MLEAF=0.014;MQ=60.00;MQ0=0;MQRankSum=0.955;QD=29.19;ReadPosRankSum=-0.777;EFF=INTERGENIC(MODIFIER||||||||)	GT:AD:DP:GQ:MLPSAC:MLPSAF:PL		0	0	0	0	0	0	0	0	0	0	0	0	0	0	0	0	0	0	0	0	0	0	0	0	0	0	0	0	0	0	0	0	0	0	0	0	0	0	0	0
NC_009632	158117	.	C	A	1164.84	.	AC=1;AF=6.849e-03;AN=146;BaseQRankSum=1.680;DP=4635;Dels=0.00;FS=0.716;HaplotypeScore=0.0000;MLEAC=1;MLEAF=6.849e-03;MQ=60.00;MQ0=0;MQRankSum=0.039;QD=34.63;ReadPosRankSum=1.247;EFF=INTERGENIC(MODIFIER||||||||)	GT:AD:DP:GQ:MLPSAC:MLPSAF:PL		0	0	1	0	0	0	0	0	0	0	0	0	0	0	0	0	0	0	0	0	0	0	0	0	0	0	0	0	0	0	0	0	0	0	0	0	0	0	0	0
NC_009632	158205	.	C	T	3994.33	.	AC=3;AF=0.020;AN=147;BaseQRankSum=-0.943;DP=4675;Dels=0.00;FS=0.797;HaplotypeScore=0.0000;MLEAC=3;MLEAF=0.020;MQ=60.00;MQ0=0;MQRankSum=0.851;QD=33.67;ReadPosRankSum=-1.106;EFF=INTERGENIC(MODIFIER||||||||)	GT:AD:DP:GQ:MLPSAC:MLPSAF:PL		0	0	0	0	0	0	0	0	0	0	0	0	0	0	0	0	0	0	0	0	0	0	0	0	0	0	0	0	0	0	0	0	0	0	0	0	0	0	0	0
NC_009632	158258	.	C	A	1388.84	.	AC=1;AF=6.849e-03;AN=146;BaseQRankSum=0.762;DP=4641;Dels=0.00;FS=0.000;HaplotypeScore=0.0000;MLEAC=1;MLEAF=6.849e-03;MQ=60.00;MQ0=0;MQRankSum=-1.440;QD=23.72;ReadPosRankSum=-0.244;EFF=INTERGENIC(MODIFIER||||||||)	GT:AD:DP:GQ:MLPSAC:MLPSAF:PL		0	0	0	0	0	0	0	0	0	0	0	0	0	0	0	0	0	0	0	0	0	0	0	0	0	0	0	0	0	0	0	0	0	0	0	0	0	0	0	0
NC_009632	158328	.	G	A	1298.81	.	AC=1;AF=6.803e-03;AN=147;BaseQRankSum=1.703;DP=4695;Dels=0.00;FS=0.000;HaplotypeScore=0.2041;MLEAC=1;MLEAF=6.803e-03;MQ=60.00;MQ0=0;MQRankSum=1.137;QD=26.37;ReadPosRankSum=-0.660;EFF=INTERGENIC(MODIFIER||||||||)	GT:AD:DP:GQ:MLPSAC:MLPSAF:PL		0	0	0	1	0	0	0	0	0	0	0	0	0	0	0	0	0	0	0	0	0	0	0	0	0	0	0	0	0	0	0	0	0	0	0	0	0	0	0	0
NC_009632	158333	.	T	C	5679.77	.	AC=4;AF=0.027;AN=147;BaseQRankSum=0.343;DP=4721;Dels=0.00;FS=6.726;HaplotypeScore=0.2041;MLEAC=4;MLEAF=0.027;MQ=60.00;MQ0=0;MQRankSum=1.753;QD=30.03;ReadPosRankSum=1.963;EFF=INTERGENIC(MODIFIER||||||||)	GT:AD:DP:GQ:MLPSAC:MLPSAF:PL		0	0	0	0	0	0	0	0	0	0	0	0	0	0	0	0	0	0	0	0	0	0	0	0	0	0	0	0	0	0	0	0	0	0	0	0	0	0	0	0
NC_009632	158397	.	G	A	1432.81	.	AC=1;AF=6.803e-03;AN=147;BaseQRankSum=0.931;DP=4548;Dels=0.00;FS=0.640;HaplotypeScore=0.0000;MLEAC=1;MLEAF=6.803e-03;MQ=60.00;MQ0=0;MQRankSum=0.015;QD=35.71;ReadPosRankSum=-1.047;EFF=NON_SYNONYMOUS_CODING(MODERATE|MISSENSE|cGt/cAt|R10H|SaurJH1_0139|protein_coding|CODING|YP_001315288.1|1)	GT:AD:DP:GQ:MLPSAC:MLPSAF:PL		0	0	0	0	0	0	0	0	0	0	1	0	0	0	0	0	0	0	0	0	0	0	0	0	0	0	0	0	0	0	0	0	0	0	0	0	0	0	0	0
NC_009632	158431	.	T	A	1343.81	.	AC=1;AF=6.803e-03;AN=147;BaseQRankSum=-0.778;DP=4580;Dels=0.00;FS=0.000;HaplotypeScore=0.0000;MLEAC=1;MLEAF=6.803e-03;MQ=60.00;MQ0=0;MQRankSum=-0.667;QD=27.97;ReadPosRankSum=-1.191;EFF=SYNONYMOUS_CODING(LOW|SILENT|atT/atA|I21|SaurJH1_0139|protein_coding|CODING|YP_001315288.1|1)	GT:AD:DP:GQ:MLPSAC:MLPSAF:PL		0	0	0	0	0	0	0	0	0	0	0	0	0	1	0	0	0	0	0	0	0	0	0	0	0	0	0	0	0	0	0	0	0	0	0	0	0	0	0	0
NC_009632	158584	.	T	C	1209.81	.	AC=1;AF=6.803e-03;AN=147;BaseQRankSum=1.897;DP=4804;Dels=0.00;FS=3.444;HaplotypeScore=0.0000;MLEAC=1;MLEAF=6.803e-03;MQ=60.00;MQ0=0;MQRankSum=-0.517;QD=32.19;ReadPosRankSum=-0.744;EFF=SYNONYMOUS_CODING(LOW|SILENT|ggT/ggC|G72|SaurJH1_0139|protein_coding|CODING|YP_001315288.1|1)	GT:AD:DP:GQ:MLPSAC:MLPSAF:PL		0	0	0	0	1	0	0	0	0	0	0	0	0	0	0	0	0	0	0	0	0	0	0	0	0	0	0	0	0	0	0	0	0	0	0	0	0	0	0	0
NC_009632	158910	.	G	A	5231.77	.	AC=4;AF=0.027;AN=147;BaseQRankSum=-4.651;DP=4665;Dels=0.00;FS=0.000;HaplotypeScore=0.0000;MLEAC=4;MLEAF=0.027;MQ=60.00;MQ0=0;MQRankSum=0.986;QD=26.82;ReadPosRankSum=1.937;EFF=STOP_GAINED(HIGH|NONSENSE|tGg/tAg|W181*|SaurJH1_0139|protein_coding|CODING|YP_001315288.1|1)	GT:AD:DP:GQ:MLPSAC:MLPSAF:PL		0	0	0	0	0	0	0	0	0	0	0	0	0	0	0	0	0	0	0	0	0	0	0	0	0	0	0	0	0	0	0	0	0	0	0	0	0	0	0	0
NC_009632	159208	.	A	AC	1559.76	.	AC=1;AF=6.803e-03;AN=147;BaseQRankSum=-0.324;DP=4683;FS=7.061;MLEAC=1;MLEAF=6.803e-03;MQ=60.00;MQ0=0;MQRankSum=0.542;QD=32.43;RPA=1,2;RU=C;ReadPosRankSum=-0.922;STR;EFF=FRAME_SHIFT(HIGH||cat/Ccat|H281P?|SaurJH1_0139|protein_coding|CODING|YP_001315288.1|1)	GT:AD:DP:GQ:MLPSAC:MLPSAF:PL		0	0	0	0	0	0	0	0	0	0	0	0	0	0	0	0	0	0	0	0	0	0	0	0	0	0	0	0	0	0	0	0	0	0	0	0	0	0	0	0
NC_009632	159279	.	C	T	2892.18	.	AC=2;AF=0.014;AN=147;BaseQRankSum=0.114;DP=4752;Dels=0.00;FS=6.680;HaplotypeScore=0.0000;MLEAC=2;MLEAF=0.014;MQ=60.00;MQ0=0;MQRankSum=-0.653;QD=28.90;ReadPosRankSum=0.195;EFF=NON_SYNONYMOUS_CODING(MODERATE|MISSENSE|aCa/aTa|T304I|SaurJH1_0139|protein_coding|CODING|YP_001315288.1|1)	GT:AD:DP:GQ:MLPSAC:MLPSAF:PL		0	0	0	0	0	0	0	0	0	0	0	0	0	0	0	0	0	0	0	0	0	0	0	0	0	0	0	0	0	0	0	0	0	0	0	0	0	0	0	0
NC_009632	159421	.	A	T	2803.18	.	AC=2;AF=0.014;AN=147;BaseQRankSum=-1.624;DP=4777;Dels=0.00;FS=2.761;HaplotypeScore=0.0000;MLEAC=2;MLEAF=0.014;MQ=60.00;MQ0=0;MQRankSum=-0.745;QD=30.08;ReadPosRankSum=0.443;EFF=NON_SYNONYMOUS_CODING(MODERATE|MISSENSE|ttA/ttT|L351F|SaurJH1_0139|protein_coding|CODING|YP_001315288.1|1)	GT:AD:DP:GQ:MLPSAC:MLPSAF:PL		0	0	0	0	0	0	0	0	0	0	0	0	0	0	0	0	0	0	0	0	0	0	0	0	0	0	0	0	0	0	0	0	0	0	0	0	0	0	0	0
NC_009632	159886	.	C	T	210580	.	AC=147;AF=1.00;AN=147;DP=4704;Dels=0.00;FS=0.000;HaplotypeScore=0.0000;MLEAC=147;MLEAF=1.00;MQ=60.00;MQ0=0;QD=30.34;EFF=SYNONYMOUS_CODING(LOW|SILENT|gtC/gtT|V506|SaurJH1_0139|protein_coding|CODING|YP_001315288.1|1)	GT:AD:DP:GQ:MLPSAC:MLPSAF:PL		1	1	1	1	1	1	1	1	1	1	1	1	1	1	1	1	1	1	1	1	1	1	1	1	1	1	1	1	1	1	1	1	1	1	1	1	1	1	1	1
NC_009632	160687	.	C	T	39344.4	.	AC=28;AF=0.190;AN=147;BaseQRankSum=0.755;DP=4809;Dels=0.00;FS=6.037;HaplotypeScore=0.0000;MLEAC=28;MLEAF=0.190;MQ=60.00;MQ0=0;MQRankSum=2.267;QD=30.85;ReadPosRankSum=0.534;EFF=SYNONYMOUS_CODING(LOW|SILENT|ttC/ttT|F773|SaurJH1_0139|protein_coding|CODING|YP_001315288.1|1)	GT:AD:DP:GQ:MLPSAC:MLPSAF:PL		0	0	0	0	0	0	0	0	0	0	0	0	0	0	0	0	0	0	0	0	0	0	0	0	0	0	0	0	0	0	0	0	0	0	0	0	0	0	0	0
NC_009632	160718	.	G	A	1746.81	.	AC=1;AF=6.803e-03;AN=147;BaseQRankSum=0.002;DP=4810;Dels=0.00;FS=8.119;HaplotypeScore=0.0000;MLEAC=1;MLEAF=6.803e-03;MQ=60.00;MQ0=0;MQRankSum=0.164;QD=28.26;ReadPosRankSum=-0.488;EFF=NON_SYNONYMOUS_CODING(MODERATE|MISSENSE|Gcc/Acc|A784T|SaurJH1_0139|protein_coding|CODING|YP_001315288.1|1)	GT:AD:DP:GQ:MLPSAC:MLPSAF:PL		0	0	0	0	0	0	0	0	0	0	0	0	0	0	0	0	0	0	0	0	0	0	0	1	0	0	0	0	0	0	0	0	0	0	0	0	0	0	0	0
NC_009632	160973	.	C	A	1656.81	.	AC=1;AF=6.803e-03;AN=147;BaseQRankSum=-2.147;DP=4711;Dels=0.00;FS=7.039;HaplotypeScore=0.0000;MLEAC=1;MLEAF=6.803e-03;MQ=60.00;MQ0=0;MQRankSum=-0.707;QD=24.94;ReadPosRankSum=0.428;EFF=NON_SYNONYMOUS_CODING(MODERATE|MISSENSE|Caa/Aaa|Q869K|SaurJH1_0139|protein_coding|CODING|YP_001315288.1|1)	GT:AD:DP:GQ:MLPSAC:MLPSAF:PL		0	0	0	0	0	0	0	0	0	0	0	0	0	0	0	0	0	0	0	0	0	0	0	0	0	0	0	0	0	0	0	0	0	0	0	0	0	0	0	0
NC_009632	161123	.	T	A	2399.18	.	AC=2;AF=0.014;AN=147;BaseQRankSum=-0.885;DP=4567;Dels=0.00;FS=7.592;HaplotypeScore=0.0000;MLEAC=2;MLEAF=0.014;MQ=60.00;MQ0=0;MQRankSum=-1.848;QD=26.97;ReadPosRankSum=0.907;EFF=INTERGENIC(MODIFIER||||||||)	GT:AD:DP:GQ:MLPSAC:MLPSAF:PL		0	0	0	0	0	0	0	0	0	0	0	0	0	0	0	0	0	0	0	0	0	0	0	0	0	0	0	0	0	0	0	0	0	0	0	0	0	0	0	0
NC_009632	161163	.	A	C	109328	.	AC=79;AF=0.541;AN=146;BaseQRankSum=1.507;DP=4546;Dels=0.00;FS=5.262;HaplotypeScore=0.0000;MLEAC=79;MLEAF=0.541;MQ=60.00;MQ0=0;MQRankSum=1.119;QD=22.97;ReadPosRankSum=0.140;EFF=INTERGENIC(MODIFIER||||||||)	GT:AD:DP:GQ:MLPSAC:MLPSAF:PL		1	1	1	1	1	1	1	1	1	1	1	1	1	1	1	1	1	1	1	1	1	1	1	1	1	1	1	1	1	1	1	1	1	1	1	1	1	1	1	1
NC_009632	161248	.	T	C	5770.38	.	AC=4;AF=0.028;AN=142;BaseQRankSum=-0.458;DP=4468;Dels=0.00;FS=0.658;HaplotypeScore=0.0000;MLEAC=4;MLEAF=0.028;MQ=60.00;MQ0=0;MQRankSum=0.501;QD=34.88;ReadPosRankSum=-1.328;EFF=INTERGENIC(MODIFIER||||||||)	GT:AD:DP:GQ:MLPSAC:MLPSAF:PL		0	0	0	0	0	0	0	0	0	0	0	0	0	0	0	0	0	0	0	0	0	.	0	0	0	0	0	0	0	0	0	0	0	0	.	0	0	0	0	0
NC_009632	161363	.	C	CA	919.82	.	AC=1;AF=6.897e-03;AN=145;BaseQRankSum=-1.603;DP=4606;FS=1.455;MLEAC=1;MLEAF=6.897e-03;MQ=60.00;MQ0=0;MQRankSum=-0.845;QD=27.87;RPA=7,8;RU=A;ReadPosRankSum=1.106;STR;EFF=FRAME_SHIFT(HIGH||caa/cAaa|Q15Q?|SaurJH1_0140|protein_coding|CODING|YP_001315289.1|1)	GT:AD:DP:GQ:MLPSAC:MLPSAF:PL		0	0	0	0	0	0	0	0	0	0	0	0	0	0	0	0	0	0	0	0	0	0	0	0	0	0	0	0	0	0	0	0	0	0	0	0	0	0	0	0
NC_009632	161378	.	ATTTTAATTATTTTACCGCTATTAT	A	2857.82	.	AC=1;AF=6.897e-03;AN=145;BaseQRankSum=0.130;DP=4600;FS=0.000;MLEAC=1;MLEAF=6.897e-03;MQ=60.00;MQ0=0;MQRankSum=0.192;QD=4.58;ReadPosRankSum=3.226;EFF=CODON_DELETION(MODERATE||attttaattattttaccgctattattt/att|ILIILPLLF20I|SaurJH1_0140|protein_coding|CODING|YP_001315289.1|1)	GT:AD:DP:GQ:MLPSAC:MLPSAF:PL		0	0	0	0	0	0	0	0	0	0	0	0	0	0	0	0	0	0	0	0	0	0	0	0	0	0	0	0	0	0	0	0	0	0	0	0	0	0	0	0
NC_009632	162245	.	C	T	1701.81	.	AC=1;AF=6.803e-03;AN=147;BaseQRankSum=0.444;DP=4802;Dels=0.00;FS=7.037;HaplotypeScore=0.0000;MLEAC=1;MLEAF=6.803e-03;MQ=60.00;MQ0=0;MQRankSum=-0.305;QD=32.51;ReadPosRankSum=-2.426;EFF=NON_SYNONYMOUS_CODING(MODERATE|MISSENSE|Cgt/Tgt|R81C|SaurJH1_0141|protein_coding|CODING|YP_001315290.1|1)	GT:AD:DP:GQ:MLPSAC:MLPSAF:PL		0	0	0	0	0	0	0	0	0	0	0	0	0	0	0	0	0	0	0	0	0	0	0	0	0	0	0	0	0	0	0	0	0	0	0	0	0	0	0	1
NC_009632	162819	.	T	C	3949.33	.	AC=3;AF=0.020;AN=147;BaseQRankSum=-0.808;DP=4601;Dels=0.00;FS=0.000;HaplotypeScore=0.1496;MLEAC=3;MLEAF=0.020;MQ=60.00;MQ0=0;MQRankSum=0.428;QD=24.76;ReadPosRankSum=-0.544;EFF=SYNONYMOUS_CODING(LOW|SILENT|caT/caC|H42|SaurJH1_0142|protein_coding|CODING|YP_001315291.1|1)	GT:AD:DP:GQ:MLPSAC:MLPSAF:PL		0	0	0	0	0	0	0	0	0	0	0	0	0	0	0	0	0	0	0	0	0	0	0	0	0	0	0	0	0	0	0	0	0	0	0	0	0	0	0	0
NC_009632	162829	.	C	T	1074.81	.	AC=1;AF=6.803e-03;AN=147;BaseQRankSum=-1.299;DP=4614;Dels=0.00;FS=4.930;HaplotypeScore=0.1700;MLEAC=1;MLEAF=6.803e-03;MQ=60.00;MQ0=0;MQRankSum=-0.011;QD=28.76;ReadPosRankSum=0.612;EFF=NON_SYNONYMOUS_CODING(MODERATE|MISSENSE|Cct/Tct|P46S|SaurJH1_0142|protein_coding|CODING|YP_001315291.1|1)	GT:AD:DP:GQ:MLPSAC:MLPSAF:PL		0	0	0	0	0	0	0	0	0	0	1	0	0	0	0	0	0	0	0	0	0	0	0	0	0	0	0	0	0	0	0	0	0	0	0	0	0	0	0	0
NC_009632	163962	.	G	A	1612.81	.	AC=1;AF=6.803e-03;AN=147;BaseQRankSum=-0.073;DP=4756;Dels=0.00;FS=0.602;HaplotypeScore=0.0000;MLEAC=1;MLEAF=6.803e-03;MQ=60.00;MQ0=0;MQRankSum=-0.676;QD=28.08;ReadPosRankSum=0.918;EFF=NON_SYNONYMOUS_CODING(MODERATE|MISSENSE|aGt/aAt|S166N|SaurJH1_0143|protein_coding|CODING|YP_001315292.1|1)	GT:AD:DP:GQ:MLPSAC:MLPSAF:PL		0	0	0	0	0	0	0	0	0	0	0	0	0	0	0	0	0	0	0	0	0	0	0	0	0	0	0	0	0	0	0	0	0	0	0	0	0	0	0	0
NC_009632	164033	.	G	T	1119.81	.	AC=1;AF=6.803e-03;AN=147;BaseQRankSum=-0.053;DP=4695;Dels=0.00;FS=0.000;HaplotypeScore=0.0000;MLEAC=1;MLEAF=6.803e-03;MQ=60.00;MQ0=0;MQRankSum=0.337;QD=25.05;ReadPosRankSum=0.314;EFF=STOP_GAINED(HIGH|NONSENSE|Gag/Tag|E190*|SaurJH1_0143|protein_coding|CODING|YP_001315292.1|1)	GT:AD:DP:GQ:MLPSAC:MLPSAF:PL		0	0	0	0	0	0	0	0	0	0	0	0	0	0	0	0	0	0	0	0	0	0	0	0	0	0	0	0	0	0	0	0	0	0	0	0	0	0	0	0
NC_009632	164506	.	G	A	1522.81	.	AC=1;AF=6.803e-03;AN=147;BaseQRankSum=0.981;DP=4712;Dels=0.00;FS=0.620;HaplotypeScore=0.0000;MLEAC=1;MLEAF=6.803e-03;MQ=60.00;MQ0=0;MQRankSum=0.143;QD=32.78;ReadPosRankSum=0.554;EFF=SYNONYMOUS_CODING(LOW|SILENT|gtG/gtA|V347|SaurJH1_0143|protein_coding|CODING|YP_001315292.1|1)	GT:AD:DP:GQ:MLPSAC:MLPSAF:PL		0	0	0	0	0	0	0	0	0	0	0	0	0	0	0	0	0	0	0	0	0	0	0	0	0	0	0	0	0	0	0	0	0	0	0	0	0	0	0	0
NC_009632	164597	.	G	A	1164.81	.	AC=1;AF=6.803e-03;AN=147;BaseQRankSum=-0.686;DP=4763;Dels=0.00;FS=0.709;HaplotypeScore=0.0000;MLEAC=1;MLEAF=6.803e-03;MQ=60.00;MQ0=0;MQRankSum=0.137;QD=32.85;ReadPosRankSum=-1.429;EFF=NON_SYNONYMOUS_CODING(MODERATE|MISSENSE|Gaa/Aaa|E378K|SaurJH1_0143|protein_coding|CODING|YP_001315292.1|1)	GT:AD:DP:GQ:MLPSAC:MLPSAF:PL		0	0	0	0	0	0	0	0	0	0	0	0	0	0	0	0	0	0	0	0	0	0	0	0	0	0	0	0	0	0	0	1	0	0	0	0	0	0	0	0
NC_009632	164870	.	G	A	1298.81	.	AC=1;AF=6.803e-03;AN=147;BaseQRankSum=-0.883;DP=4840;Dels=0.00;FS=0.000;HaplotypeScore=0.0000;MLEAC=1;MLEAF=6.803e-03;MQ=60.00;MQ0=0;MQRankSum=0.084;QD=29.05;ReadPosRankSum=-0.456;EFF=NON_SYNONYMOUS_CODING(MODERATE|MISSENSE|Gaa/Aaa|E469K|SaurJH1_0143|protein_coding|CODING|YP_001315292.1|1)	GT:AD:DP:GQ:MLPSAC:MLPSAF:PL		1	0	0	0	0	0	0	0	0	0	0	0	0	0	0	0	0	0	0	0	0	0	0	0	0	0	0	0	0	0	0	0	0	0	0	0	0	0	0	0
NC_009632	164901	.	C	T	4397.33	.	AC=3;AF=0.020;AN=147;BaseQRankSum=-0.713;DP=4837;Dels=0.00;FS=0.756;HaplotypeScore=0.0000;MLEAC=3;MLEAF=0.020;MQ=60.00;MQ0=0;MQRankSum=-0.092;QD=32.77;ReadPosRankSum=-2.328;EFF=NON_SYNONYMOUS_CODING(MODERATE|MISSENSE|cCt/cTt|P479L|SaurJH1_0143|protein_coding|CODING|YP_001315292.1|1)	GT:AD:DP:GQ:MLPSAC:MLPSAF:PL		0	0	0	0	0	0	0	0	0	0	0	0	0	0	0	0	0	0	0	0	0	0	0	0	0	0	0	0	0	0	0	0	0	0	0	0	0	0	0	0
NC_009632	165094	.	T	G	1567.81	.	AC=1;AF=6.803e-03;AN=147;BaseQRankSum=0.949;DP=4869;Dels=0.00;FS=4.919;HaplotypeScore=0.0000;MLEAC=1;MLEAF=6.803e-03;MQ=60.00;MQ0=0;MQRankSum=-0.655;QD=30.29;ReadPosRankSum=-0.405;EFF=NON_SYNONYMOUS_CODING(MODERATE|MISSENSE|atT/atG|I543M|SaurJH1_0143|protein_coding|CODING|YP_001315292.1|1)	GT:AD:DP:GQ:MLPSAC:MLPSAF:PL		0	0	0	0	0	0	0	0	0	0	0	0	0	0	0	0	0	0	0	0	0	0	0	0	0	0	0	0	0	0	0	0	1	0	0	0	0	0	0	0
NC_009632	165240	.	T	G	1791.81	.	AC=1;AF=6.803e-03;AN=147;BaseQRankSum=0.114;DP=4801;Dels=0.00;FS=2.745;HaplotypeScore=0.0000;MLEAC=1;MLEAF=6.803e-03;MQ=60.00;MQ0=0;MQRankSum=0.302;QD=24.91;ReadPosRankSum=0.589;EFF=NON_SYNONYMOUS_CODING(MODERATE|MISSENSE|tTt/tGt|F592C|SaurJH1_0143|protein_coding|CODING|YP_001315292.1|1)	GT:AD:DP:GQ:MLPSAC:MLPSAF:PL		1	0	0	0	0	0	0	0	0	0	0	0	0	0	0	0	0	0	0	0	0	0	0	0	0	0	0	0	0	0	0	0	0	0	0	0	0	0	0	0
NC_009632	165320	.	T	TG	2906.28	.	AC=3;AF=0.020;AN=147;BaseQRankSum=-0.601;DP=4791;FS=2.932;MLEAC=3;MLEAF=0.020;MQ=60.00;MQ0=0;MQRankSum=0.449;QD=32.65;RPA=5,6;RU=G;ReadPosRankSum=0.651;STR;EFF=FRAME_SHIFT(HIGH||ggg/Gggg|G11G?|SaurJH1_0144|protein_coding|CODING|YP_001315293.1|1)	GT:AD:DP:GQ:MLPSAC:MLPSAF:PL		0	0	0	0	0	0	0	0	0	0	0	0	0	0	0	0	0	0	0	0	0	0	0	0	0	0	0	0	0	0	0	0	0	0	0	0	0	0	0	0
NC_009632	166515	.	G	T	5724.77	.	AC=4;AF=0.027;AN=147;BaseQRankSum=0.194;DP=4829;Dels=0.00;FS=11.236;HaplotypeScore=0.0000;MLEAC=4;MLEAF=0.027;MQ=60.00;MQ0=0;MQRankSum=0.169;QD=26.55;ReadPosRankSum=-0.583;EFF=NON_SYNONYMOUS_CODING(MODERATE|MISSENSE|Gac/Tac|D62Y|SaurJH1_0145|protein_coding|CODING|YP_001315294.1|1)	GT:AD:DP:GQ:MLPSAC:MLPSAF:PL		0	1	1	1	1	0	0	0	0	0	0	0	0	0	0	0	0	0	0	0	0	0	0	0	0	0	0	0	0	0	0	0	0	0	0	0	0	0	0	0
NC_009632	167981	.	T	A	7591.21	.	AC=5;AF=0.034;AN=147;BaseQRankSum=-0.861;DP=4748;Dels=0.00;FS=6.678;HaplotypeScore=0.0000;MLEAC=5;MLEAF=0.034;MQ=60.00;MQ0=0;MQRankSum=-1.620;QD=32.93;ReadPosRankSum=-0.320;EFF=NON_SYNONYMOUS_CODING(MODERATE|MISSENSE|caT/caA|H179Q|SaurJH1_0146|protein_coding|CODING|YP_001315295.1|1)	GT:AD:DP:GQ:MLPSAC:MLPSAF:PL		0	0	0	0	0	0	0	0	0	0	0	0	0	0	0	0	0	0	0	0	0	0	0	0	0	0	0	0	0	0	0	0	0	0	0	0	0	0	0	0
NC_009632	168142	.	C	T	5365.77	.	AC=4;AF=0.027;AN=147;BaseQRankSum=-0.326;DP=4721;Dels=0.00;FS=6.323;HaplotypeScore=0.0000;MLEAC=4;MLEAF=0.027;MQ=60.00;MQ0=0;MQRankSum=0.515;QD=31.89;ReadPosRankSum=-0.619;EFF=NON_SYNONYMOUS_CODING(MODERATE|MISSENSE|cCt/cTt|P233L|SaurJH1_0146|protein_coding|CODING|YP_001315295.1|1)	GT:AD:DP:GQ:MLPSAC:MLPSAF:PL		0	0	0	0	0	0	0	0	0	0	0	0	0	0	0	0	0	0	0	0	0	0	0	0	0	0	0	0	0	0	0	0	0	0	0	0	0	0	0	0
NC_009632	168543	.	A	G	1432.81	.	AC=1;AF=6.803e-03;AN=147;BaseQRankSum=-1.150;DP=4666;Dels=0.00;FS=5.301;HaplotypeScore=0.0000;MLEAC=1;MLEAF=6.803e-03;MQ=60.00;MQ0=0;MQRankSum=-1.637;QD=28.23;ReadPosRankSum=-0.821;EFF=NON_SYNONYMOUS_CODING(MODERATE|MISSENSE|Atc/Gtc|I367V|SaurJH1_0146|protein_coding|CODING|YP_001315295.1|1)	GT:AD:DP:GQ:MLPSAC:MLPSAF:PL		0	0	0	0	0	0	0	0	0	0	0	0	0	0	0	0	0	0	0	0	0	0	0	0	0	0	0	0	0	0	0	0	0	0	0	0	0	0	0	0
NC_009632	168605	.	C	T	6517.21	.	AC=5;AF=0.034;AN=147;BaseQRankSum=0.495;DP=4639;Dels=0.00;FS=0.954;HaplotypeScore=0.0000;MLEAC=5;MLEAF=0.034;MQ=60.00;MQ0=0;MQRankSum=-0.509;QD=34.34;ReadPosRankSum=0.742;EFF=SYNONYMOUS_CODING(LOW|SILENT|Ctg/Ttg|L12|SaurJH1_0147|protein_coding|CODING|YP_001315296.1|1)	GT:AD:DP:GQ:MLPSAC:MLPSAF:PL		0	0	0	0	0	0	0	0	0	0	0	0	0	0	0	0	0	0	0	0	0	0	0	0	0	0	0	0	0	0	0	0	0	0	0	0	0	0	0	0
NC_009632	168659	.	A	G	2059.81	.	AC=1;AF=6.803e-03;AN=147;BaseQRankSum=0.794;DP=4622;Dels=0.00;FS=1.134;HaplotypeScore=0.0000;MLEAC=1;MLEAF=6.803e-03;MQ=60.00;MQ0=0;MQRankSum=1.522;QD=30.57;ReadPosRankSum=0.803;EFF=NON_SYNONYMOUS_CODING(MODERATE|MISSENSE|Att/Gtt|I30V|SaurJH1_0147|protein_coding|CODING|YP_001315296.1|1)	GT:AD:DP:GQ:MLPSAC:MLPSAF:PL		0	0	0	0	0	0	0	0	0	0	0	0	0	0	0	0	0	0	0	0	0	0	0	0	0	0	0	0	0	0	0	0	0	0	0	0	0	0	0	0
NC_009632	168731	.	G	T	4397.33	.	AC=3;AF=0.020;AN=147;BaseQRankSum=1.492;DP=4757;Dels=0.00;FS=1.635;HaplotypeScore=0.0000;MLEAC=3;MLEAF=0.020;MQ=60.00;MQ0=0;MQRankSum=0.106;QD=27.51;ReadPosRankSum=-1.423;EFF=STOP_GAINED(HIGH|NONSENSE|Gaa/Taa|E54*|SaurJH1_0147|protein_coding|CODING|YP_001315296.1|1)	GT:AD:DP:GQ:MLPSAC:MLPSAF:PL		0	0	0	0	0	0	0	0	0	0	0	0	0	0	0	0	0	0	0	0	0	0	0	0	0	0	0	0	0	0	0	0	0	0	0	0	0	0	0	0
NC_009632	168892	.	G	A	4218.33	.	AC=3;AF=0.020;AN=147;BaseQRankSum=-0.192;DP=4700;Dels=0.00;FS=3.272;HaplotypeScore=0.0000;MLEAC=3;MLEAF=0.020;MQ=60.00;MQ0=0;MQRankSum=1.345;QD=33.11;ReadPosRankSum=-0.330;EFF=SYNONYMOUS_CODING(LOW|SILENT|aaG/aaA|K107|SaurJH1_0147|protein_coding|CODING|YP_001315296.1|1)	GT:AD:DP:GQ:MLPSAC:MLPSAF:PL		0	0	0	0	0	0	0	0	0	0	0	0	0	0	0	0	0	0	0	0	0	0	0	0	0	0	0	0	0	0	0	0	0	0	0	0	0	0	0	0
NC_009632	169015	.	C	T	1209.81	.	AC=1;AF=6.803e-03;AN=147;BaseQRankSum=0.340;DP=4756;Dels=0.00;FS=0.000;HaplotypeScore=0.0000;MLEAC=1;MLEAF=6.803e-03;MQ=60.00;MQ0=0;MQRankSum=0.302;QD=30.62;ReadPosRankSum=-0.506;EFF=SYNONYMOUS_CODING(LOW|SILENT|gcC/gcT|A148|SaurJH1_0147|protein_coding|CODING|YP_001315296.1|1)	GT:AD:DP:GQ:MLPSAC:MLPSAF:PL		0	0	0	0	0	0	0	0	0	1	0	0	0	0	0	0	0	0	0	0	0	0	0	0	0	0	0	0	0	0	0	0	0	0	0	0	0	0	0	0
NC_009632	169859	.	G	A	114437	.	AC=79;AF=0.537;AN=147;BaseQRankSum=-0.202;DP=4727;Dels=0.00;FS=6.792;HaplotypeScore=0.0000;MLEAC=79;MLEAF=0.537;MQ=60.00;MQ0=0;MQRankSum=0.974;QD=34.10;ReadPosRankSum=-1.067;EFF=SYNONYMOUS_CODING(LOW|SILENT|caG/caA|Q219|SaurJH1_0148|protein_coding|CODING|YP_001315297.1|1)	GT:AD:DP:GQ:MLPSAC:MLPSAF:PL		1	1	1	1	1	1	1	1	1	1	1	1	1	1	1	1	1	1	1	1	1	1	1	1	1	1	1	1	1	1	1	1	1	1	1	1	1	1	1	1
NC_009632	170418	.	G	T	1477.81	.	AC=1;AF=6.803e-03;AN=147;BaseQRankSum=0.232;DP=4709;Dels=0.00;FS=0.635;HaplotypeScore=0.0000;MLEAC=1;MLEAF=6.803e-03;MQ=60.00;MQ0=0;MQRankSum=1.651;QD=25.41;ReadPosRankSum=-0.458;EFF=NON_SYNONYMOUS_CODING(MODERATE|MISSENSE|gaG/gaT|E31D|SaurJH1_0149|protein_coding|CODING|YP_001315298.1|1)	GT:AD:DP:GQ:MLPSAC:MLPSAF:PL		0	0	0	0	0	0	0	0	0	0	0	0	0	0	0	0	0	0	0	0	0	0	0	0	0	0	0	0	0	0	0	0	0	0	0	0	0	0	0	0
NC_009632	170544	.	T	C	1343.81	.	AC=1;AF=6.803e-03;AN=147;BaseQRankSum=1.251;DP=4665;Dels=0.00;FS=3.244;HaplotypeScore=0.0000;MLEAC=1;MLEAF=6.803e-03;MQ=60.00;MQ0=0;MQRankSum=-0.070;QD=32.31;ReadPosRankSum=-1.453;EFF=SYNONYMOUS_CODING(LOW|SILENT|taT/taC|Y73|SaurJH1_0149|protein_coding|CODING|YP_001315298.1|1)	GT:AD:DP:GQ:MLPSAC:MLPSAF:PL		0	0	0	0	0	0	0	0	0	0	0	0	0	0	0	0	0	0	0	0	0	0	0	0	0	0	0	0	0	0	0	0	0	0	0	0	0	0	0	0
NC_009632	170635	.	A	T	1880.81	.	AC=1;AF=6.803e-03;AN=147;BaseQRankSum=-0.983;DP=4739;Dels=0.00;FS=1.192;HaplotypeScore=0.0000;MLEAC=1;MLEAF=6.803e-03;MQ=60.00;MQ0=0;MQRankSum=-0.043;QD=32.38;ReadPosRankSum=-0.169;EFF=NON_SYNONYMOUS_CODING(MODERATE|MISSENSE|Att/Ttt|I104F|SaurJH1_0149|protein_coding|CODING|YP_001315298.1|1)	GT:AD:DP:GQ:MLPSAC:MLPSAF:PL		0	0	1	0	0	0	0	0	0	0	0	0	0	0	0	0	0	0	0	0	0	0	0	0	0	0	0	0	0	0	0	0	0	0	0	0	0	0	0	0
NC_009632	170657	.	A	C	45.81	.	AC=1;AF=6.803e-03;AN=147;BaseQRankSum=-0.059;DP=4722;Dels=0.00;FS=3.011;HaplotypeScore=0.0000;MLEAC=1;MLEAF=6.803e-03;MQ=60.00;MQ0=0;MQRankSum=-0.754;QD=22.91;ReadPosRankSum=-2.368;EFF=NON_SYNONYMOUS_CODING(MODERATE|MISSENSE|tAt/tCt|Y111S|SaurJH1_0149|protein_coding|CODING|YP_001315298.1|1)	GT:AD:DP:GQ:MLPSAC:MLPSAF:PL		0	0	0	0	0	0	0	0	0	0	0	0	0	0	0	0	0	0	0	0	0	0	0	0	0	1	0	0	0	0	0	0	0	0	0	0	0	0	0	0
NC_009632	170730	.	A	T	51797.4	.	AC=35;AF=0.240;AN=146;BaseQRankSum=-0.224;DP=4744;Dels=0.00;FS=2.126;HaplotypeScore=0.0000;MLEAC=35;MLEAF=0.240;MQ=60.00;MQ0=0;MQRankSum=1.148;QD=35.03;ReadPosRankSum=0.243;EFF=SYNONYMOUS_CODING(LOW|SILENT|gtA/gtT|V135|SaurJH1_0149|protein_coding|CODING|YP_001315298.1|1)	GT:AD:DP:GQ:MLPSAC:MLPSAF:PL		0	0	0	0	0	1	1	1	1	1	1	1	1	1	1	1	1	1	1	1	1	1	1	1	1	.	1	1	1	1	1	1	1	1	1	1	1	1	1	0
NC_009632	171603	.	C	T	1612.81	.	AC=1;AF=6.803e-03;AN=147;BaseQRankSum=0.769;DP=4748;Dels=0.00;FS=0.000;HaplotypeScore=0.0000;MLEAC=1;MLEAF=6.803e-03;MQ=60.00;MQ0=0;MQRankSum=-0.862;QD=28.73;ReadPosRankSum=0.836;EFF=NON_SYNONYMOUS_CODING(MODERATE|MISSENSE|gCg/gTg|A40V|SaurJH1_0150|protein_coding|CODING|YP_001315299.1|1)	GT:AD:DP:GQ:MLPSAC:MLPSAF:PL		0	0	0	0	0	0	0	0	0	0	0	0	0	0	0	0	0	0	0	0	0	0	0	0	0	0	0	0	0	0	0	0	0	0	0	0	0	0	0	0
NC_009632	171682	.	A	G	1253.81	.	AC=1;AF=6.803e-03;AN=147;BaseQRankSum=0.899;DP=4749;Dels=0.00;FS=7.042;HaplotypeScore=0.0000;MLEAC=1;MLEAF=6.803e-03;MQ=60.00;MQ0=0;MQRankSum=1.056;QD=32.36;ReadPosRankSum=-0.536;EFF=SYNONYMOUS_CODING(LOW|SILENT|cgA/cgG|R66|SaurJH1_0150|protein_coding|CODING|YP_001315299.1|1)	GT:AD:DP:GQ:MLPSAC:MLPSAF:PL		0	0	0	0	0	0	0	0	0	0	0	0	0	0	0	0	0	0	0	0	0	0	0	0	0	0	0	0	0	0	0	0	0	0	0	0	0	0	0	0
NC_009632	172795	.	C	T	1477.81	.	AC=1;AF=6.803e-03;AN=147;BaseQRankSum=0.447;DP=4782;Dels=0.00;FS=0.635;HaplotypeScore=0.0000;MLEAC=1;MLEAF=6.803e-03;MQ=60.00;MQ0=0;MQRankSum=0.492;QD=27.42;ReadPosRankSum=-0.419;EFF=SYNONYMOUS_CODING(LOW|SILENT|caC/caT|H35|SaurJH1_0151|protein_coding|CODING|YP_001315300.1|1)	GT:AD:DP:GQ:MLPSAC:MLPSAF:PL		0	0	0	0	0	0	0	0	0	0	0	0	0	0	0	0	0	0	0	0	0	0	0	0	0	0	0	0	0	0	0	0	0	0	0	0	0	0	0	0
NC_009632	172939	.	C	A	2534.18	.	AC=2;AF=0.014;AN=147;BaseQRankSum=-1.561;DP=4764;Dels=0.00;FS=2.931;HaplotypeScore=0.0000;MLEAC=2;MLEAF=0.014;MQ=60.00;MQ0=0;MQRankSum=0.244;QD=29.32;ReadPosRankSum=0.742;EFF=SYNONYMOUS_CODING(LOW|SILENT|atC/atA|I83|SaurJH1_0151|protein_coding|CODING|YP_001315300.1|1)	GT:AD:DP:GQ:MLPSAC:MLPSAF:PL		0	0	0	0	0	0	0	0	0	0	0	0	0	0	0	0	0	0	0	0	0	0	0	0	0	0	0	0	0	0	0	0	0	0	0	0	0	0	0	0
NC_009632	173124	.	G	A	7724.21	.	AC=5;AF=0.034;AN=147;BaseQRankSum=0.758;DP=4834;Dels=0.00;FS=0.874;HaplotypeScore=0.0000;MLEAC=5;MLEAF=0.034;MQ=60.00;MQ0=0;MQRankSum=2.602;QD=30.37;ReadPosRankSum=-0.692;EFF=NON_SYNONYMOUS_CODING(MODERATE|MISSENSE|gGt/gAt|G145D|SaurJH1_0151|protein_coding|CODING|YP_001315300.1|1)	GT:AD:DP:GQ:MLPSAC:MLPSAF:PL		0	0	0	0	0	0	0	0	0	0	0	0	0	0	0	0	0	0	0	0	0	0	0	0	0	0	0	0	0	0	0	0	0	0	0	0	0	0	0	0
NC_009632	173170	.	T	C	6920.21	.	AC=5;AF=0.034;AN=147;BaseQRankSum=0.975;DP=4843;Dels=0.00;FS=0.289;HaplotypeScore=0.0000;MLEAC=5;MLEAF=0.034;MQ=60.00;MQ0=0;MQRankSum=1.116;QD=33.64;ReadPosRankSum=-0.376;EFF=SYNONYMOUS_CODING(LOW|SILENT|atT/atC|I160|SaurJH1_0151|protein_coding|CODING|YP_001315300.1|1)	GT:AD:DP:GQ:MLPSAC:MLPSAF:PL		0	0	0	0	0	0	0	0	0	0	0	0	0	0	0	0	0	0	0	0	0	0	0	0	0	0	0	0	0	0	0	0	0	0	0	0	0	0	0	0
NC_009632	173247	.	A	G	4039.33	.	AC=3;AF=0.020;AN=147;BaseQRankSum=-0.418;DP=4805;Dels=0.00;FS=3.358;HaplotypeScore=0.0000;MLEAC=3;MLEAF=0.020;MQ=60.00;MQ0=0;MQRankSum=-2.182;QD=28.82;ReadPosRankSum=0.365;EFF=NON_SYNONYMOUS_CODING(MODERATE|MISSENSE|cAa/cGa|Q186R|SaurJH1_0151|protein_coding|CODING|YP_001315300.1|1)	GT:AD:DP:GQ:MLPSAC:MLPSAF:PL		0	0	0	0	0	0	0	0	0	0	0	0	0	0	0	0	0	0	0	0	0	0	0	0	0	0	0	0	0	0	0	0	0	0	0	0	0	0	0	0
NC_009632	173432	.	T	A	1029.81	.	AC=1;AF=6.803e-03;AN=147;BaseQRankSum=0.251;DP=4754;Dels=0.00;FS=1.628;HaplotypeScore=0.0000;MLEAC=1;MLEAF=6.803e-03;MQ=60.00;MQ0=0;MQRankSum=-0.854;QD=30.41;ReadPosRankSum=0.162;EFF=NON_SYNONYMOUS_CODING(MODERATE|MISSENSE|Tta/Ata|L248I|SaurJH1_0151|protein_coding|CODING|YP_001315300.1|1)	GT:AD:DP:GQ:MLPSAC:MLPSAF:PL		1	0	0	0	0	0	0	0	0	0	0	0	0	0	0	0	0	0	0	0	0	0	0	0	0	0	0	0	0	0	0	0	0	0	0	0	0	0	0	0
NC_009632	173516	.	C	A	1477.81	.	AC=1;AF=6.803e-03;AN=147;BaseQRankSum=1.084;DP=4787;Dels=0.00;FS=2.165;HaplotypeScore=0.0000;MLEAC=1;MLEAF=6.803e-03;MQ=60.00;MQ0=0;MQRankSum=-0.744;QD=25.28;ReadPosRankSum=-0.436;EFF=NON_SYNONYMOUS_CODING(MODERATE|MISSENSE|Cat/Aat|H276N|SaurJH1_0151|protein_coding|CODING|YP_001315300.1|1)	GT:AD:DP:GQ:MLPSAC:MLPSAF:PL		0	0	0	0	0	0	0	0	0	0	0	0	0	0	0	0	0	0	0	0	0	0	0	0	0	0	0	0	0	0	0	0	0	0	0	0	0	0	0	0
NC_009632	175079	.	G	A	1343.81	.	AC=1;AF=6.803e-03;AN=147;BaseQRankSum=-0.722;DP=4585;Dels=0.00;FS=0.667;HaplotypeScore=0.0000;MLEAC=1;MLEAF=6.803e-03;MQ=60.00;MQ0=0;MQRankSum=1.291;QD=30.94;ReadPosRankSum=1.283;EFF=NON_SYNONYMOUS_CODING(MODERATE|MISSENSE|Gtg/Atg|V206M|SaurJH1_0153|protein_coding|CODING|YP_001315302.1|1)	GT:AD:DP:GQ:MLPSAC:MLPSAF:PL		0	0	0	0	0	0	0	0	0	0	0	0	0	0	0	0	0	0	0	0	0	0	0	0	0	0	0	0	0	0	0	0	0	0	0	1	0	0	0	0
NC_009632	175554	.	G	A	1164.81	.	AC=1;AF=6.803e-03;AN=147;BaseQRankSum=0.631;DP=4748;Dels=0.00;FS=4.659;HaplotypeScore=0.0000;MLEAC=1;MLEAF=6.803e-03;MQ=60.00;MQ0=0;MQRankSum=0.911;QD=31.31;ReadPosRankSum=0.161;EFF=SYNONYMOUS_CODING(LOW|SILENT|ggG/ggA|G50|SaurJH1_0154|protein_coding|CODING|YP_001315303.1|1)	GT:AD:DP:GQ:MLPSAC:MLPSAF:PL		1	0	0	0	0	0	0	0	0	0	0	0	0	0	0	0	0	0	0	0	0	0	0	0	0	0	0	0	0	0	0	0	0	0	0	0	0	0	0	0
NC_009632	175951	.	G	T	1477.81	.	AC=1;AF=6.803e-03;AN=147;BaseQRankSum=0.155;DP=4722;Dels=0.00;FS=1.338;HaplotypeScore=0.0000;MLEAC=1;MLEAF=6.803e-03;MQ=60.00;MQ0=0;MQRankSum=1.471;QD=27.10;ReadPosRankSum=0.703;EFF=NON_SYNONYMOUS_CODING(MODERATE|MISSENSE|Gtc/Ttc|V183F|SaurJH1_0154|protein_coding|CODING|YP_001315303.1|1)	GT:AD:DP:GQ:MLPSAC:MLPSAF:PL		0	0	0	0	0	0	0	0	0	0	0	0	0	0	0	0	0	0	0	0	0	0	0	0	1	0	0	0	0	0	0	0	0	0	0	0	0	0	0	0
NC_009632	176245	.	C	T	1746.81	.	AC=1;AF=6.803e-03;AN=147;BaseQRankSum=0.128;DP=4752;Dels=0.00;FS=0.582;HaplotypeScore=0.0000;MLEAC=1;MLEAF=6.803e-03;MQ=60.00;MQ0=0;MQRankSum=-2.004;QD=27.16;ReadPosRankSum=0.138;EFF=NON_SYNONYMOUS_CODING(MODERATE|MISSENSE|Cgt/Tgt|R281C|SaurJH1_0154|protein_coding|CODING|YP_001315303.1|1)	GT:AD:DP:GQ:MLPSAC:MLPSAF:PL		0	0	0	0	0	0	0	0	0	0	0	0	0	0	0	0	0	0	0	0	0	0	0	0	0	0	0	0	0	0	0	0	0	0	0	0	0	0	0	0
NC_009632	176442	.	A	G	1253.81	.	AC=1;AF=6.803e-03;AN=147;BaseQRankSum=0.503;DP=4677;Dels=0.00;FS=0.689;HaplotypeScore=0.0000;MLEAC=1;MLEAF=6.803e-03;MQ=60.00;MQ0=0;MQRankSum=0.547;QD=24.01;ReadPosRankSum=-0.810;EFF=SYNONYMOUS_CODING(LOW|SILENT|ccA/ccG|P346|SaurJH1_0154|protein_coding|CODING|YP_001315303.1|1)	GT:AD:DP:GQ:MLPSAC:MLPSAF:PL		0	0	1	0	0	0	0	0	0	0	0	0	0	0	0	0	0	0	0	0	0	0	0	0	0	0	0	0	0	0	0	0	0	0	0	0	0	0	0	0
NC_009632	176610	.	A	G	1612.81	.	AC=1;AF=6.803e-03;AN=147;BaseQRankSum=2.041;DP=4718;Dels=0.00;FS=0.000;HaplotypeScore=0.0000;MLEAC=1;MLEAF=6.803e-03;MQ=60.00;MQ0=0;MQRankSum=-0.441;QD=28.77;ReadPosRankSum=-0.876;EFF=SYNONYMOUS_CODING(LOW|SILENT|tcA/tcG|S402|SaurJH1_0154|protein_coding|CODING|YP_001315303.1|1)	GT:AD:DP:GQ:MLPSAC:MLPSAF:PL		0	0	0	0	0	0	0	0	0	1	0	0	0	0	0	0	0	0	0	0	0	0	0	0	0	0	0	0	0	0	0	0	0	0	0	0	0	0	0	0
NC_009632	176986	.	C	T	1656.81	.	AC=1;AF=6.803e-03;AN=147;BaseQRankSum=0.931;DP=4717;Dels=0.00;FS=2.036;HaplotypeScore=0.0000;MLEAC=1;MLEAF=6.803e-03;MQ=60.00;MQ0=0;MQRankSum=0.447;QD=25.62;ReadPosRankSum=0.021;EFF=SYNONYMOUS_CODING(LOW|SILENT|agC/agT|S81|SaurJH1_0155|protein_coding|CODING|YP_001315304.1|1)	GT:AD:DP:GQ:MLPSAC:MLPSAF:PL		0	0	0	1	0	0	0	0	0	0	0	0	0	0	0	0	0	0	0	0	0	0	0	0	0	0	0	0	0	0	0	0	0	0	0	0	0	0	0	0
NC_009632	177002	.	C	T	1209.81	.	AC=1;AF=6.803e-03;AN=147;BaseQRankSum=0.048;DP=4739;Dels=0.00;FS=2.437;HaplotypeScore=0.0000;MLEAC=1;MLEAF=6.803e-03;MQ=60.00;MQ0=0;MQRankSum=0.311;QD=25.55;ReadPosRankSum=-0.979;EFF=STOP_GAINED(HIGH|NONSENSE|Cag/Tag|Q87*|SaurJH1_0155|protein_coding|CODING|YP_001315304.1|1)	GT:AD:DP:GQ:MLPSAC:MLPSAF:PL		0	1	0	0	0	0	0	0	0	0	0	0	0	0	0	0	0	0	0	0	0	0	0	0	0	0	0	0	0	0	0	0	0	0	0	0	0	0	0	0
NC_009632	177172	.	T	C	39030.4	.	AC=28;AF=0.190;AN=147;BaseQRankSum=-1.128;DP=4728;Dels=0.00;FS=1.496;HaplotypeScore=0.0000;MLEAC=28;MLEAF=0.190;MQ=60.00;MQ0=0;MQRankSum=1.656;QD=32.03;ReadPosRankSum=1.217;EFF=SYNONYMOUS_CODING(LOW|SILENT|gcT/gcC|A143|SaurJH1_0155|protein_coding|CODING|YP_001315304.1|1)	GT:AD:DP:GQ:MLPSAC:MLPSAF:PL		0	0	0	0	0	0	0	0	0	0	0	0	0	0	0	0	0	0	0	0	0	0	0	0	0	0	0	0	0	0	0	0	0	0	0	0	0	0	0	0
NC_009632	177778	.	TA	T	1131.76	.	AC=1;AF=6.803e-03;AN=147;BaseQRankSum=0.560;DP=4692;FS=0.000;MLEAC=1;MLEAF=6.803e-03;MQ=60.00;MQ0=0;MQRankSum=0.936;QD=28.98;RPA=2,1;RU=A;ReadPosRankSum=0.018;STR;EFF=FRAME_SHIFT(HIGH||aat/|N346|SaurJH1_0155|protein_coding|CODING|YP_001315304.1|1)	GT:AD:DP:GQ:MLPSAC:MLPSAF:PL		0	0	0	0	0	0	0	0	0	0	0	0	0	1	0	0	0	0	0	0	0	0	0	0	0	0	0	0	0	0	0	0	0	0	0	0	0	0	0	0
NC_009632	177897	.	C	A	2265.18	.	AC=2;AF=0.014;AN=147;BaseQRankSum=0.548;DP=4657;Dels=0.00;FS=0.000;HaplotypeScore=0.0000;MLEAC=2;MLEAF=0.014;MQ=60.00;MQ0=0;MQRankSum=-0.050;QD=30.61;ReadPosRankSum=0.474;EFF=INTERGENIC(MODIFIER||||||||)	GT:AD:DP:GQ:MLPSAC:MLPSAF:PL		0	0	0	0	0	0	0	0	0	0	0	0	0	0	0	0	0	0	0	0	0	0	0	0	0	0	0	1	1	0	0	0	0	0	0	0	0	0	0	0
NC_009632	178284	.	C	T	1612.81	.	AC=1;AF=6.803e-03;AN=147;BaseQRankSum=-0.069;DP=4743;Dels=0.00;FS=8.543;HaplotypeScore=0.2313;MLEAC=1;MLEAF=6.803e-03;MQ=60.00;MQ0=0;MQRankSum=-0.655;QD=33.17;ReadPosRankSum=-0.297;EFF=INTERGENIC(MODIFIER||||||||)	GT:AD:DP:GQ:MLPSAC:MLPSAF:PL		0	0	0	0	0	0	0	0	0	0	0	0	0	0	0	0	0	0	0	0	0	0	0	0	0	0	0	0	0	0	0	0	0	0	0	0	0	0	0	0
NC_009632	178291	.	T	A	1612.81	.	AC=1;AF=6.803e-03;AN=147;BaseQRankSum=-0.541;DP=4732;Dels=0.00;FS=0.603;HaplotypeScore=0.2313;MLEAC=1;MLEAF=6.803e-03;MQ=60.00;MQ0=0;MQRankSum=0.602;QD=31.56;ReadPosRankSum=0.687;EFF=NON_SYNONYMOUS_CODING(MODERATE|MISSENSE|gAg/gTg|E127V|SaurJH1_0157|protein_coding|CODING|YP_001315306.1|1)	GT:AD:DP:GQ:MLPSAC:MLPSAF:PL		0	0	0	0	0	0	0	0	0	0	0	0	0	0	0	0	0	0	0	0	0	0	0	0	0	0	0	0	0	0	0	0	0	0	0	0	0	0	0	0
NC_009632	178304	.	G	A	2578.18	.	AC=2;AF=0.014;AN=147;BaseQRankSum=0.283;DP=4700;Dels=0.00;FS=1.003;HaplotypeScore=0.0000;MLEAC=2;MLEAF=0.014;MQ=60.00;MQ0=0;MQRankSum=-1.103;QD=26.93;ReadPosRankSum=-0.931;EFF=NON_SYNONYMOUS_CODING(MODERATE|MISSENSE|Cat/Tat|H123Y|SaurJH1_0157|protein_coding|CODING|YP_001315306.1|1)	GT:AD:DP:GQ:MLPSAC:MLPSAF:PL		0	0	0	0	0	0	0	0	0	0	0	0	0	0	0	0	0	0	0	0	0	0	0	0	0	0	0	0	0	0	0	0	0	0	0	0	0	0	0	0
NC_009632	178589	.	T	A	1343.81	.	AC=1;AF=6.803e-03;AN=147;BaseQRankSum=-0.008;DP=4726;Dels=0.00;FS=0.000;HaplotypeScore=0.0000;MLEAC=1;MLEAF=6.803e-03;MQ=60.00;MQ0=0;MQRankSum=-0.763;QD=29.72;ReadPosRankSum=-0.016;EFF=NON_SYNONYMOUS_CODING(MODERATE|MISSENSE|Acc/Tcc|T28S|SaurJH1_0157|protein_coding|CODING|YP_001315306.1|1)	GT:AD:DP:GQ:MLPSAC:MLPSAF:PL		0	0	0	0	0	0	0	0	0	0	0	0	0	0	0	0	1	0	0	0	0	0	0	0	0	0	0	0	0	0	0	0	0	0	0	0	0	0	0	0
NC_009632	178602	.	A	T	7725.21	.	AC=5;AF=0.034;AN=147;BaseQRankSum=0.915;DP=4759;Dels=0.00;FS=3.550;HaplotypeScore=0.0000;MLEAC=5;MLEAF=0.034;MQ=60.00;MQ0=0;MQRankSum=-0.735;QD=28.67;ReadPosRankSum=0.397;EFF=SYNONYMOUS_CODING(LOW|SILENT|ccT/ccA|P23|SaurJH1_0157|protein_coding|CODING|YP_001315306.1|1)	GT:AD:DP:GQ:MLPSAC:MLPSAF:PL		0	0	0	0	0	0	0	0	0	0	0	0	0	0	0	0	0	0	0	0	0	0	0	0	0	0	0	0	0	0	0	0	0	0	0	0	0	0	0	0
NC_009632	179007	.	C	T	1835.81	.	AC=1;AF=6.803e-03;AN=147;BaseQRankSum=-0.258;DP=4843;Dels=0.00;FS=0.000;HaplotypeScore=0.0000;MLEAC=1;MLEAF=6.803e-03;MQ=60.00;MQ0=0;MQRankSum=0.157;QD=34.49;ReadPosRankSum=-0.390;EFF=INTERGENIC(MODIFIER||||||||)	GT:AD:DP:GQ:MLPSAC:MLPSAF:PL		0	0	0	0	0	0	0	0	0	0	0	0	0	0	0	0	0	0	0	0	0	0	0	0	0	0	0	0	0	0	0	0	0	0	0	0	0	0	0	0
NC_009632	179019	.	A	G	1253.81	.	AC=1;AF=6.803e-03;AN=147;BaseQRankSum=-0.799;DP=4800;Dels=0.00;FS=0.000;HaplotypeScore=0.0000;MLEAC=1;MLEAF=6.803e-03;MQ=60.00;MQ0=0;MQRankSum=-0.408;QD=31.65;ReadPosRankSum=1.018;EFF=INTERGENIC(MODIFIER||||||||)	GT:AD:DP:GQ:MLPSAC:MLPSAF:PL		0	0	0	0	0	0	0	0	0	0	0	0	0	0	0	0	0	0	0	0	0	0	0	0	0	0	0	0	0	0	0	0	0	0	0	0	0	0	0	0
NC_009632	180035	.	A	G	2803.18	.	AC=2;AF=0.014;AN=147;BaseQRankSum=0.850;DP=4675;Dels=0.00;FS=3.457;HaplotypeScore=0.0000;MLEAC=2;MLEAF=0.014;MQ=60.00;MQ0=0;MQRankSum=0.813;QD=28.56;ReadPosRankSum=-1.093;EFF=SYNONYMOUS_CODING(LOW|SILENT|gcA/gcG|A313|SaurJH1_0158|protein_coding|CODING|YP_001315307.1|1)	GT:AD:DP:GQ:MLPSAC:MLPSAF:PL		0	0	0	0	0	0	0	0	0	0	0	0	0	0	0	0	0	0	0	0	0	0	0	0	0	0	0	0	0	0	0	0	0	0	0	0	0	0	0	0
NC_009632	180306	.	G	A	1612.81	.	AC=1;AF=6.803e-03;AN=147;BaseQRankSum=0.320;DP=4749;Dels=0.00;FS=4.918;HaplotypeScore=0.0000;MLEAC=1;MLEAF=6.803e-03;MQ=60.00;MQ0=0;MQRankSum=0.080;QD=28.53;ReadPosRankSum=0.874;EFF=NON_SYNONYMOUS_CODING(MODERATE|MISSENSE|Gac/Aac|D404N|SaurJH1_0158|protein_coding|CODING|YP_001315307.1|1)	GT:AD:DP:GQ:MLPSAC:MLPSAF:PL		0	0	0	1	0	0	0	0	0	0	0	0	0	0	0	0	0	0	0	0	0	0	0	0	0	0	0	0	0	0	0	0	0	0	0	0	0	0	0	0
NC_009632	180690	.	G	A	2354.18	.	AC=2;AF=0.014;AN=147;BaseQRankSum=-0.285;DP=4796;Dels=0.00;FS=8.777;HaplotypeScore=0.0000;MLEAC=2;MLEAF=0.014;MQ=60.00;MQ0=0;MQRankSum=0.538;QD=28.12;ReadPosRankSum=1.148;EFF=INTERGENIC(MODIFIER||||||||)	GT:AD:DP:GQ:MLPSAC:MLPSAF:PL		0	0	0	0	0	0	0	0	0	0	0	0	0	0	0	0	0	0	0	0	0	0	0	0	0	0	0	0	0	0	0	0	0	0	0	0	0	0	0	0
NC_009632	180943	.	A	G	1209.81	.	AC=1;AF=6.803e-03;AN=147;BaseQRankSum=-0.864;DP=4844;Dels=0.00;FS=4.638;HaplotypeScore=0.0000;MLEAC=1;MLEAF=6.803e-03;MQ=60.00;MQ0=0;MQRankSum=-0.585;QD=25.88;ReadPosRankSum=-0.613;EFF=INTERGENIC(MODIFIER||||||||)	GT:AD:DP:GQ:MLPSAC:MLPSAF:PL		0	0	0	0	0	0	0	0	0	0	0	0	0	0	0	0	0	0	0	0	0	0	0	0	0	0	0	0	0	0	0	0	0	0	0	0	0	0	0	0
NC_009632	181092	.	G	T	42025.3	.	AC=29;AF=0.197;AN=147;BaseQRankSum=0.696;DP=4759;Dels=0.00;FS=4.162;HaplotypeScore=0.0000;MLEAC=29;MLEAF=0.197;MQ=60.00;MQ0=0;MQRankSum=-0.869;QD=30.81;ReadPosRankSum=0.232;EFF=INTERGENIC(MODIFIER||||||||)	GT:AD:DP:GQ:MLPSAC:MLPSAF:PL		0	0	0	0	0	0	0	0	0	0	0	0	0	0	0	0	0	0	0	0	0	0	0	0	0	0	0	0	0	0	0	0	0	0	0	0	0	0	0	1
NC_009632	181684	.	C	A	1746.81	.	AC=1;AF=6.803e-03;AN=147;BaseQRankSum=0.991;DP=4750;Dels=0.00;FS=0.584;HaplotypeScore=0.0000;MLEAC=1;MLEAF=6.803e-03;MQ=60.00;MQ0=0;MQRankSum=-1.481;QD=29.77;ReadPosRankSum=1.368;EFF=NON_SYNONYMOUS_CODING(MODERATE|MISSENSE|Ctt/Att|L152I|SaurJH1_0159|protein_coding|CODING|YP_001315308.1|1)	GT:AD:DP:GQ:MLPSAC:MLPSAF:PL		0	0	0	1	0	0	0	0	0	0	0	0	0	0	0	0	0	0	0	0	0	0	0	0	0	0	0	0	0	0	0	0	0	0	0	0	0	0	0	0
NC_009632	181796	.	A	G	1791.81	.	AC=1;AF=6.803e-03;AN=147;BaseQRankSum=-0.062;DP=4743;Dels=0.00;FS=0.000;HaplotypeScore=0.0000;MLEAC=1;MLEAF=6.803e-03;MQ=60.00;MQ0=0;MQRankSum=0.509;QD=27.72;ReadPosRankSum=-1.120;EFF=NON_SYNONYMOUS_CODING(MODERATE|MISSENSE|tAc/tGc|Y189C|SaurJH1_0159|protein_coding|CODING|YP_001315308.1|1)	GT:AD:DP:GQ:MLPSAC:MLPSAF:PL		0	0	0	0	0	0	0	0	0	0	0	0	0	0	0	0	1	0	0	0	0	0	0	0	0	0	0	0	0	0	0	0	0	0	0	0	0	0	0	0
NC_009632	182745	.	C	A	7725.21	.	AC=5;AF=0.034;AN=147;BaseQRankSum=0.785;DP=4782;Dels=0.00;FS=1.545;HaplotypeScore=0.5101;MLEAC=5;MLEAF=0.034;MQ=60.00;MQ0=0;MQRankSum=-0.347;QD=24.97;ReadPosRankSum=0.277;EFF=INTERGENIC(MODIFIER||||||||)	GT:AD:DP:GQ:MLPSAC:MLPSAF:PL		0	0	0	0	0	0	0	0	0	0	0	0	0	0	0	0	0	0	0	0	0	0	0	0	0	0	0	0	0	0	0	0	0	0	0	0	0	0	0	0
NC_009632	182746	.	C	T	3339.18	.	AC=2;AF=0.014;AN=147;BaseQRankSum=0.208;DP=4782;Dels=0.00;FS=4.498;HaplotypeScore=0.5169;MLEAC=2;MLEAF=0.014;MQ=60.00;MQ0=0;MQRankSum=-0.335;QD=27.51;ReadPosRankSum=0.246;EFF=INTERGENIC(MODIFIER||||||||)	GT:AD:DP:GQ:MLPSAC:MLPSAF:PL		0	0	0	0	0	0	0	0	0	0	0	0	0	0	0	0	0	0	0	0	0	0	0	0	0	0	0	0	0	0	0	0	0	0	0	0	0	0	0	0
NC_009632	182774	.	A	G	54069.5	.	AC=37;AF=0.252;AN=147;BaseQRankSum=-0.210;DP=4747;Dels=0.00;FS=0.000;HaplotypeScore=0.1973;MLEAC=37;MLEAF=0.252;MQ=60.00;MQ0=0;MQRankSum=-1.407;QD=25.30;ReadPosRankSum=0.041;EFF=INTERGENIC(MODIFIER||||||||)	GT:AD:DP:GQ:MLPSAC:MLPSAF:PL		0	0	0	0	0	0	0	0	0	0	0	0	0	0	0	0	0	0	0	0	0	0	0	0	0	0	0	0	0	0	0	0	0	0	0	0	0	0	0	0
NC_009632	182774	.	A	AT	931.76	.	AC=1;AF=6.803e-03;AN=147;BaseQRankSum=0.415;DP=4747;FS=0.000;MLEAC=1;MLEAF=6.803e-03;MQ=60.00;MQ0=0;MQRankSum=-0.540;QD=28.24;RPA=6,7;RU=T;ReadPosRankSum=0.887;STR;EFF=INTERGENIC(MODIFIER||||||||)	GT:AD:DP:GQ:MLPSAC:MLPSAF:PL		0	0	0	0	0	0	0	0	0	0	0	0	0	0	0	0	1	0	0	0	0	0	0	0	0	0	0	0	0	0	0	0	0	0	0	0	0	0	0	0
NC_009632	183077	.	T	A	1209.81	.	AC=1;AF=6.803e-03;AN=147;BaseQRankSum=0.398;DP=4736;Dels=0.00;FS=7.319;HaplotypeScore=0.0000;MLEAC=1;MLEAF=6.803e-03;MQ=60.00;MQ0=0;MQRankSum=1.603;QD=27.55;ReadPosRankSum=0.286;EFF=NON_SYNONYMOUS_CODING(MODERATE|MISSENSE|gaT/gaA|D90E|SaurJH1_0161|protein_coding|CODING|YP_001315310.1|1)	GT:AD:DP:GQ:MLPSAC:MLPSAF:PL		0	0	1	0	0	0	0	0	0	0	0	0	0	0	0	0	0	0	0	0	0	0	0	0	0	0	0	0	0	0	0	0	0	0	0	0	0	0	0	0
NC_009632	183178	.	T	C	1343.81	.	AC=1;AF=6.803e-03;AN=147;BaseQRankSum=-0.570;DP=4583;Dels=0.00;FS=2.282;HaplotypeScore=0.0000;MLEAC=1;MLEAF=6.803e-03;MQ=60.00;MQ0=0;MQRankSum=-0.500;QD=29.62;ReadPosRankSum=0.150;EFF=NON_SYNONYMOUS_CODING(MODERATE|MISSENSE|gTg/gCg|V124A|SaurJH1_0161|protein_coding|CODING|YP_001315310.1|1)	GT:AD:DP:GQ:MLPSAC:MLPSAF:PL		0	0	0	0	0	0	0	0	0	0	0	0	0	0	0	0	0	0	0	0	0	0	0	0	0	0	0	0	0	0	0	0	0	0	0	0	0	0	0	0
NC_009632	183277	.	G	A	1253.81	.	AC=1;AF=6.803e-03;AN=147;BaseQRankSum=-2.044;DP=4623;Dels=0.00;FS=1.471;HaplotypeScore=0.0000;MLEAC=1;MLEAF=6.803e-03;MQ=60.00;MQ0=0;MQRankSum=1.828;QD=31.69;ReadPosRankSum=0.797;EFF=NON_SYNONYMOUS_CODING(MODERATE|MISSENSE|cGa/cAa|R157Q|SaurJH1_0161|protein_coding|CODING|YP_001315310.1|1)	GT:AD:DP:GQ:MLPSAC:MLPSAF:PL		0	0	0	0	0	0	0	0	0	0	0	0	0	0	0	0	0	0	0	0	0	0	0	0	0	0	0	0	0	0	0	0	0	0	0	0	0	0	0	0
NC_009632	183551	.	A	G	1925.81	.	AC=1;AF=6.803e-03;AN=147;BaseQRankSum=-0.487;DP=4675;Dels=0.00;FS=0.556;HaplotypeScore=0.0000;MLEAC=1;MLEAF=6.803e-03;MQ=60.00;MQ0=0;MQRankSum=0.445;QD=27.55;ReadPosRankSum=-0.962;EFF=INTERGENIC(MODIFIER||||||||)	GT:AD:DP:GQ:MLPSAC:MLPSAF:PL		0	1	0	0	0	0	0	0	0	0	0	0	0	0	0	0	0	0	0	0	0	0	0	0	0	0	0	0	0	0	0	0	0	0	0	0	0	0	0	0
NC_009632	183641	.	G	T	1656.81	.	AC=1;AF=6.803e-03;AN=147;BaseQRankSum=1.144;DP=4664;Dels=0.00;FS=4.827;HaplotypeScore=0.0000;MLEAC=1;MLEAF=6.803e-03;MQ=60.00;MQ0=0;MQRankSum=0.597;QD=30.90;ReadPosRankSum=-0.847;EFF=INTERGENIC(MODIFIER||||||||)	GT:AD:DP:GQ:MLPSAC:MLPSAF:PL		0	0	0	0	0	0	0	0	0	0	0	0	0	0	0	0	0	0	0	0	0	0	0	0	0	0	0	0	0	0	0	0	0	0	0	0	0	0	0	0
NC_009632	184373	.	C	T	1522.81	.	AC=1;AF=6.803e-03;AN=147;BaseQRankSum=-0.448;DP=4590;Dels=0.00;FS=3.026;HaplotypeScore=0.0000;MLEAC=1;MLEAF=6.803e-03;MQ=60.00;MQ0=0;MQRankSum=-0.876;QD=31.87;ReadPosRankSum=0.839;EFF=NON_SYNONYMOUS_CODING(MODERATE|MISSENSE|Cat/Tat|H238Y|SaurJH1_0162|protein_coding|CODING|YP_001315311.1|1)	GT:AD:DP:GQ:MLPSAC:MLPSAF:PL		0	0	0	0	0	0	0	0	0	0	0	0	0	0	0	0	0	0	0	0	0	0	0	0	0	0	0	0	0	0	0	0	0	0	0	0	0	0	0	0
NC_009632	184411	.	T	TGA	1606.76	.	AC=1;AF=6.803e-03;AN=147;BaseQRankSum=-0.372;DP=4569;FS=2.211;MLEAC=1;MLEAF=6.803e-03;MQ=60.00;MQ0=0;MQRankSum=-0.986;QD=23.63;RPA=1,2;RU=GA;ReadPosRankSum=0.889;STR;EFF=INTERGENIC(MODIFIER||||||||)	GT:AD:DP:GQ:MLPSAC:MLPSAF:PL		0	0	0	0	0	0	0	0	0	0	0	0	0	0	0	0	0	0	1	0	0	0	0	0	0	0	0	0	0	0	0	0	0	0	0	0	0	0	0	0
NC_009632	184682	.	T	C	1253.81	.	AC=1;AF=6.803e-03;AN=147;BaseQRankSum=0.081;DP=4636;Dels=0.00;FS=12.161;HaplotypeScore=0.0000;MLEAC=1;MLEAF=6.803e-03;MQ=60.00;MQ0=0;MQRankSum=-0.623;QD=28.74;ReadPosRankSum=-0.140;EFF=SYNONYMOUS_CODING(LOW|SILENT|ggT/ggC|G89|SaurJH1_0163|protein_coding|CODING|YP_001315312.1|1)	GT:AD:DP:GQ:MLPSAC:MLPSAF:PL		0	0	0	0	0	0	0	0	0	0	0	0	0	0	0	0	0	0	0	0	0	0	0	0	0	0	0	0	0	0	0	0	0	0	0	0	0	0	0	0
NC_009632	184751	.	G	A	6171.77	.	AC=4;AF=0.027;AN=147;BaseQRankSum=1.175;DP=4744;Dels=0.00;FS=0.985;HaplotypeScore=0.0000;MLEAC=4;MLEAF=0.027;MQ=60.00;MQ0=0;MQRankSum=-0.082;QD=35.32;ReadPosRankSum=-0.045;EFF=SYNONYMOUS_CODING(LOW|SILENT|ttG/ttA|L112|SaurJH1_0163|protein_coding|CODING|YP_001315312.1|1)	GT:AD:DP:GQ:MLPSAC:MLPSAF:PL		0	0	0	0	0	0	0	0	0	0	0	0	0	0	0	0	0	0	0	0	0	0	0	0	0	0	0	0	0	0	0	0	0	0	0	0	0	0	0	0
NC_009632	185086	.	T	C	1477.81	.	AC=1;AF=6.803e-03;AN=147;BaseQRankSum=-0.935;DP=4702;Dels=0.00;FS=2.170;HaplotypeScore=0.0000;MLEAC=1;MLEAF=6.803e-03;MQ=60.00;MQ0=0;MQRankSum=0.573;QD=33.51;ReadPosRankSum=1.687;EFF=NON_SYNONYMOUS_CODING(MODERATE|MISSENSE|cTg/cCg|L224P|SaurJH1_0163|protein_coding|CODING|YP_001315312.1|1)	GT:AD:DP:GQ:MLPSAC:MLPSAF:PL		0	0	0	0	0	0	0	0	0	0	0	0	0	0	0	0	0	0	0	0	0	0	0	0	0	0	0	0	0	0	0	0	0	0	0	0	0	0	0	0
NC_009632	185447	.	A	G	1343.81	.	AC=1;AF=6.803e-03;AN=147;BaseQRankSum=-1.155;DP=4739;Dels=0.00;FS=0.666;HaplotypeScore=0.2109;MLEAC=1;MLEAF=6.803e-03;MQ=60.00;MQ0=0;MQRankSum=0.637;QD=33.45;ReadPosRankSum=-0.730;EFF=NON_SYNONYMOUS_CODING(MODERATE|MISSENSE|Att/Gtt|I22V|SaurJH1_0164|protein_coding|CODING|YP_001315313.1|1)	GT:AD:DP:GQ:MLPSAC:MLPSAF:PL		0	0	0	0	0	0	0	0	0	0	0	0	0	0	0	0	0	0	0	0	0	0	0	0	0	0	0	0	0	0	0	0	0	0	0	0	0	0	0	0
NC_009632	185453	.	G	T	6082.77	.	AC=4;AF=0.027;AN=147;BaseQRankSum=1.162;DP=4728;Dels=0.00;FS=1.766;HaplotypeScore=0.2109;MLEAC=4;MLEAF=0.027;MQ=60.00;MQ0=0;MQRankSum=2.454;QD=30.65;ReadPosRankSum=0.219;EFF=STOP_GAINED(HIGH|NONSENSE|Gaa/Taa|E24*|SaurJH1_0164|protein_coding|CODING|YP_001315313.1|1)	GT:AD:DP:GQ:MLPSAC:MLPSAF:PL		0	0	0	0	0	0	0	0	0	0	0	0	0	0	0	0	0	0	0	0	0	0	0	0	0	0	0	0	0	0	0	0	0	0	0	0	0	0	0	0
NC_009632	185663	.	G	A	2981.18	.	AC=2;AF=0.014;AN=147;BaseQRankSum=0.986;DP=4733;Dels=0.00;FS=0.000;HaplotypeScore=0.0000;MLEAC=2;MLEAF=0.014;MQ=60.00;MQ0=0;MQRankSum=1.163;QD=31.45;ReadPosRankSum=-0.000;EFF=NON_SYNONYMOUS_CODING(MODERATE|MISSENSE|Gct/Act|A94T|SaurJH1_0164|protein_coding|CODING|YP_001315313.1|1)	GT:AD:DP:GQ:MLPSAC:MLPSAF:PL		0	0	0	0	0	0	0	0	0	0	0	0	0	0	0	0	0	0	0	0	0	0	0	0	0	0	0	0	0	0	0	0	0	0	0	0	0	0	0	0
NC_009632	186021	.	C	T	1612.81	.	AC=1;AF=6.803e-03;AN=147;BaseQRankSum=0.342;DP=4710;Dels=0.00;FS=1.291;HaplotypeScore=0.0000;MLEAC=1;MLEAF=6.803e-03;MQ=60.00;MQ0=0;MQRankSum=1.586;QD=33.05;ReadPosRankSum=0.911;EFF=NON_SYNONYMOUS_CODING(MODERATE|MISSENSE|gCa/gTa|A213V|SaurJH1_0164|protein_coding|CODING|YP_001315313.1|1)	GT:AD:DP:GQ:MLPSAC:MLPSAF:PL		0	0	0	0	0	0	0	0	0	0	0	0	0	0	0	0	0	0	0	0	0	0	0	0	0	0	0	0	0	0	0	0	0	0	0	0	0	0	0	0
NC_009632	186220	.	G	A	1253.81	.	AC=1;AF=6.803e-03;AN=147;BaseQRankSum=0.115;DP=4756;Dels=0.00;FS=3.396;HaplotypeScore=0.0000;MLEAC=1;MLEAF=6.803e-03;MQ=60.00;MQ0=0;MQRankSum=-0.186;QD=31.81;ReadPosRankSum=0.937;EFF=SYNONYMOUS_CODING(LOW|SILENT|ggG/ggA|G22|SaurJH1_0165|protein_coding|CODING|YP_001315314.1|1)	GT:AD:DP:GQ:MLPSAC:MLPSAF:PL		0	0	0	0	1	0	0	0	0	0	0	0	0	0	0	0	0	0	0	0	0	0	0	0	0	0	0	0	0	0	0	0	0	0	0	0	0	0	0	0
NC_009632	186821	.	A	G	111208	.	AC=79;AF=0.537;AN=147;BaseQRankSum=0.622;DP=4636;Dels=0.00;FS=4.610;HaplotypeScore=0.0000;MLEAC=79;MLEAF=0.537;MQ=60.00;MQ0=0;MQRankSum=0.790;QD=30.45;ReadPosRankSum=1.212;EFF=NON_SYNONYMOUS_CODING(MODERATE|MISSENSE|Aga/Gga|R223G|SaurJH1_0165|protein_coding|CODING|YP_001315314.1|1)	GT:AD:DP:GQ:MLPSAC:MLPSAF:PL		1	1	1	1	1	1	1	1	1	1	1	1	1	1	1	1	1	1	1	1	1	1	1	1	1	1	1	1	1	1	1	1	1	1	1	1	1	1	1	1
NC_009632	186919	.	TA	T	866.76	.	AC=1;AF=6.803e-03;AN=147;BaseQRankSum=0.627;DP=4724;FS=4.906;MLEAC=1;MLEAF=6.803e-03;MQ=60.00;MQ0=0;MQRankSum=-1.146;QD=29.89;RPA=6,5;RU=A;ReadPosRankSum=0.691;STR;EFF=FRAME_SHIFT(HIGH||aaa/|K256|SaurJH1_0165|protein_coding|CODING|YP_001315314.1|1)	GT:AD:DP:GQ:MLPSAC:MLPSAF:PL		0	0	0	0	0	0	0	0	0	0	0	0	0	0	0	0	0	0	0	0	0	0	0	0	0	0	0	0	0	0	0	0	0	0	0	0	0	0	0	0
NC_009632	187855	.	GT	G	5696.41	.	AC=6;AF=0.041;AN=147;BaseQRankSum=0.097;DP=4639;FS=0.571;MLEAC=6;MLEAF=0.041;MQ=60.01;MQ0=0;MQRankSum=-0.995;QD=28.63;RPA=8,7;RU=T;ReadPosRankSum=0.942;STR;EFF=FRAME_SHIFT(HIGH||gtt/|V6|SaurJH1_0167|protein_coding|CODING|YP_001315316.1|1) formate dehydrogenase	GT:AD:DP:GQ:MLPSAC:MLPSAF:PL		0	0	0	0	0	0	0	0	0	0	0	0	0	0	0	0	0	1	0	0	0	0	0	0	0	0	0	0	0	0	0	0	0	0	0	0	0	0	0	0
NC_009632	188586	.	A	G	2623.18	.	AC=2;AF=0.014;AN=147;BaseQRankSum=-0.521;DP=4728;Dels=0.00;FS=0.000;HaplotypeScore=0.0000;MLEAC=2;MLEAF=0.014;MQ=60.00;MQ0=0;MQRankSum=-1.630;QD=30.61;ReadPosRankSum=0.121;EFF=SYNONYMOUS_CODING(LOW|SILENT|ccA/ccG|P249|SaurJH1_0167|protein_coding|CODING|YP_001315316.1|1)	GT:AD:DP:GQ:MLPSAC:MLPSAF:PL		0	0	0	0	0	0	0	0	0	0	0	0	0	0	0	0	0	0	0	0	0	0	0	0	0	0	0	0	0	0	0	0	0	0	0	0	0	0	0	0
NC_009632	188878	.	C	A	4532.33	.	AC=3;AF=0.020;AN=147;BaseQRankSum=0.049;DP=4612;Dels=0.00;FS=1.157;HaplotypeScore=0.0000;MLEAC=3;MLEAF=0.020;MQ=60.00;MQ0=0;MQRankSum=0.926;QD=26.88;ReadPosRankSum=0.293;EFF=NON_SYNONYMOUS_CODING(MODERATE|MISSENSE|Cgt/Agt|R347S|SaurJH1_0167|protein_coding|CODING|YP_001315316.1|1)	GT:AD:DP:GQ:MLPSAC:MLPSAF:PL		0	0	0	0	0	0	0	0	0	0	0	0	0	0	0	0	0	0	0	0	0	0	0	0	0	0	0	0	0	0	0	0	0	0	0	0	0	0	0	0
NC_009632	189082	.	A	G	2399.18	.	AC=2;AF=0.014;AN=147;BaseQRankSum=-0.414;DP=4651;Dels=0.00;FS=0.000;HaplotypeScore=0.3741;MLEAC=2;MLEAF=0.014;MQ=60.00;MQ0=0;MQRankSum=1.095;QD=32.95;ReadPosRankSum=-0.558;EFF=INTERGENIC(MODIFIER||||||||)	GT:AD:DP:GQ:MLPSAC:MLPSAF:PL		0	0	0	0	0	0	0	0	0	0	0	0	0	0	0	0	0	0	0	0	1	1	0	0	0	0	0	0	0	0	0	0	0	0	0	0	0	0	0	0
NC_009632	189088	.	A	G	2713.18	.	AC=2;AF=0.014;AN=147;BaseQRankSum=-0.901;DP=4645;Dels=0.00;FS=6.928;HaplotypeScore=0.3537;MLEAC=2;MLEAF=0.014;MQ=60.00;MQ0=0;MQRankSum=0.392;QD=32.29;ReadPosRankSum=-0.866;EFF=INTERGENIC(MODIFIER||||||||)	GT:AD:DP:GQ:MLPSAC:MLPSAF:PL		0	0	0	0	0	0	0	0	0	0	0	0	0	0	0	0	0	0	0	0	0	0	0	0	0	0	0	0	0	0	0	0	0	0	0	0	0	0	0	0
NC_009632	190125	.	G	A	985.81	.	AC=1;AF=6.803e-03;AN=147;BaseQRankSum=-0.716;DP=4629;Dels=0.00;FS=3.939;HaplotypeScore=0.0000;MLEAC=1;MLEAF=6.803e-03;MQ=60.00;MQ0=0;MQRankSum=0.023;QD=31.31;ReadPosRankSum=-0.600;EFF=NON_SYNONYMOUS_CODING(MODERATE|MISSENSE|gGt/gAt|G259D|SaurJH1_0168|protein_coding|CODING|YP_001315317.1|1)	GT:AD:DP:GQ:MLPSAC:MLPSAF:PL		0	0	0	0	0	0	0	0	0	0	0	0	0	0	0	0	0	0	0	0	0	0	0	0	0	0	0	0	0	0	0	0	0	0	0	0	0	0	0	0
NC_009632	190522	.	A	G	116354	.	AC=79;AF=0.537;AN=147;BaseQRankSum=0.261;DP=4784;Dels=0.00;FS=2.210;HaplotypeScore=0.0000;MLEAC=79;MLEAF=0.537;MQ=60.00;MQ0=0;MQRankSum=-0.475;QD=33.96;ReadPosRankSum=-0.121;EFF=NON_SYNONYMOUS_CODING(MODERATE|MISSENSE|atA/atG|I391M|SaurJH1_0168|protein_coding|CODING|YP_001315317.1|1)	GT:AD:DP:GQ:MLPSAC:MLPSAF:PL		1	1	1	1	1	1	1	1	1	1	1	1	1	1	1	1	1	1	1	1	1	1	1	1	1	1	1	1	1	1	1	1	1	1	1	1	1	1	1	1
NC_009632	190559	.	G	A	4710.33	.	AC=3;AF=0.020;AN=147;BaseQRankSum=0.023;DP=4786;Dels=0.00;FS=7.674;HaplotypeScore=0.0000;MLEAC=3;MLEAF=0.020;MQ=60.00;MQ0=0;MQRankSum=-1.515;QD=32.08;ReadPosRankSum=0.899;EFF=NON_SYNONYMOUS_CODING(MODERATE|MISSENSE|Gct/Act|A404T|SaurJH1_0168|protein_coding|CODING|YP_001315317.1|1)	GT:AD:DP:GQ:MLPSAC:MLPSAF:PL		0	0	0	0	0	0	0	0	0	0	0	0	0	0	0	0	0	0	0	0	0	0	0	0	0	0	0	0	0	0	0	0	0	0	0	0	0	0	0	0
NC_009632	190655	.	G	T	1432.81	.	AC=1;AF=6.803e-03;AN=147;BaseQRankSum=0.381;DP=4708;Dels=0.00;FS=0.639;HaplotypeScore=0.2245;MLEAC=1;MLEAF=6.803e-03;MQ=60.00;MQ0=0;MQRankSum=0.005;QD=32.32;ReadPosRankSum=0.281;EFF=INTERGENIC(MODIFIER||||||||)	GT:AD:DP:GQ:MLPSAC:MLPSAF:PL		0	0	0	0	0	0	1	0	0	0	0	0	0	0	0	0	0	0	0	0	0	0	0	0	0	0	0	0	0	0	0	0	0	0	0	0	0	0	0	0
NC_009632	190661	.	A	G	18780	.	AC=13;AF=0.088;AN=147;BaseQRankSum=1.168;DP=4703;Dels=0.00;FS=4.770;HaplotypeScore=0.2177;MLEAC=13;MLEAF=0.088;MQ=60.00;MQ0=0;MQRankSum=-0.282;QD=32.26;ReadPosRankSum=-0.077;EFF=INTERGENIC(MODIFIER||||||||)	GT:AD:DP:GQ:MLPSAC:MLPSAF:PL		0	0	0	0	0	0	0	0	0	0	0	0	0	0	0	0	0	0	0	0	0	0	0	0	0	0	0	0	0	0	0	0	0	0	0	0	0	0	0	0
NC_009632	190685	.	A	G	11480.4	.	AC=9;AF=0.062;AN=146;BaseQRankSum=0.159;DP=4665;Dels=0.00;FS=16.673;HaplotypeScore=0.5205;MLEAC=9;MLEAF=0.062;MQ=60.00;MQ0=0;MQRankSum=-0.467;QD=24.46;ReadPosRankSum=-0.615;EFF=INTERGENIC(MODIFIER||||||||)	GT:AD:DP:GQ:MLPSAC:MLPSAF:PL		0	0	0	0	0	0	0	0	0	0	0	0	0	0	0	0	0	0	0	0	0	0	0	0	0	0	0	0	0	0	0	0	0	0	0	0	0	0	0	0
NC_009632	190687	.	G	T	3368.42	.	AC=3;AF=0.021;AN=146;BaseQRankSum=1.080;DP=4673;Dels=0.00;FS=3.751;HaplotypeScore=0.5273;MLEAC=3;MLEAF=0.021;MQ=60.00;MQ0=0;MQRankSum=1.118;QD=31.34;ReadPosRankSum=0.650;EFF=INTERGENIC(MODIFIER||||||||)	GT:AD:DP:GQ:MLPSAC:MLPSAF:PL		0	0	0	0	0	0	0	0	0	0	0	0	0	0	0	0	0	0	0	0	0	0	0	0	0	0	0	0	0	0	0	0	0	0	0	0	0	0	0	0
NC_009632	191330	.	CT	C	1037.76	.	AC=1;AF=6.803e-03;AN=147;BaseQRankSum=0.627;DP=4804;FS=2.291;MLEAC=1;MLEAF=6.803e-03;MQ=60.00;MQ0=0;MQRankSum=-0.840;QD=29.65;RPA=7,6;RU=T;ReadPosRankSum=-0.531;STR;EFF=FRAME_SHIFT(HIGH||gct/|A95|SaurJH1_0169|protein_coding|CODING|YP_001315318.1|1)	GT:AD:DP:GQ:MLPSAC:MLPSAF:PL		0	0	0	0	0	0	0	0	0	0	0	0	0	0	0	0	0	0	0	0	0	0	0	0	0	0	0	0	0	0	0	0	0	0	0	0	0	0	0	0
NC_009632	191571	.	T	C	3250.18	.	AC=2;AF=0.014;AN=147;BaseQRankSum=-0.294;DP=4783;Dels=0.00;FS=2.524;HaplotypeScore=0.0000;MLEAC=2;MLEAF=0.014;MQ=60.00;MQ0=0;MQRankSum=0.160;QD=30.67;ReadPosRankSum=-0.675;EFF=SYNONYMOUS_CODING(LOW|SILENT|gaT/gaC|D175|SaurJH1_0169|protein_coding|CODING|YP_001315318.1|1)	GT:AD:DP:GQ:MLPSAC:MLPSAF:PL		0	0	0	0	0	0	0	0	0	0	0	0	0	0	0	0	0	0	0	0	0	0	0	0	0	0	0	0	0	0	0	0	0	0	0	0	0	0	0	0
NC_009632	191617	.	A	T	1388.81	.	AC=1;AF=6.803e-03;AN=147;BaseQRankSum=0.585;DP=4761;Dels=0.00;FS=1.405;HaplotypeScore=0.0000;MLEAC=1;MLEAF=6.803e-03;MQ=60.00;MQ0=0;MQRankSum=0.424;QD=33.00;ReadPosRankSum=0.654;EFF=NON_SYNONYMOUS_CODING(MODERATE|MISSENSE|Aac/Tac|N191Y|SaurJH1_0169|protein_coding|CODING|YP_001315318.1|1)	GT:AD:DP:GQ:MLPSAC:MLPSAF:PL		0	0	0	0	0	0	0	0	0	0	0	0	0	0	0	0	0	0	0	0	0	0	0	0	0	0	0	0	0	0	0	0	0	0	0	0	0	0	0	0
NC_009632	191982	.	G	A	1612.81	.	AC=1;AF=6.803e-03;AN=147;BaseQRankSum=-0.863;DP=4652;Dels=0.00;FS=2.069;HaplotypeScore=0.0000;MLEAC=1;MLEAF=6.803e-03;MQ=60.00;MQ0=0;MQRankSum=0.924;QD=26.97;ReadPosRankSum=0.466;EFF=NON_SYNONYMOUS_CODING(MODERATE|MISSENSE|atG/atA|M312I|SaurJH1_0169|protein_coding|CODING|YP_001315318.1|1)	GT:AD:DP:GQ:MLPSAC:MLPSAF:PL		0	0	0	0	0	0	0	0	0	0	0	0	0	0	0	0	0	0	0	0	0	0	0	0	0	0	0	0	0	0	0	0	0	0	0	0	0	0	0	0
NC_009632	192278	.	C	G	1388.81	.	AC=1;AF=6.803e-03;AN=147;BaseQRankSum=0.596;DP=4714;Dels=0.00;FS=3.189;HaplotypeScore=0.0000;MLEAC=1;MLEAF=6.803e-03;MQ=60.00;MQ0=0;MQRankSum=0.128;QD=24.18;ReadPosRankSum=-1.157;EFF=NON_SYNONYMOUS_CODING(MODERATE|MISSENSE|gCg/gGg|A411G|SaurJH1_0169|protein_coding|CODING|YP_001315318.1|1)	GT:AD:DP:GQ:MLPSAC:MLPSAF:PL		0	0	0	0	0	0	0	0	0	0	0	0	0	0	0	0	0	0	0	0	0	0	0	0	0	0	0	0	0	0	0	0	1	0	0	0	0	0	0	0
NC_009632	192330	.	T	C	1029.81	.	AC=1;AF=6.803e-03;AN=147;BaseQRankSum=0.125;DP=4725;Dels=0.00;FS=2.674;HaplotypeScore=0.0000;MLEAC=1;MLEAF=6.803e-03;MQ=60.00;MQ0=0;MQRankSum=-0.676;QD=29.36;ReadPosRankSum=-0.737;EFF=SYNONYMOUS_CODING(LOW|SILENT|caT/caC|H428|SaurJH1_0169|protein_coding|CODING|YP_001315318.1|1)	GT:AD:DP:GQ:MLPSAC:MLPSAF:PL		0	0	0	0	0	0	0	0	0	0	0	0	0	0	0	0	0	0	0	0	0	0	0	0	0	0	0	0	0	0	0	0	0	0	0	0	0	0	0	0
NC_009632	192764	.	A	G	1074.81	.	AC=1;AF=6.803e-03;AN=147;BaseQRankSum=1.183;DP=4750;Dels=0.00;FS=3.733;HaplotypeScore=0.0000;MLEAC=1;MLEAF=6.803e-03;MQ=60.00;MQ0=0;MQRankSum=-0.579;QD=30.96;ReadPosRankSum=-0.347;EFF=NON_SYNONYMOUS_CODING(MODERATE|MISSENSE|cAc/cGc|H573R|SaurJH1_0169|protein_coding|CODING|YP_001315318.1|1)	GT:AD:DP:GQ:MLPSAC:MLPSAF:PL		0	0	0	0	0	0	0	0	0	0	0	0	0	0	0	0	0	0	0	0	0	0	0	0	0	0	0	0	0	0	0	0	0	0	0	0	0	0	0	0
NC_009632	192780	.	C	T	1701.81	.	AC=1;AF=6.803e-03;AN=147;BaseQRankSum=0.706;DP=4781;Dels=0.00;FS=1.993;HaplotypeScore=0.0000;MLEAC=1;MLEAF=6.803e-03;MQ=60.00;MQ0=0;MQRankSum=-0.250;QD=29.07;ReadPosRankSum=0.270;EFF=SYNONYMOUS_CODING(LOW|SILENT|cgC/cgT|R578|SaurJH1_0169|protein_coding|CODING|YP_001315318.1|1)	GT:AD:DP:GQ:MLPSAC:MLPSAF:PL		0	0	0	0	0	0	0	0	0	0	0	0	0	0	0	0	0	0	0	0	0	0	0	0	0	0	0	0	0	0	0	0	0	0	0	0	0	0	0	0
NC_009632	192817	.	G	A	45.81	.	AC=1;AF=6.803e-03;AN=147;BaseQRankSum=1.086;DP=4772;Dels=0.00;FS=68.960;HaplotypeScore=0.3265;MLEAC=1;MLEAF=6.803e-03;MQ=60.00;MQ0=0;MQRankSum=0.249;QD=1.00;ReadPosRankSum=1.601;EFF=NON_SYNONYMOUS_CODING(MODERATE|MISSENSE|Gag/Aag|E591K|SaurJH1_0169|protein_coding|CODING|YP_001315318.1|1)	GT:AD:DP:GQ:MLPSAC:MLPSAF:PL		0	0	0	0	0	0	0	0	0	0	0	0	0	0	0	0	0	0	0	0	1	0	0	0	0	0	0	0	0	0	0	0	0	0	0	0	0	0	0	0
NC_009632	192822	.	G	A	1477.81	.	AC=1;AF=6.803e-03;AN=147;BaseQRankSum=-1.175;DP=4774;Dels=0.00;FS=5.195;HaplotypeScore=0.3469;MLEAC=1;MLEAF=6.803e-03;MQ=60.00;MQ0=0;MQRankSum=-0.628;QD=28.53;ReadPosRankSum=-0.232;EFF=SYNONYMOUS_CODING(LOW|SILENT|acG/acA|T592|SaurJH1_0169|protein_coding|CODING|YP_001315318.1|1)	GT:AD:DP:GQ:MLPSAC:MLPSAF:PL		0	0	0	0	0	0	0	0	0	0	0	1	0	0	0	0	0	0	0	0	0	0	0	0	0	0	0	0	0	0	0	0	0	0	0	0	0	0	0	0
NC_009632	192825	.	A	G	224.81	.	AC=1;AF=6.803e-03;AN=147;BaseQRankSum=0.122;DP=4771;Dels=0.00;FS=81.095;HaplotypeScore=0.3537;MLEAC=1;MLEAF=6.803e-03;MQ=60.00;MQ0=0;MQRankSum=0.243;QD=4.50;ReadPosRankSum=0.594;EFF=SYNONYMOUS_CODING(LOW|SILENT|acA/acG|T593|SaurJH1_0169|protein_coding|CODING|YP_001315318.1|1)	GT:AD:DP:GQ:MLPSAC:MLPSAF:PL		0	0	0	0	0	0	0	0	0	0	0	0	0	0	0	0	0	0	0	0	1	0	0	0	0	0	0	0	0	0	0	0	0	0	0	0	0	0	0	0
NC_009632	192855	.	T	C	134.81	.	AC=1;AF=6.803e-03;AN=147;BaseQRankSum=-0.244;DP=4775;Dels=0.00;FS=44.423;HaplotypeScore=0.0000;MLEAC=1;MLEAF=6.803e-03;MQ=60.00;MQ0=0;MQRankSum=1.115;QD=2.32;ReadPosRankSum=0.087;EFF=SYNONYMOUS_CODING(LOW|SILENT|gaT/gaC|D603|SaurJH1_0169|protein_coding|CODING|YP_001315318.1|1)	GT:AD:DP:GQ:MLPSAC:MLPSAF:PL		0	0	0	0	0	0	0	0	0	0	0	0	0	0	0	0	0	0	0	0	1	0	0	0	0	0	0	0	0	0	0	0	0	0	0	0	0	0	0	0
NC_009632	193170	.	G	A	1253.81	.	AC=1;AF=6.803e-03;AN=147;BaseQRankSum=0.736;DP=4800;Dels=0.00;FS=0.000;HaplotypeScore=0.0000;MLEAC=1;MLEAF=6.803e-03;MQ=60.00;MQ0=0;MQRankSum=-1.027;QD=30.28;ReadPosRankSum=0.680;EFF=SYNONYMOUS_CODING(LOW|SILENT|acG/acA|T708|SaurJH1_0169|protein_coding|CODING|YP_001315318.1|1)	GT:AD:DP:GQ:MLPSAC:MLPSAF:PL		0	0	0	0	0	0	0	0	0	0	0	0	0	0	0	0	0	0	0	0	0	0	0	0	0	0	0	0	0	0	0	0	0	0	0	0	0	0	0	0
NC_009632	193503	.	G	A	1522.81	.	AC=1;AF=6.803e-03;AN=147;BaseQRankSum=-0.902;DP=4699;Dels=0.00;FS=0.000;HaplotypeScore=0.0000;MLEAC=1;MLEAF=6.803e-03;MQ=60.00;MQ0=0;MQRankSum=1.263;QD=28.59;ReadPosRankSum=-0.119;EFF=SYNONYMOUS_CODING(LOW|SILENT|gcG/gcA|A819|SaurJH1_0169|protein_coding|CODING|YP_001315318.1|1)	GT:AD:DP:GQ:MLPSAC:MLPSAF:PL		0	0	0	0	1	0	0	0	0	0	0	0	0	0	0	0	0	0	0	0	0	0	0	0	0	0	0	0	0	0	0	0	0	0	0	0	0	0	0	0
NC_009632	193743	.	C	A	1298.81	.	AC=1;AF=6.803e-03;AN=147;BaseQRankSum=0.875;DP=4779;Dels=0.00;FS=6.993;HaplotypeScore=0.0000;MLEAC=1;MLEAF=6.803e-03;MQ=60.00;MQ0=0;MQRankSum=0.379;QD=26.30;ReadPosRankSum=0.271;EFF=SYNONYMOUS_CODING(LOW|SILENT|gtC/gtA|V899|SaurJH1_0169|protein_coding|CODING|YP_001315318.1|1)	GT:AD:DP:GQ:MLPSAC:MLPSAF:PL		0	0	0	0	0	0	0	0	0	0	0	0	0	0	0	0	0	0	0	0	0	0	0	0	0	0	0	0	0	0	0	0	0	0	0	0	0	0	0	0
NC_009632	194107	.	G	C	1432.81	.	AC=1;AF=6.803e-03;AN=147;BaseQRankSum=-0.511;DP=4778;Dels=0.00;FS=5.261;HaplotypeScore=0.0000;MLEAC=1;MLEAF=6.803e-03;MQ=60.00;MQ0=0;MQRankSum=-0.545;QD=27.01;ReadPosRankSum=2.080;EFF=NON_SYNONYMOUS_CODING(MODERATE|MISSENSE|Gta/Cta|V1021L|SaurJH1_0169|protein_coding|CODING|YP_001315318.1|1)	GT:AD:DP:GQ:MLPSAC:MLPSAF:PL		0	1	0	0	0	0	0	0	0	0	0	0	0	0	0	0	0	0	0	0	0	0	0	0	0	0	0	0	0	0	0	0	0	0	0	0	0	0	0	0
NC_009632	194732	.	T	A	46127	.	AC=32;AF=0.218;AN=147;BaseQRankSum=-0.353;DP=4706;Dels=0.00;FS=3.573;HaplotypeScore=0.0000;MLEAC=32;MLEAF=0.218;MQ=60.00;MQ0=0;MQRankSum=0.775;QD=31.48;ReadPosRankSum=-1.059;EFF=NON_SYNONYMOUS_CODING(MODERATE|MISSENSE|aTg/aAg|M1229K|SaurJH1_0169|protein_coding|CODING|YP_001315318.1|1)	GT:AD:DP:GQ:MLPSAC:MLPSAF:PL		0	0	0	0	0	0	0	0	0	1	1	1	1	1	1	1	1	1	1	1	1	1	1	1	1	1	1	1	1	1	1	1	1	1	1	1	1	1	1	0
NC_009632	194853	.	G	A	1253.81	.	AC=1;AF=6.803e-03;AN=147;BaseQRankSum=0.124;DP=4726;Dels=0.00;FS=4.488;HaplotypeScore=0.0000;MLEAC=1;MLEAF=6.803e-03;MQ=60.00;MQ0=0;MQRankSum=0.366;QD=35.49;ReadPosRankSum=-0.970;EFF=SYNONYMOUS_CODING(LOW|SILENT|acG/acA|T1269|SaurJH1_0169|protein_coding|CODING|YP_001315318.1|1)	GT:AD:DP:GQ:MLPSAC:MLPSAF:PL		0	0	0	0	0	0	0	1	0	0	0	0	0	0	0	0	0	0	0	0	0	0	0	0	0	0	0	0	0	0	0	0	0	0	0	0	0	0	0	0
NC_009632	195194	.	A	G	1209.81	.	AC=1;AF=6.803e-03;AN=147;BaseQRankSum=-1.781;DP=4707;Dels=0.00;FS=0.701;HaplotypeScore=0.0000;MLEAC=1;MLEAF=6.803e-03;MQ=60.00;MQ0=0;MQRankSum=-0.135;QD=26.72;ReadPosRankSum=-0.944;EFF=NON_SYNONYMOUS_CODING(MODERATE|MISSENSE|gAa/gGa|E1383G|SaurJH1_0169|protein_coding|CODING|YP_001315318.1|1)	GT:AD:DP:GQ:MLPSAC:MLPSAF:PL		0	0	1	0	0	0	0	0	0	0	0	0	0	0	0	0	0	0	0	0	0	0	0	0	0	0	0	0	0	0	0	0	0	0	0	0	0	0	0	0
NC_009632	195420	.	G	T	1432.81	.	AC=1;AF=6.803e-03;AN=147;BaseQRankSum=-0.313;DP=4708;Dels=0.00;FS=0.000;HaplotypeScore=0.0000;MLEAC=1;MLEAF=6.803e-03;MQ=60.00;MQ0=0;MQRankSum=-0.468;QD=22.82;ReadPosRankSum=1.586;EFF=NON_SYNONYMOUS_CODING(MODERATE|MISSENSE|atG/atT|M1458I|SaurJH1_0169|protein_coding|CODING|YP_001315318.1|1)	GT:AD:DP:GQ:MLPSAC:MLPSAF:PL		1	0	0	0	0	0	0	0	0	0	0	0	0	0	0	0	0	0	0	0	0	0	0	0	0	0	0	0	0	0	0	0	0	0	0	0	0	0	0	0
NC_009632	195828	.	T	C	1388.81	.	AC=1;AF=6.803e-03;AN=147;BaseQRankSum=0.211;DP=4708;Dels=0.00;FS=3.170;HaplotypeScore=0.0000;MLEAC=1;MLEAF=6.803e-03;MQ=60.00;MQ0=0;MQRankSum=-0.208;QD=34.31;ReadPosRankSum=-0.478;EFF=SYNONYMOUS_CODING(LOW|SILENT|ggT/ggC|G1594|SaurJH1_0169|protein_coding|CODING|YP_001315318.1|1)	GT:AD:DP:GQ:MLPSAC:MLPSAF:PL		1	0	0	0	0	0	0	0	0	0	0	0	0	0	0	0	0	0	0	0	0	0	0	0	0	0	0	0	0	0	0	0	0	0	0	0	0	0	0	0
NC_009632	195913	.	G	T	1074.81	.	AC=1;AF=6.803e-03;AN=147;BaseQRankSum=0.002;DP=4689;Dels=0.00;FS=6.405;HaplotypeScore=0.0000;MLEAC=1;MLEAF=6.803e-03;MQ=60.00;MQ0=0;MQRankSum=-0.244;QD=30.83;ReadPosRankSum=-0.397;EFF=NON_SYNONYMOUS_CODING(MODERATE|MISSENSE|Ggc/Tgc|G1623C|SaurJH1_0169|protein_coding|CODING|YP_001315318.1|1)	GT:AD:DP:GQ:MLPSAC:MLPSAF:PL		0	0	0	0	0	0	0	0	0	0	0	0	0	0	0	0	0	0	0	0	0	0	0	0	0	0	0	0	0	0	0	0	0	0	0	0	0	0	0	0
NC_009632	195941	.	C	T	1343.81	.	AC=1;AF=6.803e-03;AN=147;BaseQRankSum=-0.213;DP=4613;Dels=0.00;FS=4.291;HaplotypeScore=0.0000;MLEAC=1;MLEAF=6.803e-03;MQ=60.00;MQ0=0;MQRankSum=-0.724;QD=26.73;ReadPosRankSum=0.352;EFF=NON_SYNONYMOUS_CODING(MODERATE|MISSENSE|gCa/gTa|A1632V|SaurJH1_0169|protein_coding|CODING|YP_001315318.1|1)	GT:AD:DP:GQ:MLPSAC:MLPSAF:PL		0	0	0	0	0	0	0	0	0	0	0	0	0	0	0	0	0	0	0	0	0	0	0	0	0	0	0	0	0	0	0	0	0	0	0	0	0	0	0	0
NC_009632	196071	.	T	A	3205.78	.	AC=2;AF=0.014;AN=147;BaseQRankSum=0.083;DP=4686;Dels=0.00;FS=8.025;HaplotypeScore=0.0000;MLEAC=2;MLEAF=0.014;MQ=60.00;MQ0=0;MQRankSum=0.925;QD=27.60;ReadPosRankSum=0.556;EFF=SYNONYMOUS_CODING(LOW|SILENT|cgT/cgA|R1675|SaurJH1_0169|protein_coding|CODING|YP_001315318.1|1)	GT:AD:DP:GQ:MLPSAC:MLPSAF:PL		0	0	0	0	0	0	0	0	0	0	0	0	0	0	0	0	0	0	0	0	0	0	0	0	0	0	0	0	0	0	0	0	0	0	0	0	0	0	0	0
NC_009632	196478	.	GTGATTTAGC	G	3378.76	.	AC=1;AF=6.803e-03;AN=147;BaseQRankSum=-0.245;DP=4657;FS=0.000;MLEAC=1;MLEAF=6.803e-03;MQ=60.00;MQ0=0;MQRankSum=0.314;QD=11.73;ReadPosRankSum=2.862;EFF=CODON_CHANGE_PLUS_CODON_DELETION(MODERATE||ggtgatttagca/gga|GDLA1811G|SaurJH1_0169|protein_coding|CODING|YP_001315318.1|1)	GT:AD:DP:GQ:MLPSAC:MLPSAF:PL		0	0	0	0	0	0	0	0	0	0	0	0	0	0	0	0	0	0	0	0	0	0	0	0	0	0	0	0	0	0	0	0	0	0	0	0	0	0	0	0
NC_009632	196830	.	G	C	2803.18	.	AC=2;AF=0.014;AN=147;BaseQRankSum=0.706;DP=4750;Dels=0.00;FS=0.000;HaplotypeScore=0.0000;MLEAC=2;MLEAF=0.014;MQ=60.00;MQ0=0;MQRankSum=2.548;QD=31.92;ReadPosRankSum=0.146;EFF=NON_SYNONYMOUS_CODING(MODERATE|MISSENSE|caG/caC|Q1928H|SaurJH1_0169|protein_coding|CODING|YP_001315318.1|1)	GT:AD:DP:GQ:MLPSAC:MLPSAF:PL		0	0	0	0	0	0	0	0	0	0	0	0	0	0	0	0	0	0	0	0	0	0	0	0	0	0	0	1	1	0	0	0	0	0	0	0	0	0	0	0
NC_009632	196899	.	A	G	38846.3	.	AC=29;AF=0.197;AN=147;BaseQRankSum=1.473;DP=4694;Dels=0.00;FS=3.221;HaplotypeScore=0.0000;MLEAC=29;MLEAF=0.197;MQ=60.00;MQ0=0;MQRankSum=-0.610;QD=31.58;ReadPosRankSum=-0.953;EFF=SYNONYMOUS_CODING(LOW|SILENT|gtA/gtG|V1951|SaurJH1_0169|protein_coding|CODING|YP_001315318.1|1)	GT:AD:DP:GQ:MLPSAC:MLPSAF:PL		0	0	0	0	0	0	0	0	0	0	0	0	0	0	0	0	0	0	0	0	0	0	0	0	0	0	0	0	0	0	0	0	0	0	0	0	0	0	0	1
NC_009632	196946	.	G	A	1298.81	.	AC=1;AF=6.803e-03;AN=147;BaseQRankSum=-0.267;DP=4683;Dels=0.00;FS=0.680;HaplotypeScore=0.0000;MLEAC=1;MLEAF=6.803e-03;MQ=60.00;MQ0=0;MQRankSum=0.532;QD=34.52;ReadPosRankSum=1.014;EFF=NON_SYNONYMOUS_CODING(MODERATE|MISSENSE|gGt/gAt|G1967D|SaurJH1_0169|protein_coding|CODING|YP_001315318.1|1)	GT:AD:DP:GQ:MLPSAC:MLPSAF:PL		0	0	0	0	0	0	0	0	0	0	0	0	0	0	0	1	0	0	0	0	0	0	0	0	0	0	0	0	0	0	0	0	0	0	0	0	0	0	0	0
NC_009632	197095	.	G	A	1164.81	.	AC=1;AF=6.803e-03;AN=147;BaseQRankSum=0.351;DP=4731;Dels=0.00;FS=2.464;HaplotypeScore=0.0000;MLEAC=1;MLEAF=6.803e-03;MQ=60.00;MQ0=0;MQRankSum=-0.871;QD=30.37;ReadPosRankSum=-0.531;EFF=NON_SYNONYMOUS_CODING(MODERATE|MISSENSE|Gat/Aat|D2017N|SaurJH1_0169|protein_coding|CODING|YP_001315318.1|1)	GT:AD:DP:GQ:MLPSAC:MLPSAF:PL		0	0	1	0	0	0	0	0	0	0	0	0	0	0	0	0	0	0	0	0	0	0	0	0	0	0	0	0	0	0	0	0	0	0	0	0	0	0	0	0
NC_009632	197634	.	G	A	5159.33	.	AC=3;AF=0.020;AN=147;BaseQRankSum=1.135;DP=4784;Dels=0.00;FS=1.497;HaplotypeScore=0.6462;MLEAC=3;MLEAF=0.020;MQ=60.00;MQ0=0;MQRankSum=1.238;QD=29.58;ReadPosRankSum=-0.436;EFF=SYNONYMOUS_CODING(LOW|SILENT|ggG/ggA|G2196|SaurJH1_0169|protein_coding|CODING|YP_001315318.1|1)	GT:AD:DP:GQ:MLPSAC:MLPSAF:PL		0	0	0	0	0	0	0	0	0	0	0	0	0	0	0	0	0	0	0	0	0	0	0	0	0	0	0	0	0	0	0	0	0	0	0	0	0	0	0	0
NC_009632	197635	.	C	T	4263.33	.	AC=3;AF=0.020;AN=147;BaseQRankSum=-1.111;DP=4792;Dels=0.00;FS=7.387;HaplotypeScore=0.6598;MLEAC=3;MLEAF=0.020;MQ=60.00;MQ0=0;MQRankSum=-1.901;QD=28.96;ReadPosRankSum=0.220;EFF=STOP_GAINED(HIGH|NONSENSE|Caa/Taa|Q2197*|SaurJH1_0169|protein_coding|CODING|YP_001315318.1|1)	GT:AD:DP:GQ:MLPSAC:MLPSAF:PL		0	0	0	0	0	0	0	0	0	0	0	0	0	0	0	0	0	0	0	0	0	0	0	0	0	0	0	0	0	0	0	0	0	0	0	0	0	0	0	0
NC_009632	198087	.	T	C	1432.81	.	AC=1;AF=6.803e-03;AN=147;BaseQRankSum=-1.613;DP=4766;Dels=0.00;FS=20.803;HaplotypeScore=0.0000;MLEAC=1;MLEAF=6.803e-03;MQ=60.00;MQ0=0;MQRankSum=0.460;QD=27.14;ReadPosRankSum=-0.498;EFF=SYNONYMOUS_CODING(LOW|SILENT|cgT/cgC|R2347|SaurJH1_0169|protein_coding|CODING|YP_001315318.1|1)	GT:AD:DP:GQ:MLPSAC:MLPSAF:PL		0	0	0	0	0	0	0	0	0	0	0	0	0	0	0	0	0	0	0	0	0	0	1	0	0	0	0	0	0	0	0	0	0	0	0	0	0	0	0	0
NC_009632	199394	.	C	T	1477.81	.	AC=1;AF=6.803e-03;AN=147;BaseQRankSum=-1.316;DP=4706;Dels=0.00;FS=0.636;HaplotypeScore=0.0000;MLEAC=1;MLEAF=6.803e-03;MQ=60.00;MQ0=0;MQRankSum=-0.325;QD=30.96;ReadPosRankSum=-0.901;EFF=NON_SYNONYMOUS_CODING(MODERATE|MISSENSE|gGt/gAt|G103D|SaurJH1_0171|protein_coding|CODING|YP_001315320.1|1)	GT:AD:DP:GQ:MLPSAC:MLPSAF:PL		0	0	0	0	0	0	0	0	0	0	0	0	0	0	0	0	0	0	0	0	0	0	0	0	0	0	0	0	0	0	0	0	0	0	0	0	0	0	0	0
NC_009632	200423	.	C	T	4576.33	.	AC=3;AF=0.020;AN=147;BaseQRankSum=0.698;DP=4676;Dels=0.00;FS=5.598;HaplotypeScore=0.0000;MLEAC=3;MLEAF=0.020;MQ=60.00;MQ0=0;MQRankSum=-0.019;QD=33.70;ReadPosRankSum=1.099;EFF=NON_SYNONYMOUS_CODING(MODERATE|MISSENSE|Ggt/Agt|G100S|SaurJH1_0172|protein_coding|CODING|YP_001315321.1|1)	GT:AD:DP:GQ:MLPSAC:MLPSAF:PL		0	0	0	0	0	0	0	0	0	0	0	0	0	0	0	0	0	0	0	0	0	0	0	0	0	0	0	0	0	0	0	0	0	0	0	0	0	0	0	0
NC_009632	200489	.	CA	C	4262.72	.	AC=4;AF=0.027;AN=147;BaseQRankSum=-0.641;DP=4701;FS=2.593;MLEAC=4;MLEAF=0.027;MQ=60.00;MQ0=0;MQRankSum=-0.035;QD=29.82;RPA=2,1;RU=A;ReadPosRankSum=2.219;STR;EFF=FRAME_SHIFT(HIGH||att/|I77|SaurJH1_0172|protein_coding|CODING|YP_001315321.1|1) argB	GT:AD:DP:GQ:MLPSAC:MLPSAF:PL		0	0	0	0	0	0	0	0	0	0	0	0	0	0	0	0	0	0	0	0	0	0	0	0	0	0	0	0	0	0	0	0	0	0	0	0	0	0	0	0
NC_009632	201272	.	C	A	2059.81	.	AC=1;AF=6.803e-03;AN=147;BaseQRankSum=-0.148;DP=4756;Dels=0.00;FS=15.495;HaplotypeScore=0.0000;MLEAC=1;MLEAF=6.803e-03;MQ=60.00;MQ0=0;MQRankSum=-0.230;QD=26.14;ReadPosRankSum=-0.952;EFF=NON_SYNONYMOUS_CODING(MODERATE|MISSENSE|Gat/Tat|D236Y|argJ|protein_coding|CODING|YP_001315322.1|1)	GT:AD:DP:GQ:MLPSAC:MLPSAF:PL		0	0	1	0	0	0	0	0	0	0	0	0	0	0	0	0	0	0	0	0	0	0	0	0	0	0	0	0	0	0	0	0	0	0	0	0	0	0	0	0
NC_009632	201309	.	C	T	6621.77	.	AC=4;AF=0.027;AN=147;BaseQRankSum=0.222;DP=4768;Dels=0.00;FS=3.907;HaplotypeScore=0.0000;MLEAC=4;MLEAF=0.027;MQ=60.00;MQ0=0;MQRankSum=1.008;QD=32.35;ReadPosRankSum=-0.726;EFF=SYNONYMOUS_CODING(LOW|SILENT|tcG/tcA|S223|argJ|protein_coding|CODING|YP_001315322.1|1)	GT:AD:DP:GQ:MLPSAC:MLPSAF:PL		0	1	1	1	1	0	0	0	0	0	0	0	0	0	0	0	0	0	0	0	0	0	0	0	0	0	0	0	0	0	0	0	0	0	0	0	0	0	0	0
NC_009632	201337	.	T	A	1298.81	.	AC=1;AF=6.803e-03;AN=147;BaseQRankSum=1.217;DP=4769;Dels=0.00;FS=2.315;HaplotypeScore=0.0000;MLEAC=1;MLEAF=6.803e-03;MQ=60.00;MQ0=0;MQRankSum=0.070;QD=25.13;ReadPosRankSum=-0.565;EFF=NON_SYNONYMOUS_CODING(MODERATE|MISSENSE|aAt/aTt|N214I|argJ|protein_coding|CODING|YP_001315322.1|1)	GT:AD:DP:GQ:MLPSAC:MLPSAF:PL		0	0	0	0	0	0	0	0	1	0	0	0	0	0	0	0	0	0	0	0	0	0	0	0	0	0	0	0	0	0	0	0	0	0	0	0	0	0	0	0
NC_009632	201379	.	G	T	1656.81	.	AC=1;AF=6.803e-03;AN=147;BaseQRankSum=-0.544;DP=4748;Dels=0.00;FS=11.427;HaplotypeScore=0.0000;MLEAC=1;MLEAF=6.803e-03;MQ=60.00;MQ0=0;MQRankSum=-0.875;QD=34.20;ReadPosRankSum=1.320;EFF=NON_SYNONYMOUS_CODING(MODERATE|MISSENSE|aCc/aAc|T200N|argJ|protein_coding|CODING|YP_001315322.1|1)	GT:AD:DP:GQ:MLPSAC:MLPSAF:PL		0	0	0	0	0	0	0	0	0	0	0	0	0	0	0	0	0	0	0	0	0	0	0	0	0	0	0	0	0	0	0	0	0	0	0	0	0	0	0	0
NC_009632	201552	.	C	A	89.81	.	AC=1;AF=6.803e-03;AN=147;BaseQRankSum=0.621;DP=4797;Dels=0.00;FS=3.807;HaplotypeScore=0.0000;MLEAC=1;MLEAF=6.803e-03;MQ=60.00;MQ0=0;MQRankSum=0.683;QD=1.23;ReadPosRankSum=0.345;EFF=SYNONYMOUS_CODING(LOW|SILENT|ggG/ggT|G142|argJ|protein_coding|CODING|YP_001315322.1|1)	GT:AD:DP:GQ:MLPSAC:MLPSAF:PL		0	0	0	0	0	0	0	0	0	0	0	0	0	0	0	0	0	0	0	0	1	0	0	0	0	0	0	0	0	0	0	0	0	0	0	0	0	0	0	0
NC_009632	201558	.	C	T	45.81	.	AC=1;AF=6.803e-03;AN=147;BaseQRankSum=0.532;DP=4791;Dels=0.00;FS=1.257;HaplotypeScore=0.0000;MLEAC=1;MLEAF=6.803e-03;MQ=60.00;MQ0=0;MQRankSum=2.076;QD=0.60;ReadPosRankSum=0.216;EFF=SYNONYMOUS_CODING(LOW|SILENT|aaG/aaA|K140|argJ|protein_coding|CODING|YP_001315322.1|1)	GT:AD:DP:GQ:MLPSAC:MLPSAF:PL		0	0	0	0	0	0	0	0	0	0	0	0	0	0	0	0	0	0	0	0	1	0	0	0	0	0	0	0	0	0	0	0	0	0	0	0	0	0	0	0
NC_009632	201573	.	A	T	224.81	.	AC=1;AF=6.803e-03;AN=147;BaseQRankSum=-0.780;DP=4831;Dels=0.00;FS=0.573;HaplotypeScore=0.0000;MLEAC=1;MLEAF=6.803e-03;MQ=60.00;MQ0=0;MQRankSum=-0.274;QD=2.96;ReadPosRankSum=-0.008;EFF=SYNONYMOUS_CODING(LOW|SILENT|ccT/ccA|P135|argJ|protein_coding|CODING|YP_001315322.1|1)	GT:AD:DP:GQ:MLPSAC:MLPSAF:PL		0	0	0	0	0	0	0	0	0	0	0	0	0	0	0	0	0	0	0	0	1	0	0	0	0	0	0	0	0	0	0	0	0	0	0	0	0	0	0	0
NC_009632	201585	.	A	T	313.81	.	AC=1;AF=6.803e-03;AN=147;BaseQRankSum=1.299;DP=4826;Dels=0.00;FS=1.937;HaplotypeScore=0.0000;MLEAC=1;MLEAF=6.803e-03;MQ=60.00;MQ0=0;MQRankSum=0.027;QD=4.24;ReadPosRankSum=-0.137;EFF=SYNONYMOUS_CODING(LOW|SILENT|ggT/ggA|G131|argJ|protein_coding|CODING|YP_001315322.1|1)	GT:AD:DP:GQ:MLPSAC:MLPSAF:PL		0	0	0	0	0	0	0	0	0	0	0	0	0	0	0	0	0	0	0	0	1	0	0	0	0	0	0	0	0	0	0	0	0	0	0	0	0	0	0	0
NC_009632	201591	.	G	A	134.81	.	AC=1;AF=6.803e-03;AN=147;BaseQRankSum=1.463;DP=4810;Dels=0.00;FS=1.991;HaplotypeScore=0.0000;MLEAC=1;MLEAF=6.803e-03;MQ=60.00;MQ0=0;MQRankSum=-0.218;QD=1.82;ReadPosRankSum=0.421;EFF=SYNONYMOUS_CODING(LOW|SILENT|gtC/gtT|V129|argJ|protein_coding|CODING|YP_001315322.1|1)	GT:AD:DP:GQ:MLPSAC:MLPSAF:PL		0	0	0	0	0	0	0	0	0	0	0	0	0	0	0	0	0	0	0	0	1	0	0	0	0	0	0	0	0	0	0	0	0	0	0	0	0	0	0	0
NC_009632	201594	.	C	A	179.81	.	AC=1;AF=6.803e-03;AN=147;BaseQRankSum=0.118;DP=4824;Dels=0.00;FS=3.692;HaplotypeScore=0.0000;MLEAC=1;MLEAF=6.803e-03;MQ=60.00;MQ0=0;MQRankSum=0.361;QD=2.46;ReadPosRankSum=0.418;EFF=SYNONYMOUS_CODING(LOW|SILENT|ggG/ggT|G128|argJ|protein_coding|CODING|YP_001315322.1|1)	GT:AD:DP:GQ:MLPSAC:MLPSAF:PL		0	0	0	0	0	0	0	0	0	0	0	0	0	0	0	0	0	0	0	0	1	0	0	0	0	0	0	0	0	0	0	0	0	0	0	0	0	0	0	0
NC_009632	201614	.	C	CATGCTCAG	4261.13	.	AC=2;AF=0.014;AN=147;BaseQRankSum=-0.044;DP=4780;FS=6.613;MLEAC=2;MLEAF=0.014;MQ=60.00;MQ0=0;MQRankSum=-1.200;QD=9.68;RPA=1,2;RU=ATGCTCAG;ReadPosRankSum=1.671;STR;EFF=FRAME_SHIFT(HIGH||cat/catCTGAGCAT|H121HLS?|argJ|protein_coding|CODING|YP_001315322.1|1)	GT:AD:DP:GQ:MLPSAC:MLPSAF:PL		0	0	0	0	0	0	0	0	0	0	0	0	0	0	0	0	0	0	0	0	0	0	0	0	0	0	0	0	0	0	0	0	0	0	0	0	0	0	0	0
NC_009632	201652	.	G	A	1298.81	.	AC=1;AF=6.803e-03;AN=147;BaseQRankSum=-0.814;DP=4784;Dels=0.00;FS=0.679;HaplotypeScore=0.2041;MLEAC=1;MLEAF=6.803e-03;MQ=60.00;MQ0=0;MQRankSum=0.008;QD=29.92;ReadPosRankSum=-0.265;EFF=NON_SYNONYMOUS_CODING(MODERATE|MISSENSE|aCa/aTa|T109I|argJ|protein_coding|CODING|YP_001315322.1|1)	GT:AD:DP:GQ:MLPSAC:MLPSAF:PL		0	0	0	0	0	0	0	0	0	0	0	0	0	0	0	0	0	0	0	0	0	0	0	0	0	0	0	0	0	0	0	0	0	0	0	0	0	0	0	0
NC_009632	201657	.	T	A	224.81	.	AC=1;AF=6.803e-03;AN=147;BaseQRankSum=1.971;DP=4773;Dels=0.00;FS=2.917;HaplotypeScore=0.1836;MLEAC=1;MLEAF=6.803e-03;MQ=60.00;MQ0=0;MQRankSum=-0.542;QD=3.31;ReadPosRankSum=0.320;EFF=SYNONYMOUS_CODING(LOW|SILENT|acA/acT|T107|argJ|protein_coding|CODING|YP_001315322.1|1)	GT:AD:DP:GQ:MLPSAC:MLPSAF:PL		0	0	0	0	0	0	0	0	0	0	0	0	0	0	0	0	0	0	0	0	1	0	0	0	0	0	0	0	0	0	0	0	0	0	0	0	0	0	0	0
NC_009632	201664	.	C	T	403.81	.	AC=1;AF=6.803e-03;AN=147;BaseQRankSum=-0.789;DP=4789;Dels=0.00;FS=2.825;HaplotypeScore=0.0000;MLEAC=1;MLEAF=6.803e-03;MQ=60.00;MQ0=0;MQRankSum=0.111;QD=5.94;ReadPosRankSum=-0.380;EFF=NON_SYNONYMOUS_CODING(MODERATE|MISSENSE|cGa/cAa|R105Q|argJ|protein_coding|CODING|YP_001315322.1|1)	GT:AD:DP:GQ:MLPSAC:MLPSAF:PL		0	0	0	0	0	0	0	0	0	0	0	0	0	0	0	0	0	0	0	0	1	0	0	0	0	0	0	0	0	0	0	0	0	0	0	0	0	0	0	0
NC_009632	201675	.	T	G	224.81	.	AC=1;AF=6.803e-03;AN=147;BaseQRankSum=-0.778;DP=4805;Dels=0.00;FS=1.331;HaplotypeScore=0.0000;MLEAC=1;MLEAF=6.803e-03;MQ=60.00;MQ0=0;MQRankSum=-1.210;QD=3.51;ReadPosRankSum=0.112;EFF=SYNONYMOUS_CODING(LOW|SILENT|atA/atC|I101|argJ|protein_coding|CODING|YP_001315322.1|1)	GT:AD:DP:GQ:MLPSAC:MLPSAF:PL		0	0	0	0	0	0	0	0	0	0	0	0	0	0	0	0	0	0	0	0	1	0	0	0	0	0	0	0	0	0	0	0	0	0	0	0	0	0	0	0
NC_009632	201678	.	G	A	179.81	.	AC=1;AF=6.803e-03;AN=147;BaseQRankSum=-0.182;DP=4814;Dels=0.00;FS=2.160;HaplotypeScore=0.0000;MLEAC=1;MLEAF=6.803e-03;MQ=60.00;MQ0=0;MQRankSum=-0.751;QD=2.85;ReadPosRankSum=0.224;EFF=SYNONYMOUS_CODING(LOW|SILENT|ggC/ggT|G100|argJ|protein_coding|CODING|YP_001315322.1|1)	GT:AD:DP:GQ:MLPSAC:MLPSAF:PL		0	0	0	0	0	0	0	0	0	0	0	0	0	0	0	0	0	0	0	0	1	0	0	0	0	0	0	0	0	0	0	0	0	0	0	0	0	0	0	0
NC_009632	201684	.	T	C	89.81	.	AC=1;AF=6.803e-03;AN=147;BaseQRankSum=-0.828;DP=4834;Dels=0.00;FS=1.380;HaplotypeScore=0.0000;MLEAC=1;MLEAF=6.803e-03;MQ=60.00;MQ0=0;MQRankSum=-0.926;QD=1.43;ReadPosRankSum=0.304;EFF=SYNONYMOUS_CODING(LOW|SILENT|caA/caG|Q98|argJ|protein_coding|CODING|YP_001315322.1|1)	GT:AD:DP:GQ:MLPSAC:MLPSAF:PL		0	0	0	0	0	0	0	0	0	0	0	0	0	0	0	0	0	0	0	0	1	0	0	0	0	0	0	0	0	0	0	0	0	0	0	0	0	0	0	0
NC_009632	201690	.	G	T	313.81	.	AC=1;AF=6.803e-03;AN=147;BaseQRankSum=1.302;DP=4832;Dels=0.00;FS=2.172;HaplotypeScore=0.0000;MLEAC=1;MLEAF=6.803e-03;MQ=60.00;MQ0=0;MQRankSum=0.140;QD=5.23;ReadPosRankSum=-0.115;EFF=SYNONYMOUS_CODING(LOW|SILENT|acC/acA|T96|argJ|protein_coding|CODING|YP_001315322.1|1)	GT:AD:DP:GQ:MLPSAC:MLPSAF:PL		0	0	0	0	0	0	0	0	0	0	0	0	0	0	0	0	0	0	0	0	1	0	0	0	0	0	0	0	0	0	0	0	0	0	0	0	0	0	0	0
NC_009632	201693	.	A	G	268.81	.	AC=1;AF=6.803e-03;AN=147;BaseQRankSum=-0.051;DP=4842;Dels=0.00;FS=0.657;HaplotypeScore=0.0000;MLEAC=1;MLEAF=6.803e-03;MQ=60.00;MQ0=0;MQRankSum=-0.098;QD=4.72;ReadPosRankSum=0.464;EFF=SYNONYMOUS_CODING(LOW|SILENT|tgT/tgC|C95|argJ|protein_coding|CODING|YP_001315322.1|1)	GT:AD:DP:GQ:MLPSAC:MLPSAF:PL		0	0	0	0	0	0	0	0	0	0	0	0	0	0	0	0	0	0	0	0	1	0	0	0	0	0	0	0	0	0	0	0	0	0	0	0	0	0	0	0
NC_009632	201738	.	T	C	537.81	.	AC=1;AF=6.803e-03;AN=147;BaseQRankSum=-0.913;DP=4798;Dels=0.00;FS=0.000;HaplotypeScore=0.0000;MLEAC=1;MLEAF=6.803e-03;MQ=60.00;MQ0=0;MQRankSum=-1.192;QD=9.12;ReadPosRankSum=0.188;EFF=SYNONYMOUS_CODING(LOW|SILENT|ggA/ggG|G80|argJ|protein_coding|CODING|YP_001315322.1|1)	GT:AD:DP:GQ:MLPSAC:MLPSAF:PL		0	0	0	0	0	0	0	0	0	0	0	0	0	0	0	0	0	0	0	0	1	0	0	0	0	0	0	0	0	0	0	0	0	0	0	0	0	0	0	0
NC_009632	201792	.	C	T	45.81	.	AC=1;AF=6.803e-03;AN=147;BaseQRankSum=0.095;DP=4787;Dels=0.00;FS=6.405;HaplotypeScore=0.0000;MLEAC=1;MLEAF=6.803e-03;MQ=60.00;MQ0=0;MQRankSum=1.127;QD=0.95;ReadPosRankSum=-0.326;EFF=SYNONYMOUS_CODING(LOW|SILENT|caG/caA|Q62|argJ|protein_coding|CODING|YP_001315322.1|1)	GT:AD:DP:GQ:MLPSAC:MLPSAF:PL		0	0	0	0	0	0	0	0	0	0	0	0	0	0	0	0	0	0	0	0	1	0	0	0	0	0	0	0	0	0	0	0	0	0	0	0	0	0	0	0
NC_009632	201795	.	A	G	45.81	.	AC=1;AF=6.803e-03;AN=147;BaseQRankSum=-0.594;DP=4790;Dels=0.00;FS=6.411;HaplotypeScore=0.0000;MLEAC=1;MLEAF=6.803e-03;MQ=60.00;MQ0=0;MQRankSum=1.585;QD=0.95;ReadPosRankSum=-0.711;EFF=SYNONYMOUS_CODING(LOW|SILENT|aaT/aaC|N61|argJ|protein_coding|CODING|YP_001315322.1|1)	GT:AD:DP:GQ:MLPSAC:MLPSAF:PL		0	0	0	0	0	0	0	0	0	0	0	0	0	0	0	0	0	0	0	0	1	0	0	0	0	0	0	0	0	0	0	0	0	0	0	0	0	0	0	0
NC_009632	202539	.	C	G	12733.1	.	AC=9;AF=0.061;AN=147;BaseQRankSum=-2.824;DP=4651;Dels=0.00;FS=0.678;HaplotypeScore=0.0000;MLEAC=9;MLEAF=0.061;MQ=60.00;MQ0=0;MQRankSum=-0.439;QD=23.93;ReadPosRankSum=-0.797;EFF=NON_SYNONYMOUS_CODING(MODERATE|MISSENSE|aGc/aCc|S162T|argC|protein_coding|CODING|YP_001315323.1|1)	GT:AD:DP:GQ:MLPSAC:MLPSAF:PL		0	0	0	0	0	0	0	0	0	0	0	0	0	0	0	0	0	0	0	0	0	0	0	0	0	0	0	0	0	0	0	0	0	0	0	0	0	0	0	0
NC_009632	202604	.	C	T	1880.81	.	AC=1;AF=6.803e-03;AN=147;BaseQRankSum=0.799;DP=4675;Dels=0.00;FS=1.883;HaplotypeScore=0.0000;MLEAC=1;MLEAF=6.803e-03;MQ=60.00;MQ0=0;MQRankSum=-0.061;QD=38.08;ReadPosRankSum=-0.568;EFF=SYNONYMOUS_CODING(LOW|SILENT|acG/acA|T140|argC|protein_coding|CODING|YP_001315323.1|1)	GT:AD:DP:GQ:MLPSAC:MLPSAF:PL		0	0	1	0	0	0	0	0	0	0	0	0	0	0	0	0	0	0	0	0	0	0	0	0	0	0	0	0	0	0	0	0	0	0	0	0	0	0	0	0
NC_009632	202907	.	T	C	1119.81	.	AC=1;AF=6.803e-03;AN=147;BaseQRankSum=-0.387;DP=4587;Dels=0.00;FS=0.733;HaplotypeScore=0.0000;MLEAC=1;MLEAF=6.803e-03;MQ=60.00;MQ0=0;MQRankSum=1.461;QD=29.46;ReadPosRankSum=0.568;EFF=SYNONYMOUS_CODING(LOW|SILENT|gtA/gtG|V39|argC|protein_coding|CODING|YP_001315323.1|1)	GT:AD:DP:GQ:MLPSAC:MLPSAF:PL		0	0	0	0	0	1	0	0	0	0	0	0	0	0	0	0	0	0	0	0	0	0	0	0	0	0	0	0	0	0	0	0	0	0	0	0	0	0	0	0
NC_009632	202919	.	T	C	1656.81	.	AC=1;AF=6.803e-03;AN=147;BaseQRankSum=-0.186;DP=4559;Dels=0.00;FS=3.808;HaplotypeScore=0.0000;MLEAC=1;MLEAF=6.803e-03;MQ=60.00;MQ0=0;MQRankSum=1.604;QD=33.83;ReadPosRankSum=-0.161;EFF=SYNONYMOUS_CODING(LOW|SILENT|tcA/tcG|S35|argC|protein_coding|CODING|YP_001315323.1|1)	GT:AD:DP:GQ:MLPSAC:MLPSAF:PL		0	0	0	0	0	0	0	0	0	0	0	0	0	0	0	0	0	0	0	0	0	0	0	0	0	0	1	0	0	0	0	0	0	0	0	0	0	0	0	0
NC_009632	203013	.	G	T	110669	.	AC=79;AF=0.537;AN=147;BaseQRankSum=-0.874;DP=4639;Dels=0.00;FS=0.103;HaplotypeScore=0.0000;MLEAC=79;MLEAF=0.537;MQ=60.00;MQ0=0;MQRankSum=0.288;QD=28.32;ReadPosRankSum=-0.544;EFF=NON_SYNONYMOUS_CODING(MODERATE|MISSENSE|aCa/aAa|T4K|argC|protein_coding|CODING|YP_001315323.1|1)	GT:AD:DP:GQ:MLPSAC:MLPSAF:PL		1	1	1	1	1	1	1	1	1	1	1	1	1	1	1	1	1	1	1	1	1	1	1	1	1	1	1	1	1	1	1	1	1	1	1	1	1	1	1	1
NC_009632	203164	.	G	A	1119.81	.	AC=1;AF=6.803e-03;AN=147;BaseQRankSum=0.538;DP=4750;Dels=0.00;FS=0.000;HaplotypeScore=0.0000;MLEAC=1;MLEAF=6.803e-03;MQ=60.00;MQ0=0;MQRankSum=-1.097;QD=37.13;ReadPosRankSum=0.356;EFF=SYNONYMOUS_CODING(LOW|SILENT|tgC/tgT|C360|SaurJH1_0175|protein_coding|CODING|YP_001315324.1|1)	GT:AD:DP:GQ:MLPSAC:MLPSAF:PL		0	0	0	0	0	0	0	0	0	0	0	0	0	0	0	0	0	0	0	0	0	0	0	0	0	0	0	0	0	0	0	0	0	0	0	0	0	0	0	0
NC_009632	203365	.	C	T	4441.33	.	AC=3;AF=0.020;AN=147;BaseQRankSum=0.427;DP=4706;Dels=0.00;FS=2.110;HaplotypeScore=0.0000;MLEAC=3;MLEAF=0.020;MQ=60.00;MQ0=0;MQRankSum=-0.551;QD=30.93;ReadPosRankSum=-0.233;EFF=SYNONYMOUS_CODING(LOW|SILENT|tcG/tcA|S293|SaurJH1_0175|protein_coding|CODING|YP_001315324.1|1)	GT:AD:DP:GQ:MLPSAC:MLPSAF:PL		0	0	0	0	0	0	0	0	0	0	0	0	0	0	0	0	0	0	0	0	0	0	0	0	0	0	0	0	0	1	1	0	0	0	0	0	0	0	0	0
NC_009632	203486	.	G	A	1522.81	.	AC=1;AF=6.803e-03;AN=147;BaseQRankSum=1.016;DP=4743;Dels=0.00;FS=1.337;HaplotypeScore=0.0000;MLEAC=1;MLEAF=6.803e-03;MQ=60.00;MQ0=0;MQRankSum=-0.655;QD=27.09;ReadPosRankSum=-1.163;EFF=NON_SYNONYMOUS_CODING(MODERATE|MISSENSE|gCa/gTa|A253V|SaurJH1_0175|protein_coding|CODING|YP_001315324.1|1)	GT:AD:DP:GQ:MLPSAC:MLPSAF:PL		0	0	0	0	0	0	0	0	0	0	0	0	0	0	0	0	0	0	0	0	0	0	0	0	0	0	0	0	0	0	0	0	0	0	0	0	0	0	0	0
NC_009632	203567	.	T	A	2937.18	.	AC=2;AF=0.014;AN=147;BaseQRankSum=-0.347;DP=4753;Dels=0.00;FS=0.000;HaplotypeScore=0.0000;MLEAC=2;MLEAF=0.014;MQ=60.00;MQ0=0;MQRankSum=-0.796;QD=27.31;ReadPosRankSum=0.969;EFF=NON_SYNONYMOUS_CODING(MODERATE|MISSENSE|cAa/cTa|Q226L|SaurJH1_0175|protein_coding|CODING|YP_001315324.1|1)	GT:AD:DP:GQ:MLPSAC:MLPSAF:PL		0	0	0	0	0	0	0	0	0	0	0	0	0	0	0	0	0	0	0	0	0	0	0	0	0	0	0	0	0	0	0	0	0	0	0	0	0	0	0	0
NC_009632	204208	.	G	C	1612.81	.	AC=1;AF=6.803e-03;AN=147;BaseQRankSum=2.088;DP=4717;Dels=0.00;FS=3.839;HaplotypeScore=0.0000;MLEAC=1;MLEAF=6.803e-03;MQ=60.00;MQ0=0;MQRankSum=0.850;QD=32.27;ReadPosRankSum=0.041;EFF=NON_SYNONYMOUS_CODING(MODERATE|MISSENSE|agC/agG|S12R|SaurJH1_0175|protein_coding|CODING|YP_001315324.1|1)	GT:AD:DP:GQ:MLPSAC:MLPSAF:PL		0	0	0	0	0	0	0	0	0	0	0	0	0	0	0	0	0	0	0	0	0	0	0	0	0	1	0	0	0	0	0	0	0	0	0	0	0	0	0	0
NC_009632	204243	.	T	G	850.81	.	AC=1;AF=6.803e-03;AN=147;BaseQRankSum=-1.074;DP=4719;Dels=0.00;FS=2.988;HaplotypeScore=0.0000;MLEAC=1;MLEAF=6.803e-03;MQ=60.00;MQ0=0;MQRankSum=-0.088;QD=22.19;ReadPosRankSum=-0.563;EFF=NON_SYNONYMOUS_START(LOW|MISSENSE|Atg/Ctg|M1L|SaurJH1_0175|protein_coding|CODING|YP_001315324.1|1)	GT:AD:DP:GQ:MLPSAC:MLPSAF:PL		0	0	0	0	0	0	0	0	0	0	0	0	0	0	0	0	0	0	0	0	0	0	0	0	0	0	0	0	0	0	0	0	0	0	0	1	0	0	0	0
NC_009632	204297	.	C	A	1388.81	.	AC=1;AF=6.803e-03;AN=147;BaseQRankSum=0.836;DP=4801;Dels=0.00;FS=0.656;HaplotypeScore=0.0000;MLEAC=1;MLEAF=6.803e-03;MQ=60.00;MQ0=0;MQRankSum=-0.675;QD=33.03;ReadPosRankSum=-0.107;EFF=INTERGENIC(MODIFIER||||||||)	GT:AD:DP:GQ:MLPSAC:MLPSAF:PL		0	0	1	0	0	0	0	0	0	0	0	0	0	0	0	0	0	0	0	0	0	0	0	0	0	0	0	0	0	0	0	0	0	0	0	0	0	0	0	0
NC_009632	204386	.	T	A	4711.33	.	AC=3;AF=0.020;AN=147;BaseQRankSum=0.296;DP=4790;Dels=0.00;FS=2.035;HaplotypeScore=0.0000;MLEAC=3;MLEAF=0.020;MQ=60.00;MQ0=0;MQRankSum=-0.587;QD=29.69;ReadPosRankSum=0.868;EFF=INTERGENIC(MODIFIER||||||||)	GT:AD:DP:GQ:MLPSAC:MLPSAF:PL		0	0	0	0	0	0	0	0	0	0	0	0	0	0	0	0	0	0	0	0	0	0	0	0	0	0	0	0	0	0	0	0	0	0	0	0	0	0	0	0
NC_009632	204391	.	T	A	4801.33	.	AC=3;AF=0.020;AN=147;BaseQRankSum=-0.236;DP=4799;Dels=0.00;FS=2.015;HaplotypeScore=0.0000;MLEAC=3;MLEAF=0.020;MQ=60.00;MQ0=0;MQRankSum=0.276;QD=31.98;ReadPosRankSum=0.397;EFF=INTERGENIC(MODIFIER||||||||)	GT:AD:DP:GQ:MLPSAC:MLPSAF:PL		0	0	0	0	0	0	0	0	0	0	0	0	0	0	0	0	0	0	0	0	0	0	0	0	0	0	0	0	0	0	0	0	0	0	0	0	0	0	0	0
NC_009632	204542	.	C	T	1880.81	.	AC=1;AF=6.803e-03;AN=147;BaseQRankSum=0.803;DP=4767;Dels=0.00;FS=5.440;HaplotypeScore=0.0000;MLEAC=1;MLEAF=6.803e-03;MQ=60.00;MQ0=0;MQRankSum=0.771;QD=34.09;ReadPosRankSum=-0.631;EFF=NON_SYNONYMOUS_CODING(MODERATE|MISSENSE|gGc/gAc|G437D|SaurJH1_0176|protein_coding|CODING|YP_001315325.1|1)	GT:AD:DP:GQ:MLPSAC:MLPSAF:PL		0	0	0	0	0	0	0	0	0	0	0	0	0	0	0	0	0	0	0	0	0	0	0	0	0	0	0	0	0	0	0	0	0	0	0	0	0	0	0	0
NC_009632	204928	.	T	A	4039.33	.	AC=3;AF=0.020;AN=147;BaseQRankSum=0.793;DP=4741;Dels=0.00;FS=3.354;HaplotypeScore=0.0000;MLEAC=3;MLEAF=0.020;MQ=60.00;MQ0=0;MQRankSum=-0.780;QD=28.31;ReadPosRankSum=0.541;EFF=SYNONYMOUS_CODING(LOW|SILENT|tcA/tcT|S308|SaurJH1_0176|protein_coding|CODING|YP_001315325.1|1)	GT:AD:DP:GQ:MLPSAC:MLPSAF:PL		0	0	0	0	0	0	0	0	0	0	0	0	0	0	0	0	0	0	0	0	0	0	0	0	0	0	0	0	0	0	0	0	0	0	0	0	0	0	0	0
NC_009632	205336	.	A	G	3116.18	.	AC=2;AF=0.014;AN=147;BaseQRankSum=-1.511;DP=4737;Dels=0.00;FS=0.000;HaplotypeScore=0.0000;MLEAC=2;MLEAF=0.014;MQ=60.00;MQ0=0;MQRankSum=-0.903;QD=33.92;ReadPosRankSum=0.330;EFF=SYNONYMOUS_CODING(LOW|SILENT|caT/caC|H172|SaurJH1_0176|protein_coding|CODING|YP_001315325.1|1)	GT:AD:DP:GQ:MLPSAC:MLPSAF:PL		0	0	0	0	0	0	0	0	0	0	0	0	0	0	0	0	0	0	0	0	0	0	0	0	0	1	1	0	0	0	0	0	0	0	0	0	0	0	0	0
NC_009632	205587	.	C	A	1388.81	.	AC=1;AF=6.803e-03;AN=147;BaseQRankSum=1.061;DP=4910;Dels=0.00;FS=0.657;HaplotypeScore=0.0000;MLEAC=1;MLEAF=6.803e-03;MQ=60.00;MQ0=0;MQRankSum=0.976;QD=32.41;ReadPosRankSum=0.736;EFF=NON_SYNONYMOUS_CODING(MODERATE|MISSENSE|Gcc/Tcc|A89S|SaurJH1_0176|protein_coding|CODING|YP_001315325.1|1)	GT:AD:DP:GQ:MLPSAC:MLPSAF:PL		0	0	0	0	0	0	0	0	0	0	0	0	0	0	0	0	0	0	0	0	0	0	0	0	0	0	0	0	0	0	0	0	0	0	0	0	0	0	0	0
NC_009632	205639	.	T	C	1164.81	.	AC=1;AF=6.803e-03;AN=147;BaseQRankSum=-0.068;DP=4821;Dels=0.00;FS=2.471;HaplotypeScore=0.0000;MLEAC=1;MLEAF=6.803e-03;MQ=60.00;MQ0=0;MQRankSum=-0.369;QD=32.29;ReadPosRankSum=-0.182;EFF=SYNONYMOUS_CODING(LOW|SILENT|ttA/ttG|L71|SaurJH1_0176|protein_coding|CODING|YP_001315325.1|1)	GT:AD:DP:GQ:MLPSAC:MLPSAF:PL		0	0	0	0	0	0	0	0	0	0	0	0	0	0	0	0	0	0	0	0	0	0	1	0	0	0	0	0	0	0	0	0	0	0	0	0	0	0	0	0
NC_009632	206549	.	C	A	4083.33	.	AC=3;AF=0.020;AN=147;BaseQRankSum=0.784;DP=4659;Dels=0.00;FS=2.212;HaplotypeScore=0.0000;MLEAC=3;MLEAF=0.020;MQ=60.00;MQ0=0;MQRankSum=-1.239;QD=33.43;ReadPosRankSum=0.442;EFF=NON_SYNONYMOUS_CODING(MODERATE|MISSENSE|Ggc/Tgc|G47C|SaurJH1_0177|protein_coding|CODING|YP_001315326.1|1)	GT:AD:DP:GQ:MLPSAC:MLPSAF:PL		0	0	0	0	0	0	0	0	0	0	0	0	0	0	0	0	0	0	0	0	0	0	0	0	0	0	0	0	0	0	0	0	0	0	0	0	0	0	0	0
NC_009632	207380	.	C	T	1612.81	.	AC=1;AF=6.803e-03;AN=147;BaseQRankSum=0.883;DP=4697;Dels=0.00;FS=10.120;HaplotypeScore=0.0000;MLEAC=1;MLEAF=6.803e-03;MQ=60.00;MQ0=0;MQRankSum=0.685;QD=27.27;ReadPosRankSum=-0.051;EFF=NON_SYNONYMOUS_CODING(MODERATE|MISSENSE|Gcg/Acg|A339T|SaurJH1_0178|protein_coding|CODING|YP_001315327.1|1)	GT:AD:DP:GQ:MLPSAC:MLPSAF:PL		0	0	0	0	0	0	0	0	0	0	0	0	0	0	0	0	0	0	0	0	0	0	0	0	0	0	0	0	0	0	0	0	0	0	0	0	0	0	0	0
NC_009632	207698	.	C	T	179662	.	AC=126;AF=0.857;AN=147;BaseQRankSum=0.452;DP=4715;Dels=0.00;FS=0.448;HaplotypeScore=0.0000;MLEAC=126;MLEAF=0.857;MQ=60.00;MQ0=0;MQRankSum=-0.035;QD=34.55;ReadPosRankSum=-1.556;EFF=NON_SYNONYMOUS_CODING(MODERATE|MISSENSE|Gta/Ata|V233I|SaurJH1_0178|protein_coding|CODING|YP_001315327.1|1)	GT:AD:DP:GQ:MLPSAC:MLPSAF:PL		1	1	1	1	1	1	1	1	1	1	1	1	1	1	1	1	1	1	1	1	1	1	1	1	1	1	1	1	1	1	1	1	1	1	1	1	1	1	1	1
NC_009632	207709	.	T	A	6217.77	.	AC=4;AF=0.027;AN=147;BaseQRankSum=0.580;DP=4707;Dels=0.00;FS=9.061;HaplotypeScore=0.0000;MLEAC=4;MLEAF=0.027;MQ=60.00;MQ0=0;MQRankSum=-1.672;QD=24.72;ReadPosRankSum=-0.751;EFF=NON_SYNONYMOUS_CODING(MODERATE|MISSENSE|aAt/aTt|N229I|SaurJH1_0178|protein_coding|CODING|YP_001315327.1|1)	GT:AD:DP:GQ:MLPSAC:MLPSAF:PL		0	0	0	0	0	0	0	0	0	0	0	0	0	0	0	0	0	0	0	0	0	0	0	0	0	0	0	0	0	0	0	0	0	0	0	0	0	0	0	0
NC_009632	207905	.	G	A	1477.81	.	AC=1;AF=6.803e-03;AN=147;BaseQRankSum=-0.441;DP=4671;Dels=0.00;FS=0.000;HaplotypeScore=0.0000;MLEAC=1;MLEAF=6.803e-03;MQ=60.00;MQ0=0;MQRankSum=0.141;QD=33.24;ReadPosRankSum=-0.211;EFF=NON_SYNONYMOUS_CODING(MODERATE|MISSENSE|Cat/Tat|H164Y|SaurJH1_0178|protein_coding|CODING|YP_001315327.1|1)	GT:AD:DP:GQ:MLPSAC:MLPSAF:PL		0	0	0	0	0	0	0	0	0	0	0	0	0	0	0	0	0	0	0	0	0	0	0	0	0	0	0	0	0	0	0	0	0	0	0	0	0	0	0	0
NC_009632	208529	.	AG	A	1050.76	.	AC=1;AF=6.803e-03;AN=147;BaseQRankSum=-0.782;DP=4741;FS=0.680;MLEAC=1;MLEAF=6.803e-03;MQ=60.00;MQ0=0;MQRankSum=1.120;QD=30.90;RPA=6,5;RU=G;ReadPosRankSum=-0.326;STR;EFF=INTERGENIC(MODIFIER||||||||)	GT:AD:DP:GQ:MLPSAC:MLPSAF:PL		0	0	0	0	0	0	0	1	0	0	0	0	0	0	0	0	0	0	0	0	0	0	0	0	0	0	0	0	0	0	0	0	0	0	0	0	0	0	0	0
NC_009632	208534	.	G	A	1835.81	.	AC=1;AF=6.803e-03;AN=147;BaseQRankSum=0.385;DP=4735;Dels=0.00;FS=5.552;HaplotypeScore=0.1972;MLEAC=1;MLEAF=6.803e-03;MQ=60.00;MQ0=0;MQRankSum=-0.124;QD=30.99;ReadPosRankSum=1.303;EFF=INTERGENIC(MODIFIER||||||||)	GT:AD:DP:GQ:MLPSAC:MLPSAF:PL		0	0	0	0	0	0	0	0	0	0	0	0	0	0	0	0	0	0	0	0	0	0	0	0	0	0	0	0	0	0	0	0	0	0	0	0	0	0	0	0
NC_009632	208555	.	A	T	4442.33	.	AC=3;AF=0.020;AN=147;BaseQRankSum=-0.803;DP=4696;Dels=0.00;FS=0.752;HaplotypeScore=0.0000;MLEAC=3;MLEAF=0.020;MQ=60.00;MQ0=0;MQRankSum=1.023;QD=28.22;ReadPosRankSum=0.384;EFF=INTERGENIC(MODIFIER||||||||)	GT:AD:DP:GQ:MLPSAC:MLPSAF:PL		0	0	0	0	0	0	0	0	0	0	0	0	0	0	0	0	0	0	0	0	0	0	0	0	0	0	0	0	0	0	0	0	0	0	0	0	0	0	0	0
NC_009632	208826	.	A	G	1388.81	.	AC=1;AF=6.803e-03;AN=147;BaseQRankSum=0.827;DP=4738;Dels=0.00;FS=2.248;HaplotypeScore=0.2177;MLEAC=1;MLEAF=6.803e-03;MQ=60.00;MQ0=0;MQRankSum=-0.929;QD=27.39;ReadPosRankSum=2.300;EFF=SYNONYMOUS_CODING(LOW|SILENT|ggT/ggC|G629|SaurJH1_0179|protein_coding|CODING|YP_001315328.1|1|WARNING_TRANSCRIPT_NO_START_CODON)	GT:AD:DP:GQ:MLPSAC:MLPSAF:PL		0	0	0	0	0	0	0	0	0	0	0	0	0	0	0	0	0	0	0	0	0	0	0	0	0	0	0	0	0	0	0	0	0	0	0	0	0	0	0	0
NC_009632	208829	.	T	C	1477.81	.	AC=1;AF=6.803e-03;AN=147;BaseQRankSum=0.017;DP=4757;Dels=0.00;FS=5.139;HaplotypeScore=0.2177;MLEAC=1;MLEAF=6.803e-03;MQ=60.00;MQ0=0;MQRankSum=-0.390;QD=31.91;ReadPosRankSum=-0.840;EFF=SYNONYMOUS_CODING(LOW|SILENT|caA/caG|Q628|SaurJH1_0179|protein_coding|CODING|YP_001315328.1|1|WARNING_TRANSCRIPT_NO_START_CODON)	GT:AD:DP:GQ:MLPSAC:MLPSAF:PL		0	0	0	0	0	0	0	0	0	0	0	0	0	0	0	0	0	0	0	0	0	0	0	0	0	0	0	0	0	0	0	0	0	0	0	0	0	0	0	0
NC_009632	208886	.	A	G	1388.81	.	AC=1;AF=6.803e-03;AN=147;BaseQRankSum=0.075;DP=4803;Dels=0.00;FS=2.244;HaplotypeScore=0.0000;MLEAC=1;MLEAF=6.803e-03;MQ=60.00;MQ0=0;MQRankSum=0.679;QD=26.86;ReadPosRankSum=-0.138;EFF=SYNONYMOUS_CODING(LOW|SILENT|gtT/gtC|V609|SaurJH1_0179|protein_coding|CODING|YP_001315328.1|1|WARNING_TRANSCRIPT_NO_START_CODON)	GT:AD:DP:GQ:MLPSAC:MLPSAF:PL		0	0	0	0	0	0	0	0	0	0	0	0	0	0	0	0	0	0	0	0	0	0	0	0	0	0	0	0	0	0	0	0	0	0	0	0	0	0	0	0
NC_009632	210596	.	T	C	1074.81	.	AC=1;AF=6.803e-03;AN=147;BaseQRankSum=-1.175;DP=4701;Dels=0.00;FS=4.974;HaplotypeScore=0.0000;MLEAC=1;MLEAF=6.803e-03;MQ=60.00;MQ0=0;MQRankSum=-0.602;QD=29.39;ReadPosRankSum=0.960;EFF=SYNONYMOUS_CODING(LOW|SILENT|gaA/gaG|E39|SaurJH1_0179|protein_coding|CODING|YP_001315328.1|1|WARNING_TRANSCRIPT_NO_START_CODON)	GT:AD:DP:GQ:MLPSAC:MLPSAF:PL		0	0	0	0	0	0	0	0	0	1	0	0	0	0	0	0	0	0	0	0	0	0	0	0	0	0	0	0	0	0	0	0	0	0	0	0	0	0	0	0
NC_009632	210640	.	C	T	1701.81	.	AC=1;AF=6.803e-03;AN=147;BaseQRankSum=0.985;DP=4763;Dels=0.00;FS=0.587;HaplotypeScore=0.0000;MLEAC=1;MLEAF=6.803e-03;MQ=60.00;MQ0=0;MQRankSum=0.029;QD=34.18;ReadPosRankSum=0.790;EFF=NON_SYNONYMOUS_CODING(MODERATE|MISSENSE|Gca/Aca|A25T|SaurJH1_0179|protein_coding|CODING|YP_001315328.1|1|WARNING_TRANSCRIPT_NO_START_CODON)	GT:AD:DP:GQ:MLPSAC:MLPSAF:PL		0	0	0	0	0	0	0	0	0	0	0	0	0	0	0	0	0	0	0	0	0	0	0	0	0	0	0	0	0	0	0	0	0	0	0	0	0	0	0	0
NC_009632	210797	.	G	T	45.81	.	AC=1;AF=6.803e-03;AN=147;BaseQRankSum=1.669;DP=4803;Dels=0.00;FS=3.011;HaplotypeScore=0.0000;MLEAC=1;MLEAF=6.803e-03;MQ=60.00;MQ0=0;MQRankSum=0.585;QD=22.91;ReadPosRankSum=-2.038;EFF=INTERGENIC(MODIFIER||||||||)	GT:AD:DP:GQ:MLPSAC:MLPSAF:PL		1	0	0	0	0	0	0	0	0	0	0	0	0	0	0	0	0	0	0	0	0	0	0	0	0	0	0	0	0	0	0	0	0	0	0	0	0	0	0	0
NC_009632	212184	.	G	A	2892.18	.	AC=2;AF=0.014;AN=147;BaseQRankSum=-1.335;DP=4794;Dels=0.00;FS=4.928;HaplotypeScore=0.0000;MLEAC=2;MLEAF=0.014;MQ=60.00;MQ0=0;MQRankSum=-0.846;QD=25.44;ReadPosRankSum=0.734;EFF=SYNONYMOUS_CODING(LOW|SILENT|ttG/ttA|L296|SaurJH1_0180|protein_coding|CODING|YP_001315329.1|1)	GT:AD:DP:GQ:MLPSAC:MLPSAF:PL		0	0	0	0	0	0	0	0	0	0	0	0	0	0	0	0	0	0	0	0	0	0	0	0	0	0	0	1	1	0	0	0	0	0	0	0	0	0	0	0
NC_009632	212455	.	T	C	1164.81	.	AC=1;AF=6.803e-03;AN=147;BaseQRankSum=0.124;DP=4796;Dels=0.00;FS=25.220;HaplotypeScore=0.0000;MLEAC=1;MLEAF=6.803e-03;MQ=60.01;MQ0=0;MQRankSum=-0.472;QD=34.14;ReadPosRankSum=0.583;EFF=NON_SYNONYMOUS_CODING(MODERATE|MISSENSE|gTc/gCc|V35A|murQ|protein_coding|CODING|YP_001315330.1|1)	GT:AD:DP:GQ:MLPSAC:MLPSAF:PL		0	0	0	0	0	0	0	0	0	0	0	0	0	0	0	0	0	0	0	0	0	0	0	0	0	0	0	0	0	0	0	0	0	0	0	0	0	0	0	0
NC_009632	212500	.	TA	T	9847.7	.	AC=11;AF=0.075;AN=147;BaseQRankSum=2.329;DP=4759;FS=0.213;MLEAC=11;MLEAF=0.075;MQ=60.02;MQ0=0;MQRankSum=0.900;QD=29.05;RPA=8,7;RU=A;ReadPosRankSum=1.674;STR;EFF=FRAME_SHIFT(HIGH||ata/|I50|murQ|protein_coding|CODING|YP_001315330.1|1)	GT:AD:DP:GQ:MLPSAC:MLPSAF:PL		0	0	0	0	0	0	0	0	0	1	0	0	0	0	0	0	0	0	0	0	0	0	0	1	0	0	1	0	0	0	0	0	0	0	0	1	1	1	1	0
NC_009632	212763	.	G	A	1119.81	.	AC=1;AF=6.803e-03;AN=147;BaseQRankSum=0.511;DP=4748;Dels=0.00;FS=1.566;HaplotypeScore=0.0000;MLEAC=1;MLEAF=6.803e-03;MQ=60.00;MQ0=0;MQRankSum=0.163;QD=29.95;ReadPosRankSum=0.111;EFF=NON_SYNONYMOUS_CODING(MODERATE|MISSENSE|Gcg/Acg|A138T|murQ|protein_coding|CODING|YP_001315330.1|1)	GT:AD:DP:GQ:MLPSAC:MLPSAF:PL		0	0	0	0	0	0	0	0	0	0	0	0	0	0	0	0	0	0	0	0	0	0	0	0	0	0	0	0	0	0	0	0	0	0	0	0	0	0	0	0
NC_009632	212974	.	C	T	1477.81	.	AC=1;AF=6.803e-03;AN=147;BaseQRankSum=-0.897;DP=4804;Dels=0.00;FS=6.424;HaplotypeScore=0.0000;MLEAC=1;MLEAF=6.803e-03;MQ=60.00;MQ0=0;MQRankSum=-0.260;QD=29.78;ReadPosRankSum=-0.064;EFF=NON_SYNONYMOUS_CODING(MODERATE|MISSENSE|aCc/aTc|T208I|murQ|protein_coding|CODING|YP_001315330.1|1)	GT:AD:DP:GQ:MLPSAC:MLPSAF:PL		0	0	0	0	0	0	0	0	0	0	0	0	0	0	0	0	0	0	0	0	0	0	0	0	0	0	0	0	0	0	0	0	0	0	0	0	0	0	0	0
NC_009632	213172	.	C	T	1119.81	.	AC=1;AF=6.803e-03;AN=147;BaseQRankSum=0.528;DP=4718;Dels=0.00;FS=2.549;HaplotypeScore=0.0000;MLEAC=1;MLEAF=6.803e-03;MQ=60.00;MQ0=0;MQRankSum=0.035;QD=27.08;ReadPosRankSum=0.235;EFF=NON_SYNONYMOUS_CODING(MODERATE|MISSENSE|tCt/tTt|S274F|murQ|protein_coding|CODING|YP_001315330.1|1)	GT:AD:DP:GQ:MLPSAC:MLPSAF:PL		0	0	0	0	0	0	0	0	0	0	0	0	0	0	0	0	0	0	0	0	0	0	0	0	0	0	0	0	0	0	0	0	0	0	0	0	0	0	0	0
NC_009632	214062	.	T	A	2578.18	.	AC=2;AF=0.014;AN=147;BaseQRankSum=-0.441;DP=4655;Dels=0.00;FS=0.998;HaplotypeScore=0.0000;MLEAC=2;MLEAF=0.014;MQ=60.00;MQ0=0;MQRankSum=-0.780;QD=33.27;ReadPosRankSum=0.422;EFF=NON_SYNONYMOUS_CODING(MODERATE|MISSENSE|aTt/aAt|I268N|SaurJH1_0182|protein_coding|CODING|YP_001315331.1|1)	GT:AD:DP:GQ:MLPSAC:MLPSAF:PL		0	0	0	0	0	0	0	0	0	0	0	0	0	0	0	0	0	0	0	0	0	0	0	0	0	0	0	0	0	0	0	0	0	0	0	0	0	0	0	0
NC_009632	214192	.	A	G	3429.18	.	AC=2;AF=0.014;AN=147;BaseQRankSum=-0.088;DP=4753;Dels=0.00;FS=5.950;HaplotypeScore=0.0000;MLEAC=2;MLEAF=0.014;MQ=60.00;MQ0=0;MQRankSum=1.344;QD=31.28;ReadPosRankSum=-0.369;EFF=SYNONYMOUS_CODING(LOW|SILENT|gtA/gtG|V311|SaurJH1_0182|protein_coding|CODING|YP_001315331.1|1)	GT:AD:DP:GQ:MLPSAC:MLPSAF:PL		0	0	0	0	0	0	0	0	0	0	0	0	0	0	0	0	0	0	0	0	0	0	0	0	0	0	0	0	0	0	0	0	0	0	0	0	0	0	0	0
NC_009632	215226	.	A	G	1343.81	.	AC=1;AF=6.803e-03;AN=147;BaseQRankSum=0.386;DP=4824;Dels=0.00;FS=1.431;HaplotypeScore=0.0000;MLEAC=1;MLEAF=6.803e-03;MQ=60.00;MQ0=0;MQRankSum=0.686;QD=25.52;ReadPosRankSum=0.264;EFF=SYNONYMOUS_CODING(LOW|SILENT|tcA/tcG|S170|SaurJH1_0183|protein_coding|CODING|YP_001315332.1|1)	GT:AD:DP:GQ:MLPSAC:MLPSAF:PL		0	0	0	0	0	0	0	0	0	0	1	0	0	0	0	0	0	0	0	0	0	0	0	0	0	0	0	0	0	0	0	0	0	0	0	0	0	0	0	0
NC_009632	215452	.	G	T	1298.81	.	AC=1;AF=6.803e-03;AN=147;BaseQRankSum=0.215;DP=4765;Dels=0.00;FS=0.000;HaplotypeScore=0.0000;MLEAC=1;MLEAF=6.803e-03;MQ=60.00;MQ0=0;MQRankSum=0.572;QD=28.18;ReadPosRankSum=1.205;EFF=NON_SYNONYMOUS_CODING(MODERATE|MISSENSE|Gca/Tca|A246S|SaurJH1_0183|protein_coding|CODING|YP_001315332.1|1)	GT:AD:DP:GQ:MLPSAC:MLPSAF:PL		0	0	0	0	0	0	0	0	0	0	0	0	0	0	0	0	0	0	0	0	0	0	0	0	0	0	0	0	0	0	0	0	0	0	0	0	0	0	0	0
NC_009632	215475	.	A	AT	3813.28	.	AC=3;AF=0.020;AN=147;BaseQRankSum=-0.298;DP=4741;FS=0.000;MLEAC=3;MLEAF=0.020;MQ=60.00;MQ0=0;MQRankSum=-0.082;QD=25.76;RPA=2,3;RU=T;ReadPosRankSum=0.322;STR;EFF=FRAME_SHIFT(HIGH||ttg/Tttg|L254F?|SaurJH1_0183|protein_coding|CODING|YP_001315332.1|1)	GT:AD:DP:GQ:MLPSAC:MLPSAF:PL		0	0	0	0	0	0	0	0	0	0	0	0	0	0	0	0	0	0	0	0	0	0	0	0	0	0	0	0	0	0	0	0	0	0	0	0	0	0	0	0
NC_009632	215646	.	G	T	114432	.	AC=79;AF=0.537;AN=147;BaseQRankSum=-0.134;DP=4686;Dels=0.00;FS=1.267;HaplotypeScore=0.0000;MLEAC=79;MLEAF=0.537;MQ=60.00;MQ0=0;MQRankSum=-0.978;QD=31.25;ReadPosRankSum=0.197;EFF=INTERGENIC(MODIFIER||||||||)	GT:AD:DP:GQ:MLPSAC:MLPSAF:PL		1	1	1	1	1	1	1	1	1	1	1	1	1	1	1	1	1	1	1	1	1	1	1	1	1	1	1	1	1	1	1	1	1	1	1	1	1	1	1	1
NC_009632	215706	.	A	G	2354.18	.	AC=2;AF=0.014;AN=147;BaseQRankSum=0.392;DP=4711;Dels=0.00;FS=1.658;HaplotypeScore=0.0000;MLEAC=2;MLEAF=0.014;MQ=60.00;MQ0=0;MQRankSum=-0.679;QD=32.77;ReadPosRankSum=-0.785;EFF=INTERGENIC(MODIFIER||||||||)	GT:AD:DP:GQ:MLPSAC:MLPSAF:PL		0	0	0	0	0	0	0	0	0	0	0	0	0	0	0	0	0	0	0	0	0	0	0	0	0	0	0	0	0	0	0	0	0	0	0	0	0	0	0	0
NC_009632	215782	.	G	T	6262.77	.	AC=4;AF=0.027;AN=147;BaseQRankSum=0.352;DP=4714;Dels=0.00;FS=1.347;HaplotypeScore=0.0000;MLEAC=4;MLEAF=0.027;MQ=60.00;MQ0=0;MQRankSum=-0.666;QD=30.15;ReadPosRankSum=-0.979;EFF=INTERGENIC(MODIFIER||||||||)	GT:AD:DP:GQ:MLPSAC:MLPSAF:PL		0	0	0	0	0	0	0	0	0	0	0	0	0	0	0	0	0	0	0	0	0	0	0	0	0	0	0	0	0	0	0	0	0	0	0	0	0	0	0	0
NC_009632	215889	.	C	T	1477.81	.	AC=1;AF=6.803e-03;AN=147;BaseQRankSum=0.167;DP=4682;Dels=0.00;FS=1.343;HaplotypeScore=0.0000;MLEAC=1;MLEAF=6.803e-03;MQ=60.00;MQ0=0;MQRankSum=0.800;QD=34.19;ReadPosRankSum=-0.627;EFF=NON_SYNONYMOUS_CODING(MODERATE|MISSENSE|cGc/cAc|R60H|SaurJH1_0184|protein_coding|CODING|YP_001315333.1|1)	GT:AD:DP:GQ:MLPSAC:MLPSAF:PL		0	0	0	0	0	0	0	0	0	0	0	0	0	0	0	0	0	0	0	0	0	0	0	0	0	0	0	0	0	0	0	0	0	0	0	0	0	0	0	0
NC_009632	216147	.	C	T	1432.81	.	AC=1;AF=6.803e-03;AN=147;BaseQRankSum=-1.511;DP=4885;Dels=0.00;FS=0.000;HaplotypeScore=0.0000;MLEAC=1;MLEAF=6.803e-03;MQ=60.00;MQ0=0;MQRankSum=-0.912;QD=30.87;ReadPosRankSum=-0.124;EFF=INTERGENIC(MODIFIER||||||||)	GT:AD:DP:GQ:MLPSAC:MLPSAF:PL		0	0	0	0	0	0	0	0	0	0	0	0	0	0	0	0	0	1	0	0	0	0	0	0	0	0	0	0	0	0	0	0	0	0	0	0	0	0	0	0
NC_009632	216255	.	A	G	1298.81	.	AC=1;AF=6.803e-03;AN=147;BaseQRankSum=0.399;DP=4795;Dels=0.00;FS=1.445;HaplotypeScore=0.0000;MLEAC=1;MLEAF=6.803e-03;MQ=60.00;MQ0=0;MQRankSum=-0.358;QD=26.70;ReadPosRankSum=0.561;EFF=INTERGENIC(MODIFIER||||||||)	GT:AD:DP:GQ:MLPSAC:MLPSAF:PL		0	0	0	0	0	0	0	0	0	0	0	0	0	0	0	0	0	0	0	0	0	0	0	0	0	0	0	0	0	0	0	1	0	0	0	0	0	0	0	0
NC_009632	216930	.	A	C	1835.81	.	AC=1;AF=6.803e-03;AN=147;BaseQRankSum=0.376;DP=4696;Dels=0.00;FS=6.688;HaplotypeScore=0.0000;MLEAC=1;MLEAF=6.803e-03;MQ=60.00;MQ0=0;MQRankSum=-0.506;QD=32.75;ReadPosRankSum=0.755;EFF=NON_SYNONYMOUS_CODING(MODERATE|MISSENSE|agA/agC|R217S|SaurJH1_0185|protein_coding|CODING|YP_001315334.1|1)	GT:AD:DP:GQ:MLPSAC:MLPSAF:PL		0	0	0	0	0	0	0	0	0	0	0	0	0	0	0	0	0	0	0	0	0	0	0	0	0	0	0	0	0	0	0	1	0	0	0	0	0	0	0	0
NC_009632	216958	.	C	A	5635.77	.	AC=4;AF=0.027;AN=147;BaseQRankSum=0.352;DP=4729;Dels=0.00;FS=8.185;HaplotypeScore=0.0000;MLEAC=4;MLEAF=0.027;MQ=60.00;MQ0=0;MQRankSum=1.127;QD=28.05;ReadPosRankSum=0.263;EFF=NON_SYNONYMOUS_CODING(MODERATE|MISSENSE|Cgc/Agc|R227S|SaurJH1_0185|protein_coding|CODING|YP_001315334.1|1)	GT:AD:DP:GQ:MLPSAC:MLPSAF:PL		0	0	0	0	0	0	0	0	0	0	0	0	0	0	0	0	1	1	1	1	0	0	0	0	0	0	0	0	0	0	0	0	0	0	0	0	0	0	0	0
NC_009632	217465	.	T	C	1074.81	.	AC=1;AF=6.803e-03;AN=147;BaseQRankSum=-0.644;DP=4821;Dels=0.00;FS=1.616;HaplotypeScore=0.1700;MLEAC=1;MLEAF=6.803e-03;MQ=60.00;MQ0=0;MQRankSum=1.847;QD=31.64;ReadPosRankSum=-1.372;EFF=NON_SYNONYMOUS_CODING(MODERATE|MISSENSE|Ttc/Ctc|F396L|SaurJH1_0185|protein_coding|CODING|YP_001315334.1|1)	GT:AD:DP:GQ:MLPSAC:MLPSAF:PL		0	0	0	0	0	0	0	0	0	0	0	0	0	0	0	0	0	0	0	0	0	0	0	0	0	0	0	0	0	0	0	0	0	0	0	0	0	0	0	0
NC_009632	217472	.	G	A	1209.81	.	AC=1;AF=6.803e-03;AN=147;BaseQRankSum=-0.900;DP=4821;Dels=0.00;FS=8.741;HaplotypeScore=0.1496;MLEAC=1;MLEAF=6.803e-03;MQ=60.00;MQ0=0;MQRankSum=-0.435;QD=31.62;ReadPosRankSum=-1.366;EFF=NON_SYNONYMOUS_CODING(MODERATE|MISSENSE|gGt/gAt|G398D|SaurJH1_0185|protein_coding|CODING|YP_001315334.1|1)	GT:AD:DP:GQ:MLPSAC:MLPSAF:PL		0	0	0	0	0	0	0	0	0	0	0	0	0	0	0	0	0	0	0	0	0	0	0	0	0	0	0	0	0	0	0	0	0	0	0	0	0	0	0	0
NC_009632	217999	.	T	C	1209.81	.	AC=1;AF=6.803e-03;AN=147;BaseQRankSum=-1.859;DP=4808;Dels=0.00;FS=0.000;HaplotypeScore=0.0000;MLEAC=1;MLEAF=6.803e-03;MQ=60.00;MQ0=0;MQRankSum=-1.002;QD=27.43;ReadPosRankSum=-0.325;EFF=NON_SYNONYMOUS_CODING(MODERATE|MISSENSE|Tat/Cat|Y574H|SaurJH1_0185|protein_coding|CODING|YP_001315334.1|1)	GT:AD:DP:GQ:MLPSAC:MLPSAF:PL		0	0	0	0	0	0	0	0	0	0	0	0	0	0	0	0	0	0	0	0	0	0	0	0	0	0	0	0	0	0	0	0	0	0	0	0	0	0	0	0
NC_009632	218015	.	C	A	1343.81	.	AC=1;AF=6.803e-03;AN=147;BaseQRankSum=0.246;DP=4783;Dels=0.00;FS=6.747;HaplotypeScore=0.0000;MLEAC=1;MLEAF=6.803e-03;MQ=60.00;MQ0=0;MQRankSum=-0.196;QD=28.61;ReadPosRankSum=-0.306;EFF=STOP_GAINED(HIGH|NONSENSE|tCa/tAa|S579*|SaurJH1_0185|protein_coding|CODING|YP_001315334.1|1)	GT:AD:DP:GQ:MLPSAC:MLPSAF:PL		0	0	0	0	0	0	0	0	0	0	0	0	0	0	0	0	0	0	0	0	0	0	0	0	0	0	0	0	0	0	0	0	0	0	0	0	0	0	0	0
NC_009632	218032	.	G	T	1343.81	.	AC=1;AF=6.803e-03;AN=147;BaseQRankSum=-0.808;DP=4745;Dels=0.00;FS=0.000;HaplotypeScore=0.0000;MLEAC=1;MLEAF=6.803e-03;MQ=60.00;MQ0=0;MQRankSum=-0.163;QD=32.39;ReadPosRankSum=-1.332;EFF=NON_SYNONYMOUS_CODING(MODERATE|MISSENSE|Ggc/Tgc|G585C|SaurJH1_0185|protein_coding|CODING|YP_001315334.1|1)	GT:AD:DP:GQ:MLPSAC:MLPSAF:PL		0	0	0	0	0	0	0	0	0	0	0	0	0	0	0	0	0	0	0	0	0	0	0	0	0	0	0	0	0	0	0	0	0	0	0	0	0	0	0	0
NC_009632	218456	.	C	T	1164.81	.	AC=1;AF=6.803e-03;AN=147;BaseQRankSum=-0.187;DP=4758;Dels=0.00;FS=3.556;HaplotypeScore=0.0000;MLEAC=1;MLEAF=6.803e-03;MQ=60.00;MQ0=0;MQRankSum=0.610;QD=29.54;ReadPosRankSum=-0.182;EFF=NON_SYNONYMOUS_CODING(MODERATE|MISSENSE|gCa/gTa|A726V|SaurJH1_0185|protein_coding|CODING|YP_001315334.1|1)	GT:AD:DP:GQ:MLPSAC:MLPSAF:PL		0	0	0	0	0	0	0	0	0	0	0	0	0	0	0	0	0	0	0	0	0	0	0	0	0	0	0	0	0	0	0	0	0	0	0	0	0	0	0	0
NC_009632	219079	.	C	T	1343.81	.	AC=1;AF=6.803e-03;AN=147;BaseQRankSum=0.081;DP=4721;Dels=0.00;FS=3.263;HaplotypeScore=0.0000;MLEAC=1;MLEAF=6.803e-03;MQ=60.00;MQ0=0;MQRankSum=-0.265;QD=29.10;ReadPosRankSum=0.787;EFF=INTERGENIC(MODIFIER||||||||)	GT:AD:DP:GQ:MLPSAC:MLPSAF:PL		0	0	0	0	0	0	0	0	0	0	0	0	1	0	0	0	0	0	0	0	0	0	0	0	0	0	0	0	0	0	0	0	0	0	0	0	0	0	0	0
NC_009632	219374	.	G	T	1656.81	.	AC=1;AF=6.803e-03;AN=147;BaseQRankSum=0.590;DP=4698;Dels=0.00;FS=4.806;HaplotypeScore=0.0000;MLEAC=1;MLEAF=6.803e-03;MQ=60.00;MQ0=0;MQRankSum=0.092;QD=32.93;ReadPosRankSum=0.563;EFF=NON_SYNONYMOUS_CODING(MODERATE|MISSENSE|Ctg/Atg|L148M|SaurJH1_0186|protein_coding|CODING|YP_001315335.1|1)	GT:AD:DP:GQ:MLPSAC:MLPSAF:PL		0	0	0	0	0	0	0	0	0	0	0	0	0	0	0	0	0	0	0	0	0	0	0	0	0	1	0	0	0	0	0	0	0	0	0	0	0	0	0	0
NC_009632	219811	.	G	T	2668.18	.	AC=2;AF=0.014;AN=147;BaseQRankSum=0.312;DP=4745;Dels=0.00;FS=0.984;HaplotypeScore=0.0000;MLEAC=2;MLEAF=0.014;MQ=60.09;MQ0=0;MQRankSum=-0.496;QD=29.74;ReadPosRankSum=0.241;EFF=STOP_GAINED(HIGH|NONSENSE|tCa/tAa|S2*|SaurJH1_0186|protein_coding|CODING|YP_001315335.1|1)	GT:AD:DP:GQ:MLPSAC:MLPSAF:PL		0	0	0	0	0	0	0	0	0	0	0	0	0	0	0	0	0	0	0	0	0	0	0	0	0	0	0	0	0	0	0	0	0	0	0	0	0	0	0	0
NC_009632	219835	.	A	G	3502.33	.	AC=3;AF=0.020;AN=147;BaseQRankSum=-0.276;DP=4731;Dels=0.00;FS=12.614;HaplotypeScore=2.9264;MLEAC=3;MLEAF=0.020;MQ=60.09;MQ0=0;MQRankSum=0.544;QD=27.25;ReadPosRankSum=2.473;EFF=INTERGENIC(MODIFIER||||||||)	GT:AD:DP:GQ:MLPSAC:MLPSAF:PL		0	0	0	0	0	0	0	0	0	0	0	0	0	0	0	0	0	0	0	0	0	0	0	0	0	0	0	0	0	0	0	0	0	0	0	0	0	0	0	0
NC_009632	219836	.	A	T	3458.33	.	AC=3;AF=0.020;AN=147;BaseQRankSum=0.977;DP=4724;Dels=0.00;FS=11.619;HaplotypeScore=2.9196;MLEAC=3;MLEAF=0.020;MQ=60.09;MQ0=0;MQRankSum=-0.064;QD=25.86;ReadPosRankSum=2.665;EFF=INTERGENIC(MODIFIER||||||||)	GT:AD:DP:GQ:MLPSAC:MLPSAF:PL		0	0	0	0	0	0	0	0	0	0	0	0	0	0	0	0	0	0	0	0	0	0	0	0	0	0	0	0	0	0	0	0	0	0	0	0	0	0	0	0
NC_009632	219839	.	C	A	5859.77	.	AC=4;AF=0.027;AN=147;BaseQRankSum=0.982;DP=4723;Dels=0.00;FS=3.671;HaplotypeScore=2.9332;MLEAC=4;MLEAF=0.027;MQ=60.09;MQ0=0;MQRankSum=0.199;QD=29.97;ReadPosRankSum=-0.370;EFF=INTERGENIC(MODIFIER||||||||)	GT:AD:DP:GQ:MLPSAC:MLPSAF:PL		0	0	0	1	0	0	0	0	0	0	0	0	0	0	0	0	0	0	0	0	0	0	0	0	0	0	0	0	0	0	0	1	0	0	0	0	0	0	0	0
NC_009632	219839	.	CT	C	3810.06	.	AC=9;AF=0.061;AN=147;BaseQRankSum=-0.200;DP=4723;FS=1.964;MLEAC=9;MLEAF=0.061;MQ=60.09;MQ0=0;MQRankSum=0.866;QD=12.29;ReadPosRankSum=0.691;EFF=INTERGENIC(MODIFIER||||||||)	GT:AD:DP:GQ:MLPSAC:MLPSAF:PL		0	0	0	0	0	0	0	0	0	0	0	0	0	0	0	0	0	0	0	0	0	0	0	0	0	0	0	0	0	0	0	0	0	0	0	0	0	0	0	0
NC_009632	219840	.	T	C	12554.1	.	AC=9;AF=0.061;AN=147;BaseQRankSum=-1.731;DP=4727;Dels=0.00;FS=2.997;HaplotypeScore=2.9196;MLEAC=9;MLEAF=0.061;MQ=60.09;MQ0=0;MQRankSum=-1.303;QD=29.54;ReadPosRankSum=0.703;EFF=INTERGENIC(MODIFIER||||||||)	GT:AD:DP:GQ:MLPSAC:MLPSAF:PL		0	0	0	0	0	0	0	0	0	0	0	0	0	0	0	0	0	0	0	0	0	0	0	0	0	0	0	0	0	0	0	0	0	0	0	0	0	0	0	0
NC_009632	219841	.	C	A,T	5181.75	.	AC=3,1;AF=0.020,6.803e-03;AN=147;BaseQRankSum=0.727;DP=4729;Dels=0.00;FS=12.630;HaplotypeScore=2.0285;MLEAC=3,1;MLEAF=0.020,6.803e-03;MQ=60.09;MQ0=0;MQRankSum=-0.282;QD=33.99;ReadPosRankSum=2.807;EFF=INTERGENIC(MODIFIER||||||||)	GT:AD:DP:GQ:MLPSAC:MLPSAF:PL		0	0	0	0	0	0	0	0	0	0	0	0	0	0	0	0	0	0	0	0	0	0	0	0	0	0	0	0	0	0	0	0	0	0	0	0	0	0	0	0
NC_009632	219866	.	TA	T	756.82	.	AC=1;AF=6.897e-03;AN=145;BaseQRankSum=1.064;DP=4776;FS=2.819;MLEAC=1;MLEAF=6.897e-03;MQ=60.09;MQ0=0;MQRankSum=0.981;QD=31.53;RPA=6,5;RU=A;ReadPosRankSum=1.144;STR;EFF=INTERGENIC(MODIFIER||||||||)	GT:AD:DP:GQ:MLPSAC:MLPSAF:PL		0	0	0	0	.	0	0	0	0	0	0	0	0	0	0	0	0	0	0	0	0	0	0	0	0	.	0	0	0	0	0	0	0	0	0	0	0	0	0	0
NC_009632	219890	.	A	G	1432.87	.	AC=1;AF=6.897e-03;AN=145;BaseQRankSum=0.002;DP=4754;Dels=0.00;FS=0.639;HaplotypeScore=21.7488;MLEAC=1;MLEAF=6.897e-03;MQ=60.09;MQ0=0;MQRankSum=-1.178;QD=25.58;ReadPosRankSum=0.198;EFF=INTERGENIC(MODIFIER||||||||)	GT:AD:DP:GQ:MLPSAC:MLPSAF:PL		0	0	0	0	.	0	0	0	0	0	0	0	1	0	0	0	0	0	0	0	0	0	0	0	0	.	0	0	0	0	0	0	0	0	0	0	0	0	0	0
NC_009632	219895	.	T	TA	113783	.	AC=117;AF=0.796;AN=147;BaseQRankSum=0.882;DP=4611;FS=1.649;MLEAC=117;MLEAF=0.796;MQ=60.09;MQ0=0;MQRankSum=1.536;QD=31.54;RPA=5,6;RU=A;ReadPosRankSum=1.635;STR;EFF=INTERGENIC(MODIFIER||||||||)	GT:AD:DP:GQ:MLPSAC:MLPSAF:PL		1	1	1	1	1	1	1	1	1	1	1	1	1	1	1	1	1	1	1	1	1	1	1	1	1	1	1	1	1	1	1	1	1	1	1	1	1	1	1	1
NC_009632	220077	.	A	G	1656.81	.	AC=1;AF=6.803e-03;AN=147;BaseQRankSum=0.650;DP=4699;Dels=0.00;FS=1.271;HaplotypeScore=0.0000;MLEAC=1;MLEAF=6.803e-03;MQ=60.00;MQ0=0;MQRankSum=0.681;QD=29.14;ReadPosRankSum=0.723;EFF=SYNONYMOUS_CODING(LOW|SILENT|agA/agG|R46|SaurJH1_0187|protein_coding|CODING|YP_001315336.1|1)	GT:AD:DP:GQ:MLPSAC:MLPSAF:PL		0	0	0	0	0	0	0	0	0	0	0	0	0	0	0	0	0	0	0	0	0	0	0	0	0	0	0	0	0	0	0	0	0	0	0	0	0	0	0	0
NC_009632	220103	.	A	C	1074.81	.	AC=1;AF=6.803e-03;AN=147;BaseQRankSum=-0.620;DP=4679;Dels=0.00;FS=9.708;HaplotypeScore=0.0000;MLEAC=1;MLEAF=6.803e-03;MQ=60.00;MQ0=0;MQRankSum=-0.073;QD=30.68;ReadPosRankSum=-1.307;EFF=NON_SYNONYMOUS_CODING(MODERATE|MISSENSE|tAt/tCt|Y55S|SaurJH1_0187|protein_coding|CODING|YP_001315336.1|1)	GT:AD:DP:GQ:MLPSAC:MLPSAF:PL		0	0	0	0	0	0	0	0	0	0	0	0	0	0	0	0	0	0	0	0	1	0	0	0	0	0	0	0	0	0	0	0	0	0	0	0	0	0	0	0
NC_009632	220224	.	T	G	1522.81	.	AC=1;AF=6.803e-03;AN=147;BaseQRankSum=1.623;DP=4790;Dels=0.00;FS=15.687;HaplotypeScore=0.0000;MLEAC=1;MLEAF=6.803e-03;MQ=60.00;MQ0=0;MQRankSum=-0.792;QD=31.31;ReadPosRankSum=0.074;EFF=NON_SYNONYMOUS_CODING(MODERATE|MISSENSE|agT/agG|S95R|SaurJH1_0187|protein_coding|CODING|YP_001315336.1|1)	GT:AD:DP:GQ:MLPSAC:MLPSAF:PL		0	0	0	0	0	0	0	0	0	0	0	0	0	0	0	0	0	0	0	0	0	0	0	0	0	0	0	0	0	0	0	0	0	0	0	0	0	0	0	0
NC_009632	220402	.	G	A	2847.18	.	AC=2;AF=0.014;AN=147;BaseQRankSum=-1.704;DP=4782;Dels=0.00;FS=0.452;HaplotypeScore=0.0000;MLEAC=2;MLEAF=0.014;MQ=60.00;MQ0=0;MQRankSum=-0.390;QD=28.98;ReadPosRankSum=-0.357;EFF=NON_SYNONYMOUS_CODING(MODERATE|MISSENSE|Gat/Aat|D155N|SaurJH1_0187|protein_coding|CODING|YP_001315336.1|1)	GT:AD:DP:GQ:MLPSAC:MLPSAF:PL		0	0	0	0	0	0	0	0	0	0	0	0	0	0	0	0	0	0	0	0	0	0	0	0	0	0	0	0	0	0	0	0	0	0	0	0	0	0	0	0
NC_009632	220608	.	A	G	2802.18	.	AC=2;AF=0.014;AN=147;BaseQRankSum=-1.234;DP=4729;Dels=0.00;FS=2.761;HaplotypeScore=0.0000;MLEAC=2;MLEAF=0.014;MQ=60.00;MQ0=0;MQRankSum=-1.399;QD=28.37;ReadPosRankSum=-1.058;EFF=SYNONYMOUS_CODING(LOW|SILENT|aaA/aaG|K223|SaurJH1_0187|protein_coding|CODING|YP_001315336.1|1)	GT:AD:DP:GQ:MLPSAC:MLPSAF:PL		0	0	0	0	0	0	0	0	0	0	0	0	0	0	0	0	0	0	0	0	0	0	0	0	0	0	0	0	0	0	0	0	0	0	0	0	0	0	0	0
NC_009632	222002	.	G	A	1119.81	.	AC=1;AF=6.803e-03;AN=147;BaseQRankSum=0.603;DP=4718;Dels=0.00;FS=0.000;HaplotypeScore=0.0000;MLEAC=1;MLEAF=6.803e-03;MQ=60.00;MQ0=0;MQRankSum=0.464;QD=31.78;ReadPosRankSum=-0.201;EFF=NON_SYNONYMOUS_CODING(MODERATE|MISSENSE|Gat/Aat|D93N|SaurJH1_0189|protein_coding|CODING|YP_001315338.1|1)	GT:AD:DP:GQ:MLPSAC:MLPSAF:PL		0	0	0	0	0	0	0	0	0	0	0	0	0	0	0	0	0	0	0	0	0	0	0	0	0	0	0	0	0	0	0	0	0	0	0	0	0	0	0	0
NC_009632	222073	.	GA	G	1320.76	.	AC=1;AF=6.803e-03;AN=147;BaseQRankSum=0.845;DP=4715;FS=0.000;MLEAC=1;MLEAF=6.803e-03;MQ=60.00;MQ0=0;MQRankSum=0.443;QD=30.72;RPA=7,6;RU=A;ReadPosRankSum=-0.477;STR;EFF=FRAME_SHIFT(HIGH||aaa/|K117|SaurJH1_0189|protein_coding|CODING|YP_001315338.1|1)	GT:AD:DP:GQ:MLPSAC:MLPSAF:PL		0	0	0	0	0	0	0	0	0	1	0	0	0	0	0	0	0	0	0	0	0	0	0	0	0	0	0	0	0	0	0	0	0	0	0	0	0	0	0	0
NC_009632	222672	.	A	T	1119.81	.	AC=1;AF=6.803e-03;AN=147;BaseQRankSum=1.013;DP=4806;Dels=0.00;FS=0.721;HaplotypeScore=0.0000;MLEAC=1;MLEAF=6.803e-03;MQ=60.00;MQ0=0;MQRankSum=0.470;QD=28.80;ReadPosRankSum=0.626;EFF=NON_SYNONYMOUS_CODING(MODERATE|MISSENSE|cAa/cTa|Q316L|SaurJH1_0189|protein_coding|CODING|YP_001315338.1|1)	GT:AD:DP:GQ:MLPSAC:MLPSAF:PL		0	0	0	0	0	0	0	0	0	0	0	0	0	0	0	0	0	0	0	0	0	0	0	0	0	0	0	0	0	0	0	0	0	0	0	0	0	0	0	0
NC_009632	223008	.	G	A	1522.81	.	AC=1;AF=6.803e-03;AN=147;BaseQRankSum=0.147;DP=4772;Dels=0.00;FS=0.000;HaplotypeScore=0.0000;MLEAC=1;MLEAF=6.803e-03;MQ=60.00;MQ0=0;MQRankSum=0.134;QD=28.42;ReadPosRankSum=-0.332;EFF=INTERGENIC(MODIFIER||||||||)	GT:AD:DP:GQ:MLPSAC:MLPSAF:PL		0	0	0	0	0	0	0	0	0	0	0	0	0	0	0	0	0	0	0	0	0	0	0	0	0	0	0	0	0	0	0	0	0	0	0	0	0	0	0	1
NC_009632	223020	.	T	C	5859.77	.	AC=4;AF=0.027;AN=147;BaseQRankSum=0.591;DP=4811;Dels=0.00;FS=1.011;HaplotypeScore=0.0000;MLEAC=4;MLEAF=0.027;MQ=60.00;MQ0=0;MQRankSum=0.560;QD=35.19;ReadPosRankSum=-0.001;EFF=INTERGENIC(MODIFIER||||||||)	GT:AD:DP:GQ:MLPSAC:MLPSAF:PL		0	0	0	0	0	0	0	0	0	0	0	0	0	0	0	0	0	0	0	0	0	0	0	0	0	0	0	0	0	0	0	0	0	0	0	0	0	0	0	0
NC_009632	223037	.	G	T	54430.5	.	AC=37;AF=0.252;AN=147;BaseQRankSum=0.643;DP=4779;Dels=0.00;FS=6.330;HaplotypeScore=0.8121;MLEAC=37;MLEAF=0.252;MQ=60.00;MQ0=0;MQRankSum=0.473;QD=29.85;ReadPosRankSum=0.532;EFF=INTERGENIC(MODIFIER||||||||)	GT:AD:DP:GQ:MLPSAC:MLPSAF:PL		0	0	0	0	0	0	0	0	0	0	0	0	0	0	0	0	0	0	0	0	0	0	0	0	0	0	0	0	0	0	0	0	0	0	0	0	0	0	0	0
NC_009632	223038	.	C	T	3250.18	.	AC=2;AF=0.014;AN=147;BaseQRankSum=0.504;DP=4791;Dels=0.00;FS=1.940;HaplotypeScore=0.9636;MLEAC=2;MLEAF=0.014;MQ=60.00;MQ0=0;MQRankSum=1.105;QD=33.21;ReadPosRankSum=-0.360;EFF=INTERGENIC(MODIFIER||||||||)	GT:AD:DP:GQ:MLPSAC:MLPSAF:PL		0	0	1	0	1	0	0	0	0	0	0	0	0	0	0	0	0	0	0	0	0	0	0	0	0	0	0	0	0	0	0	0	0	0	0	0	0	0	0	0
NC_009632	223043	.	AATAACATATTACTTTTAAGATATAAAAAAAT	A	3653.76	.	AC=1;AF=6.803e-03;AN=147;BaseQRankSum=0.626;DP=4781;FS=0.970;MLEAC=1;MLEAF=6.803e-03;MQ=60.00;MQ0=0;MQRankSum=-1.673;QD=3.93;ReadPosRankSum=1.458;EFF=INTERGENIC(MODIFIER||||||||)	GT:AD:DP:GQ:MLPSAC:MLPSAF:PL		0	0	0	0	0	0	0	0	0	0	0	0	0	0	0	0	0	0	0	0	0	0	0	0	0	0	0	0	0	0	0	0	0	0	0	0	0	0	0	0
NC_009632	223055	.	C	A	1298.84	.	AC=1;AF=6.849e-03;AN=146;BaseQRankSum=-0.188;DP=4739;Dels=0.00;FS=4.414;HaplotypeScore=0.0000;MLEAC=1;MLEAF=6.849e-03;MQ=60.00;MQ0=0;MQRankSum=0.265;QD=26.82;ReadPosRankSum=-0.868;EFF=INTERGENIC(MODIFIER||||||||)	GT:AD:DP:GQ:MLPSAC:MLPSAF:PL		0	0	0	0	0	0	0	0	0	0	0	0	0	0	0	0	0	0	0	0	0	0	0	0	0	0	0	0	0	0	0	0	0	0	0	0	0	0	0	0
NC_009632	223066	.	TA	T	1074.13	.	AC=2;AF=0.014;AN=147;BaseQRankSum=-1.663;DP=4742;FS=0.589;MLEAC=2;MLEAF=0.014;MQ=60.00;MQ0=0;MQRankSum=0.348;QD=22.38;RPA=7,6;RU=A;ReadPosRankSum=-0.002;STR;EFF=INTERGENIC(MODIFIER||||||||)	GT:AD:DP:GQ:MLPSAC:MLPSAF:PL		0	0	0	0	0	0	0	0	0	0	0	0	0	0	0	0	0	0	0	0	0	0	0	0	0	0	0	0	0	0	0	0	0	0	0	0	0	0	0	0
NC_009632	223094	.	G	A	111835	.	AC=79;AF=0.537;AN=147;BaseQRankSum=0.724;DP=4776;Dels=0.00;FS=8.076;HaplotypeScore=0.0000;MLEAC=79;MLEAF=0.537;MQ=60.00;MQ0=0;MQRankSum=0.836;QD=27.63;ReadPosRankSum=0.252;EFF=INTERGENIC(MODIFIER||||||||)	GT:AD:DP:GQ:MLPSAC:MLPSAF:PL		1	1	1	1	1	1	1	1	1	1	1	1	1	1	1	1	1	1	1	1	1	1	1	1	1	1	1	1	1	1	1	1	1	1	1	1	1	1	1	1
NC_009632	223139	.	G	T	940.81	.	AC=1;AF=6.803e-03;AN=147;BaseQRankSum=1.233;DP=4817;Dels=0.00;FS=3.999;HaplotypeScore=0.0000;MLEAC=1;MLEAF=6.803e-03;MQ=60.01;MQ0=0;MQRankSum=1.273;QD=31.59;ReadPosRankSum=2.511;EFF=NON_SYNONYMOUS_CODING(MODERATE|MISSENSE|tGg/tTg|W10L|SaurJH1_0190|protein_coding|CODING|YP_001315339.1|1)	GT:AD:DP:GQ:MLPSAC:MLPSAF:PL		0	0	0	0	0	0	0	0	0	0	0	0	0	0	0	0	0	0	0	0	0	0	0	0	0	0	0	0	0	0	0	0	1	0	0	0	0	0	0	0
NC_009632	223486	.	G	C	5748.54	.	AC=4;AF=0.028;AN=144;BaseQRankSum=0.116;DP=4601;Dels=0.00;FS=0.319;HaplotypeScore=0.0069;MLEAC=4;MLEAF=0.028;MQ=60.00;MQ0=0;MQRankSum=-0.783;QD=26.21;ReadPosRankSum=0.238;EFF=SYNONYMOUS_CODING(LOW|SILENT|tcG/tcC|S28|SaurJH1_0191|protein_coding|CODING|YP_001315340.1|1)	GT:AD:DP:GQ:MLPSAC:MLPSAF:PL		0	1	1	1	1	0	0	0	0	0	0	0	0	0	0	0	0	0	0	0	0	0	0	0	0	0	0	0	0	0	0	0	0	0	0	0	0	0	0	0
NC_009632	223528	.	G	T	1343.84	.	AC=1;AF=6.849e-03;AN=146;BaseQRankSum=-0.168;DP=4606;Dels=0.00;FS=21.988;HaplotypeScore=0.0000;MLEAC=1;MLEAF=6.849e-03;MQ=60.00;MQ0=0;MQRankSum=1.523;QD=29.47;ReadPosRankSum=-0.290;EFF=NON_SYNONYMOUS_CODING(MODERATE|MISSENSE|ttG/ttT|L42F|SaurJH1_0191|protein_coding|CODING|YP_001315340.1|1)	GT:AD:DP:GQ:MLPSAC:MLPSAF:PL		0	0	0	0	0	0	0	0	0	0	0	0	0	1	0	0	0	0	0	0	0	0	0	0	0	0	0	0	0	0	0	0	0	0	0	0	0	0	0	0
NC_009632	223850	.	GT	G	1014.79	.	AC=1;AF=6.849e-03;AN=146;BaseQRankSum=0.651;DP=4707;FS=1.486;MLEAC=1;MLEAF=6.849e-03;MQ=60.00;MQ0=0;MQRankSum=0.289;QD=31.71;RPA=6,5;RU=T;ReadPosRankSum=1.747;STR;EFF=FRAME_SHIFT(HIGH||gtt/|V150|SaurJH1_0191|protein_coding|CODING|YP_001315340.1|1)	GT:AD:DP:GQ:MLPSAC:MLPSAF:PL		0	0	0	0	0	0	0	0	0	0	0	0	0	0	0	0	0	0	0	0	0	0	0	0	0	.	0	0	0	0	0	0	0	0	0	0	0	0	0	0
NC_009632	223929	.	CA	C	757.88	.	AC=1;AF=6.993e-03;AN=143;BaseQRankSum=0.135;DP=4716;FS=0.000;MLEAC=1;MLEAF=6.993e-03;MQ=60.00;MQ0=0;MQRankSum=-2.090;QD=28.07;RPA=7,6;RU=A;ReadPosRankSum=-0.991;STR;EFF=FRAME_SHIFT(HIGH||aca/|T176|SaurJH1_0191|protein_coding|CODING|YP_001315340.1|1)	GT:AD:DP:GQ:MLPSAC:MLPSAF:PL		0	0	0	0	0	0	0	0	0	0	0	0	0	0	0	0	0	0	0	0	0	0	0	0	0	.	.	0	0	0	0	0	0	0	0	0	0	0	0	0
NC_009632	224024	.	A	G	1567.93	.	AC=1;AF=6.993e-03;AN=143;BaseQRankSum=-1.417;DP=4709;Dels=0.00;FS=10.323;HaplotypeScore=0.0000;MLEAC=1;MLEAF=6.993e-03;MQ=60.00;MQ0=0;MQRankSum=-0.499;QD=24.84;ReadPosRankSum=-0.320;EFF=NON_SYNONYMOUS_CODING(MODERATE|MISSENSE|Aat/Gat|N208D|SaurJH1_0191|protein_coding|CODING|YP_001315340.1|1)	GT:AD:DP:GQ:MLPSAC:MLPSAF:PL		0	0	0	0	0	0	0	0	0	0	0	0	0	0	0	0	0	0	1	.	0	0	0	0	0	.	.	0	0	0	0	0	0	0	0	0	0	0	0	0
NC_009632	224041	.	CT	C	906.88	.	AC=1;AF=6.993e-03;AN=143;BaseQRankSum=-2.539;DP=4632;FS=0.000;MLEAC=1;MLEAF=6.993e-03;MQ=60.00;MQ0=0;MQRankSum=0.469;QD=32.39;RPA=5,4;RU=T;ReadPosRankSum=0.888;STR;EFF=FRAME_SHIFT(HIGH||ttt/|F214|SaurJH1_0191|protein_coding|CODING|YP_001315340.1|1)	GT:AD:DP:GQ:MLPSAC:MLPSAF:PL		0	0	0	0	0	0	0	0	0	0	0	0	0	0	0	0	0	0	0	.	0	0	0	0	0	.	.	0	0	0	0	0	0	0	0	0	0	0	0	0
NC_009632	224406	.	C	G	1298.9	.	AC=1;AF=6.944e-03;AN=144;BaseQRankSum=0.472;DP=4738;Dels=0.00;FS=3.317;HaplotypeScore=0.0000;MLEAC=1;MLEAF=6.944e-03;MQ=60.00;MQ0=0;MQRankSum=0.240;QD=31.04;ReadPosRankSum=1.836;EFF=NON_SYNONYMOUS_CODING(MODERATE|MISSENSE|cCt/cGt|P335R|SaurJH1_0191|protein_coding|CODING|YP_001315340.1|1)	GT:AD:DP:GQ:MLPSAC:MLPSAF:PL		0	0	0	0	0	0	0	0	0	0	0	0	0	0	0	0	0	0	0	0	0	0	0	0	0	0	.	0	0	0	0	.	0	0	0	0	0	0	0	0
NC_009632	224904	.	AT	A	977.85	.	AC=1;AF=6.944e-03;AN=144;BaseQRankSum=-1.596;DP=4729;FS=0.000;MLEAC=1;MLEAF=6.944e-03;MQ=60.00;MQ0=0;MQRankSum=-0.754;QD=31.54;RPA=6,5;RU=T;ReadPosRankSum=1.270;STR;EFF=FRAME_SHIFT(HIGH||aat/|N501|SaurJH1_0191|protein_coding|CODING|YP_001315340.1|1)	GT:AD:DP:GQ:MLPSAC:MLPSAF:PL		0	0	0	0	0	0	0	0	0	0	0	0	0	0	0	0	0	0	0	0	0	0	0	0	0	.	0	0	0	0	0	0	0	0	0	0	0	0	0	0
NC_009632	224922	.	AT	A	1086.85	.	AC=1;AF=6.944e-03;AN=144;BaseQRankSum=0.342;DP=4725;FS=2.260;MLEAC=1;MLEAF=6.944e-03;MQ=60.00;MQ0=0;MQRankSum=-0.278;QD=31.97;RPA=6,5;RU=T;ReadPosRankSum=-1.317;STR;EFF=FRAME_SHIFT(HIGH||tat/|Y507|SaurJH1_0191|protein_coding|CODING|YP_001315340.1|1)	GT:AD:DP:GQ:MLPSAC:MLPSAF:PL		0	0	0	0	0	0	0	0	0	0	0	0	0	0	0	0	0	0	0	0	0	0	0	0	0	.	0	0	0	0	0	0	0	0	0	0	0	0	0	0
NC_009632	225021	.	C	CT	1712.85	.	AC=1;AF=6.944e-03;AN=144;BaseQRankSum=1.450;DP=4647;FS=2.000;MLEAC=1;MLEAF=6.944e-03;MQ=60.00;MQ0=0;MQRankSum=1.070;QD=29.44;ReadPosRankSum=-0.261;EFF=FRAME_SHIFT(HIGH||tcg/tcTg|S540S?|SaurJH1_0191|protein_coding|CODING|YP_001315340.1|1)	GT:AD:DP:GQ:MLPSAC:MLPSAF:PL		0	0	0	0	0	0	0	0	0	0	0	0	0	0	0	0	0	0	0	0	0	0	0	0	0	.	0	0	0	0	0	0	0	0	0	0	0	0	0	0
NC_009632	225044	.	CA	C	1235.88	.	AC=1;AF=6.993e-03;AN=143;BaseQRankSum=0.695;DP=4615;FS=1.338;MLEAC=1;MLEAF=6.993e-03;MQ=60.00;MQ0=0;MQRankSum=-0.160;QD=32.52;RPA=6,5;RU=A;ReadPosRankSum=0.579;STR;EFF=FRAME_SHIFT(HIGH||caa/|Q548|SaurJH1_0191|protein_coding|CODING|YP_001315340.1|1)	GT:AD:DP:GQ:MLPSAC:MLPSAF:PL		0	0	0	0	0	0	0	0	0	0	0	0	0	0	0	0	0	0	0	0	0	0	0	0	0	.	0	0	0	0	0	0	0	0	0	0	0	0	0	0
NC_009632	225098	.	CA	C	1213.88	.	AC=1;AF=6.993e-03;AN=143;BaseQRankSum=-0.307;DP=4562;FS=3.946;MLEAC=1;MLEAF=6.993e-03;MQ=60.00;MQ0=0;MQRankSum=-0.928;QD=30.35;RPA=7,6;RU=A;ReadPosRankSum=-0.663;STR;EFF=INTERGENIC(MODIFIER||||||||)	GT:AD:DP:GQ:MLPSAC:MLPSAF:PL		0	0	0	0	0	0	0	0	0	0	0	0	0	0	0	0	0	0	0	0	0	0	0	0	0	.	0	0	0	0	0	0	0	0	0	0	0	0	0	0
NC_009632	225106	.	T	A	1746.93	.	AC=1;AF=6.993e-03;AN=143;BaseQRankSum=-0.349;DP=4572;Dels=0.00;FS=1.226;HaplotypeScore=0.2368;MLEAC=1;MLEAF=6.993e-03;MQ=60.00;MQ0=0;MQRankSum=1.627;QD=28.72;ReadPosRankSum=0.884;EFF=INTERGENIC(MODIFIER||||||||)	GT:AD:DP:GQ:MLPSAC:MLPSAF:PL		0	0	0	0	0	0	0	0	0	0	0	0	0	0	0	0	0	0	0	0	0	0	0	0	0	.	0	0	0	0	0	0	0	0	0	0	0	0	0	0
NC_009632	225119	.	T	G	45.9	.	AC=1;AF=6.944e-03;AN=144;BaseQRankSum=0.658;DP=4625;Dels=0.00;FS=6.021;HaplotypeScore=0.0208;MLEAC=1;MLEAF=6.944e-03;MQ=60.00;MQ0=0;MQRankSum=0.558;QD=22.95;ReadPosRankSum=-2.856;EFF=INTERGENIC(MODIFIER||||||||)	GT:AD:DP:GQ:MLPSAC:MLPSAF:PL		0	0	0	0	0	0	0	0	0	0	0	0	0	0	0	0	0	0	0	0	0	0	0	0	0	1	0	0	0	0	0	0	0	0	0	0	0	0	0	0
NC_009632	225126	.	G	T	1522.87	.	AC=1;AF=6.897e-03;AN=145;BaseQRankSum=0.510;DP=4641;Dels=0.00;FS=6.281;HaplotypeScore=0.0207;MLEAC=1;MLEAF=6.897e-03;MQ=60.00;MQ0=0;MQRankSum=-2.311;QD=31.35;ReadPosRankSum=-0.034;EFF=NON_SYNONYMOUS_CODING(MODERATE|MISSENSE|Gtg/Ttg|V1L|SaurJH1_0192|protein_coding|CODING|YP_001315341.1|1|WARNING_TRANSCRIPT_NO_START_CODON)	GT:AD:DP:GQ:MLPSAC:MLPSAF:PL		0	0	0	0	0	0	0	0	0	0	0	0	0	0	0	0	0	0	0	0	0	0	0	0	0	0	0	0	0	0	0	0	0	0	0	0	0	0	0	0
NC_009632	225143	.	A	G	1612.87	.	AC=1;AF=6.897e-03;AN=145;BaseQRankSum=-1.708;DP=4667;Dels=0.00;FS=0.607;HaplotypeScore=0.0000;MLEAC=1;MLEAF=6.897e-03;MQ=60.00;MQ0=0;MQRankSum=-0.993;QD=25.27;ReadPosRankSum=0.400;EFF=SYNONYMOUS_CODING(LOW|SILENT|ggA/ggG|G6|SaurJH1_0192|protein_coding|CODING|YP_001315341.1|1|WARNING_TRANSCRIPT_NO_START_CODON)	GT:AD:DP:GQ:MLPSAC:MLPSAF:PL		0	0	0	0	0	0	0	0	0	0	0	0	0	0	0	0	0	0	0	0	0	0	0	0	0	0	0	0	0	0	0	0	0	0	0	0	0	0	0	0
NC_009632	225273	.	C	T	4039.42	.	AC=3;AF=0.021;AN=146;BaseQRankSum=1.295;DP=4675;Dels=0.00;FS=6.849;HaplotypeScore=0.0000;MLEAC=3;MLEAF=0.021;MQ=60.00;MQ0=0;MQRankSum=-1.509;QD=26.41;ReadPosRankSum=0.890;EFF=SYNONYMOUS_CODING(LOW|SILENT|Ctg/Ttg|L50|SaurJH1_0192|protein_coding|CODING|YP_001315341.1|1|WARNING_TRANSCRIPT_NO_START_CODON)	GT:AD:DP:GQ:MLPSAC:MLPSAF:PL		0	0	0	0	0	0	0	0	0	0	0	0	0	0	0	0	0	0	0	0	0	0	0	0	0	0	0	0	0	0	0	0	0	0	0	0	0	0	0	0
NC_009632	225350	.	C	CT	920.76	.	AC=1;AF=6.803e-03;AN=147;BaseQRankSum=-0.287;DP=4624;FS=0.000;MLEAC=1;MLEAF=6.803e-03;MQ=60.00;MQ0=0;MQRankSum=0.049;QD=25.13;RPA=1,2;RU=T;ReadPosRankSum=-0.953;STR;EFF=FRAME_SHIFT(HIGH||tat/Ttat|Y76L?|SaurJH1_0192|protein_coding|CODING|YP_001315341.1|1|WARNING_TRANSCRIPT_NO_START_CODON)	GT:AD:DP:GQ:MLPSAC:MLPSAF:PL		0	0	0	0	0	0	0	0	0	0	0	0	0	0	0	0	0	0	0	0	0	0	0	0	0	0	0	0	0	0	0	0	0	0	0	0	0	0	0	0
NC_009632	225376	.	T	C	1432.81	.	AC=1;AF=6.803e-03;AN=147;BaseQRankSum=1.507;DP=4609;Dels=0.00;FS=2.200;HaplotypeScore=0.0000;MLEAC=1;MLEAF=6.803e-03;MQ=60.00;MQ0=0;MQRankSum=0.193;QD=27.27;ReadPosRankSum=0.944;EFF=NON_SYNONYMOUS_CODING(MODERATE|MISSENSE|cTa/cCa|L84P|SaurJH1_0192|protein_coding|CODING|YP_001315341.1|1|WARNING_TRANSCRIPT_NO_START_CODON)	GT:AD:DP:GQ:MLPSAC:MLPSAF:PL		0	0	0	0	0	0	0	0	0	0	0	0	0	0	0	0	0	0	1	0	0	0	0	0	0	0	0	0	0	0	0	0	0	0	0	0	0	0	0	0
NC_009632	225623	.	CA	C	1747.13	.	AC=2;AF=0.014;AN=147;BaseQRankSum=1.123;DP=4768;FS=2.328;MLEAC=2;MLEAF=0.014;MQ=60.00;MQ0=0;MQRankSum=0.261;QD=29.12;RPA=8,7;RU=A;ReadPosRankSum=-0.382;STR;EFF=FRAME_SHIFT(HIGH||caa/|Q8|SaurJH1_0193|protein_coding|CODING|YP_001315342.1|1)	GT:AD:DP:GQ:MLPSAC:MLPSAF:PL		0	0	0	0	0	0	0	0	0	0	0	0	0	0	0	0	0	0	0	0	0	0	0	0	0	0	0	0	0	0	0	0	1	1	0	0	0	0	0	0
NC_009632	225688	.	C	T	2668.18	.	AC=2;AF=0.014;AN=147;BaseQRankSum=-1.471;DP=4713;Dels=0.00;FS=4.311;HaplotypeScore=0.0000;MLEAC=2;MLEAF=0.014;MQ=60.00;MQ0=0;MQRankSum=-1.362;QD=30.23;ReadPosRankSum=0.158;EFF=SYNONYMOUS_CODING(LOW|SILENT|agC/agT|S29|SaurJH1_0193|protein_coding|CODING|YP_001315342.1|1)	GT:AD:DP:GQ:MLPSAC:MLPSAF:PL		0	0	0	0	0	0	0	0	0	0	0	0	0	0	0	0	0	0	0	0	0	0	0	0	0	0	0	0	0	0	0	0	0	0	0	0	0	0	0	0
NC_009632	225752	.	A	G	3250.24	.	AC=2;AF=0.014;AN=146;BaseQRankSum=0.099;DP=4710;Dels=0.00;FS=4.559;HaplotypeScore=0.0000;MLEAC=2;MLEAF=0.014;MQ=60.00;MQ0=0;MQRankSum=-0.695;QD=25.47;ReadPosRankSum=0.363;EFF=NON_SYNONYMOUS_CODING(MODERATE|MISSENSE|Ata/Gta|I51V|SaurJH1_0193|protein_coding|CODING|YP_001315342.1|1)	GT:AD:DP:GQ:MLPSAC:MLPSAF:PL		0	0	0	0	0	0	0	0	0	0	0	0	0	0	0	0	0	0	0	0	0	0	0	0	0	0	0	0	0	0	0	0	0	0	0	0	0	0	0	0
NC_009632	225984	.	C	T	1746.87	.	AC=1;AF=6.897e-03;AN=145;BaseQRankSum=0.220;DP=4771;Dels=0.00;FS=17.899;HaplotypeScore=0.0000;MLEAC=1;MLEAF=6.897e-03;MQ=60.00;MQ0=0;MQRankSum=2.126;QD=29.34;ReadPosRankSum=-0.079;EFF=NON_SYNONYMOUS_CODING(MODERATE|MISSENSE|cCt/cTt|P128L|SaurJH1_0193|protein_coding|CODING|YP_001315342.1|1)	GT:AD:DP:GQ:MLPSAC:MLPSAF:PL		0	0	0	0	0	0	0	0	0	0	0	0	0	0	0	0	0	0	0	.	0	0	0	0	0	0	0	0	0	0	0	0	0	0	0	0	0	0	0	0
NC_009632	226013	.	CA	C	752.79	.	AC=1;AF=6.849e-03;AN=146;BaseQRankSum=0.149;DP=4721;FS=12.990;MLEAC=1;MLEAF=6.849e-03;MQ=60.00;MQ0=0;MQRankSum=0.608;QD=31.37;RPA=5,4;RU=A;ReadPosRankSum=0.306;STR;EFF=FRAME_SHIFT(HIGH||caa/|Q138|SaurJH1_0193|protein_coding|CODING|YP_001315342.1|1)	GT:AD:DP:GQ:MLPSAC:MLPSAF:PL		0	0	0	0	0	0	0	1	0	0	0	0	0	0	0	0	0	0	0	0	0	0	0	0	0	0	0	0	0	0	0	0	0	0	0	0	0	0	0	0
NC_009632	226100	.	CA	C	827.76	.	AC=1;AF=6.803e-03;AN=147;BaseQRankSum=-0.289;DP=4777;FS=3.736;MLEAC=1;MLEAF=6.803e-03;MQ=60.00;MQ0=0;MQRankSum=0.543;QD=30.66;RPA=7,6;RU=A;ReadPosRankSum=1.405;STR;EFF=FRAME_SHIFT(HIGH||caa/|Q167|SaurJH1_0193|protein_coding|CODING|YP_001315342.1|1)	GT:AD:DP:GQ:MLPSAC:MLPSAF:PL		0	0	0	0	0	0	0	0	0	0	0	0	0	0	0	0	0	0	0	0	0	0	0	0	0	0	0	0	0	0	0	0	0	0	0	0	0	0	0	0
NC_009632	226247	.	C	A	1970.81	.	AC=1;AF=6.803e-03;AN=147;BaseQRankSum=0.480;DP=4773;Dels=0.00;FS=7.404;HaplotypeScore=0.0000;MLEAC=1;MLEAF=6.803e-03;MQ=60.00;MQ0=0;MQRankSum=-0.288;QD=33.01;ReadPosRankSum=0.126;EFF=NON_SYNONYMOUS_CODING(MODERATE|MISSENSE|Cag/Aag|Q216K|SaurJH1_0193|protein_coding|CODING|YP_001315342.1|1)	GT:AD:DP:GQ:MLPSAC:MLPSAF:PL		0	1	0	0	0	0	0	0	0	0	0	0	0	0	0	0	0	0	0	0	0	0	0	0	0	0	0	0	0	0	0	0	0	0	0	0	0	0	0	0
NC_009632	226462	.	TA	T	25578.4	.	AC=28;AF=0.190;AN=147;BaseQRankSum=0.050;DP=4667;FS=1.425;MLEAC=28;MLEAF=0.190;MQ=60.04;MQ0=0;MQRankSum=0.769;QD=29.57;RPA=8,7;RU=A;ReadPosRankSum=3.788;STR;EFF=FRAME_SHIFT(HIGH||ata/|I51|SaurJH1_0194|protein_coding|CODING|YP_001315343.1|1)	GT:AD:DP:GQ:MLPSAC:MLPSAF:PL		0	0	0	0	0	0	0	0	0	0	0	0	0	0	0	0	0	0	0	0	0	0	0	0	0	0	0	0	0	0	0	0	0	0	0	0	0	0	0	0
NC_009632	226496	.	A	G	1701.81	.	AC=1;AF=6.803e-03;AN=147;BaseQRankSum=0.009;DP=4726;Dels=0.00;FS=1.995;HaplotypeScore=0.2653;MLEAC=1;MLEAF=6.803e-03;MQ=60.02;MQ0=0;MQRankSum=-0.534;QD=31.10;ReadPosRankSum=-0.315;EFF=NON_SYNONYMOUS_CODING(MODERATE|MISSENSE|Aat/Gat|N3D|SaurJH1_0195|protein_coding|CODING|YP_001315344.1|1|WARNING_TRANSCRIPT_NO_START_CODON)	GT:AD:DP:GQ:MLPSAC:MLPSAF:PL		0	1	0	0	0	0	0	0	0	0	0	0	0	0	0	0	0	0	0	0	0	0	0	0	0	0	0	0	0	0	0	0	0	0	0	0	0	0	0	0
NC_009632	226502	.	T	G	2489.18	.	AC=2;AF=0.014;AN=147;BaseQRankSum=-0.686;DP=4715;Dels=0.00;FS=0.000;HaplotypeScore=0.2517;MLEAC=2;MLEAF=0.014;MQ=60.02;MQ0=0;MQRankSum=1.070;QD=30.22;ReadPosRankSum=1.219;EFF=NON_SYNONYMOUS_CODING(MODERATE|MISSENSE|Ttg/Gtg|L5V|SaurJH1_0195|protein_coding|CODING|YP_001315344.1|1|WARNING_TRANSCRIPT_NO_START_CODON)	GT:AD:DP:GQ:MLPSAC:MLPSAF:PL		0	0	0	0	0	0	0	0	0	0	0	0	0	0	0	0	0	0	0	0	0	0	0	0	0	0	0	0	0	0	0	0	0	0	0	0	0	0	0	0
NC_009632	226789	.	C	T	1209.81	.	AC=1;AF=6.803e-03;AN=147;BaseQRankSum=0.452;DP=4684;Dels=0.00;FS=1.503;HaplotypeScore=0.0000;MLEAC=1;MLEAF=6.803e-03;MQ=60.00;MQ0=0;MQRankSum=0.047;QD=31.85;ReadPosRankSum=-1.018;EFF=INTERGENIC(MODIFIER||||||||)	GT:AD:DP:GQ:MLPSAC:MLPSAF:PL		0	0	0	0	0	0	0	0	0	0	0	0	0	0	0	0	0	0	0	0	0	0	0	0	0	0	0	0	0	0	0	0	0	0	0	0	0	0	0	0
NC_009632	226802	.	T	A	1522.81	.	AC=1;AF=6.803e-03;AN=147;BaseQRankSum=0.928;DP=4688;Dels=0.00;FS=0.619;HaplotypeScore=0.0000;MLEAC=1;MLEAF=6.803e-03;MQ=60.00;MQ0=0;MQRankSum=-0.021;QD=31.02;ReadPosRankSum=-0.725;EFF=INTERGENIC(MODIFIER||||||||)	GT:AD:DP:GQ:MLPSAC:MLPSAF:PL		0	0	0	0	0	0	0	0	0	0	0	0	0	1	0	0	0	0	0	0	0	0	0	0	0	0	0	0	0	0	0	0	0	0	0	0	0	0	0	0
NC_009632	226814	.	AATAG	A	5626.28	.	AC=3;AF=0.020;AN=147;BaseQRankSum=0.321;DP=4698;FS=0.398;MLEAC=3;MLEAF=0.020;MQ=60.01;MQ0=0;MQRankSum=0.569;QD=14.96;ReadPosRankSum=0.953;EFF=INTERGENIC(MODIFIER||||||||)	GT:AD:DP:GQ:MLPSAC:MLPSAF:PL		0	0	0	0	0	0	0	0	0	0	0	0	0	0	0	0	0	0	0	0	0	0	0	0	0	0	0	0	0	0	0	0	0	0	0	0	0	0	0	0
NC_009632	226832	.	A	T	1119.81	.	AC=1;AF=6.803e-03;AN=147;BaseQRankSum=0.542;DP=4734;Dels=0.00;FS=3.568;HaplotypeScore=0.0000;MLEAC=1;MLEAF=6.803e-03;MQ=60.00;MQ0=0;MQRankSum=0.921;QD=30.54;ReadPosRankSum=-0.801;EFF=INTERGENIC(MODIFIER||||||||)	GT:AD:DP:GQ:MLPSAC:MLPSAF:PL		0	0	0	0	0	0	0	0	0	0	0	1	0	0	0	0	0	0	0	0	0	0	0	0	0	0	0	0	0	0	0	0	0	0	0	0	0	0	0	0
NC_009632	227034	.	G	GT	5698.72	.	AC=4;AF=0.027;AN=147;BaseQRankSum=0.474;DP=4725;FS=0.310;MLEAC=4;MLEAF=0.027;MQ=60.01;MQ0=0;MQRankSum=0.176;QD=32.97;RPA=1,2;RU=T;ReadPosRankSum=0.726;STR;EFF=INTERGENIC(MODIFIER||||||||)	GT:AD:DP:GQ:MLPSAC:MLPSAF:PL		0	0	0	0	0	0	0	0	0	0	0	0	0	0	0	0	0	0	0	0	0	0	0	0	0	0	0	0	0	0	0	0	0	0	0	0	0	0	0	0
NC_009632	227080	.	C	T	1432.81	.	AC=1;AF=6.803e-03;AN=147;BaseQRankSum=1.416;DP=4732;Dels=0.00;FS=0.639;HaplotypeScore=0.0000;MLEAC=1;MLEAF=6.803e-03;MQ=60.01;MQ0=0;MQRankSum=-1.425;QD=37.26;ReadPosRankSum=0.424;EFF=INTERGENIC(MODIFIER||||||||)	GT:AD:DP:GQ:MLPSAC:MLPSAF:PL		0	0	0	0	0	0	0	0	0	0	0	0	0	0	0	0	0	1	0	0	0	0	0	0	0	0	0	0	0	0	0	0	0	0	0	0	0	0	0	0
NC_009632	227459	.	A	G	1298.81	.	AC=1;AF=6.803e-03;AN=147;BaseQRankSum=-1.316;DP=4814;Dels=0.00;FS=0.000;HaplotypeScore=0.0000;MLEAC=1;MLEAF=6.803e-03;MQ=60.00;MQ0=0;MQRankSum=-0.649;QD=30.15;ReadPosRankSum=0.678;EFF=NON_SYNONYMOUS_CODING(MODERATE|MISSENSE|gTt/gCt|V444A|SaurJH1_0196|protein_coding|CODING|YP_001315345.1|1)	GT:AD:DP:GQ:MLPSAC:MLPSAF:PL		0	0	0	0	0	0	0	0	0	0	0	0	0	0	0	0	0	0	0	0	0	0	0	0	0	0	0	0	0	0	0	0	0	0	0	0	0	0	0	0
NC_009632	227627	.	T	C	3250.18	.	AC=2;AF=0.014;AN=147;BaseQRankSum=-0.825;DP=4771;Dels=0.00;FS=0.424;HaplotypeScore=0.0000;MLEAC=2;MLEAF=0.014;MQ=60.00;MQ0=0;MQRankSum=-0.023;QD=30.44;ReadPosRankSum=-0.977;EFF=NON_SYNONYMOUS_CODING(MODERATE|MISSENSE|cAt/cGt|H388R|SaurJH1_0196|protein_coding|CODING|YP_001315345.1|1)	GT:AD:DP:GQ:MLPSAC:MLPSAF:PL		0	0	0	0	0	0	0	0	0	0	0	0	0	0	0	0	0	0	0	0	0	0	0	0	0	0	0	0	0	0	0	0	0	0	0	0	0	0	0	0
NC_009632	227646	.	T	G	15351.8	.	AC=11;AF=0.075;AN=147;BaseQRankSum=-1.150;DP=4765;Dels=0.00;FS=1.570;HaplotypeScore=0.0000;MLEAC=11;MLEAF=0.075;MQ=60.00;MQ0=0;MQRankSum=-0.222;QD=27.67;ReadPosRankSum=-0.256;EFF=NON_SYNONYMOUS_CODING(MODERATE|MISSENSE|Aaa/Caa|K382Q|SaurJH1_0196|protein_coding|CODING|YP_001315345.1|1)	GT:AD:DP:GQ:MLPSAC:MLPSAF:PL		0	0	0	0	0	0	0	0	0	0	0	0	0	0	0	0	0	0	0	0	0	0	0	0	0	0	0	0	0	0	0	0	0	0	0	0	0	0	0	0
NC_009632	227851	.	G	A	1056.18	.	AC=2;AF=0.014;AN=147;BaseQRankSum=0.818;DP=4862;Dels=0.00;FS=0.739;HaplotypeScore=0.0000;MLEAC=2;MLEAF=0.014;MQ=60.00;MQ0=0;MQRankSum=1.382;QD=25.71;ReadPosRankSum=1.054;EFF=SYNONYMOUS_CODING(LOW|SILENT|gtC/gtT|V313|SaurJH1_0196|protein_coding|CODING|YP_001315345.1|1)	GT:AD:DP:GQ:MLPSAC:MLPSAF:PL		0	0	0	0	0	0	0	0	0	0	0	0	0	0	0	0	0	0	0	0	0	0	0	0	0	0	0	0	0	0	0	0	1	1	0	0	0	0	0	0
NC_009632	227857	.	G	A	72.19	.	AC=2;AF=0.014;AN=147;BaseQRankSum=0.418;DP=4823;Dels=0.00;FS=2.052;HaplotypeScore=0.0000;MLEAC=2;MLEAF=0.014;MQ=60.00;MQ0=0;MQRankSum=0.259;QD=24.06;ReadPosRankSum=-2.755;EFF=SYNONYMOUS_CODING(LOW|SILENT|ggC/ggT|G311|SaurJH1_0196|protein_coding|CODING|YP_001315345.1|1)	GT:AD:DP:GQ:MLPSAC:MLPSAF:PL		0	0	0	0	0	0	0	0	0	0	0	0	0	0	0	0	0	0	0	0	0	0	0	0	0	0	0	0	0	0	0	0	1	1	0	0	0	0	0	0
NC_009632	227947	.	G	A	1880.87	.	AC=1;AF=6.897e-03;AN=145;BaseQRankSum=-0.138;DP=4821;Dels=0.00;FS=1.190;HaplotypeScore=0.0000;MLEAC=1;MLEAF=6.897e-03;MQ=60.00;MQ0=0;MQRankSum=0.139;QD=26.16;ReadPosRankSum=-0.414;EFF=SYNONYMOUS_CODING(LOW|SILENT|cgC/cgT|R281|SaurJH1_0196|protein_coding|CODING|YP_001315345.1|1)	GT:AD:DP:GQ:MLPSAC:MLPSAF:PL		0	0	0	0	0	0	0	0	0	0	0	0	0	0	0	0	0	0	0	0	0	0	0	0	0	0	0	0	0	0	0	0	.	.	0	0	0	0	0	0
NC_009632	228051	.	G	A	1746.87	.	AC=1;AF=6.897e-03;AN=145;BaseQRankSum=1.336;DP=4707;Dels=0.00;FS=1.975;HaplotypeScore=0.0000;MLEAC=1;MLEAF=6.897e-03;MQ=60.00;MQ0=0;MQRankSum=0.476;QD=25.72;ReadPosRankSum=-0.041;EFF=NON_SYNONYMOUS_CODING(MODERATE|MISSENSE|Cca/Tca|P247S|SaurJH1_0196|protein_coding|CODING|YP_001315345.1|1)	GT:AD:DP:GQ:MLPSAC:MLPSAF:PL		1	0	0	0	0	0	0	0	0	0	0	0	0	0	0	0	0	0	0	0	0	0	0	0	0	0	0	0	0	0	0	0	.	.	0	0	0	0	0	0
NC_009632	228073	.	C	T	13706.3	.	AC=10;AF=0.069;AN=145;BaseQRankSum=-0.832;DP=4684;Dels=0.00;FS=0.208;HaplotypeScore=0.0000;MLEAC=10;MLEAF=0.069;MQ=60.00;MQ0=0;MQRankSum=0.040;QD=30.62;ReadPosRankSum=-1.264;EFF=SYNONYMOUS_CODING(LOW|SILENT|acG/acA|T239|SaurJH1_0196|protein_coding|CODING|YP_001315345.1|1)	GT:AD:DP:GQ:MLPSAC:MLPSAF:PL		0	0	0	0	0	0	0	0	0	0	0	0	0	0	0	0	0	0	0	0	0	0	0	0	0	0	0	0	0	0	0	0	.	.	0	0	0	0	0	0
NC_009632	228271	.	C	G	4756.51	.	AC=3;AF=0.021;AN=145;BaseQRankSum=-1.652;DP=4707;Dels=0.00;FS=4.794;HaplotypeScore=0.0000;MLEAC=3;MLEAF=0.021;MQ=60.00;MQ0=0;MQRankSum=-1.684;QD=29.63;ReadPosRankSum=-1.497;EFF=NON_SYNONYMOUS_CODING(MODERATE|MISSENSE|aaG/aaC|K173N|SaurJH1_0196|protein_coding|CODING|YP_001315345.1|1)	GT:AD:DP:GQ:MLPSAC:MLPSAF:PL		0	0	0	0	0	0	0	0	0	0	0	0	0	0	0	0	0	0	0	0	0	0	0	0	0	0	0	0	0	0	0	0	.	.	0	0	0	0	0	0
NC_009632	228308	.	C	T	1477.87	.	AC=1;AF=6.897e-03;AN=145;BaseQRankSum=-0.619;DP=4708;Dels=0.00;FS=5.125;HaplotypeScore=0.0000;MLEAC=1;MLEAF=6.897e-03;MQ=60.00;MQ0=0;MQRankSum=-1.458;QD=32.88;ReadPosRankSum=-0.903;EFF=NON_SYNONYMOUS_CODING(MODERATE|MISSENSE|cGt/cAt|R161H|SaurJH1_0196|protein_coding|CODING|YP_001315345.1|1)	GT:AD:DP:GQ:MLPSAC:MLPSAF:PL		0	0	0	0	0	0	0	0	0	0	0	0	0	0	0	0	0	0	0	0	1	0	0	0	0	0	0	0	0	0	0	0	.	.	0	0	0	0	0	0
NC_009632	228441	.	C	A	1253.87	.	AC=1;AF=6.897e-03;AN=145;BaseQRankSum=0.083;DP=4701;Dels=0.00;FS=3.339;HaplotypeScore=0.0000;MLEAC=1;MLEAF=6.897e-03;MQ=60.00;MQ0=0;MQRankSum=0.200;QD=30.39;ReadPosRankSum=-0.975;EFF=NON_SYNONYMOUS_CODING(MODERATE|MISSENSE|Gta/Tta|V117L|SaurJH1_0196|protein_coding|CODING|YP_001315345.1|1)	GT:AD:DP:GQ:MLPSAC:MLPSAF:PL		1	0	0	0	0	0	0	0	0	0	0	0	0	0	0	0	0	0	0	0	0	0	0	0	0	0	0	0	0	0	0	0	.	.	0	0	0	0	0	0
NC_009632	228652	.	T	C	116.19	.	AC=2;AF=0.014;AN=147;BaseQRankSum=-1.735;DP=4639;Dels=0.00;FS=9.035;HaplotypeScore=0.0000;MLEAC=2;MLEAF=0.014;MQ=60.00;MQ0=0;MQRankSum=-0.614;QD=29.05;ReadPosRankSum=-3.138;EFF=SYNONYMOUS_CODING(LOW|SILENT|ggA/ggG|G46|SaurJH1_0196|protein_coding|CODING|YP_001315345.1|1)	GT:AD:DP:GQ:MLPSAC:MLPSAF:PL		0	0	0	0	0	0	0	0	0	0	0	0	0	0	0	0	0	0	0	0	0	0	0	0	0	0	0	0	0	0	0	0	1	1	0	0	0	0	0	0
NC_009632	228658	.	T	C	1235.18	.	AC=2;AF=0.014;AN=147;BaseQRankSum=-0.317;DP=4638;Dels=0.00;FS=2.364;HaplotypeScore=0.0000;MLEAC=2;MLEAF=0.014;MQ=60.00;MQ0=0;MQRankSum=-0.450;QD=29.58;ReadPosRankSum=-7.191;EFF=SYNONYMOUS_CODING(LOW|SILENT|ggA/ggG|G44|SaurJH1_0196|protein_coding|CODING|YP_001315345.1|1)	GT:AD:DP:GQ:MLPSAC:MLPSAF:PL		0	0	0	0	0	0	0	0	0	0	0	0	0	0	0	0	0	0	0	0	0	0	0	0	0	0	0	0	0	0	0	0	1	1	0	0	0	0	0	0
NC_009632	229046	.	G	T	6964.21	.	AC=5;AF=0.034;AN=147;BaseQRankSum=-0.558;DP=4728;Dels=0.00;FS=2.852;HaplotypeScore=0.0000;MLEAC=5;MLEAF=0.034;MQ=60.00;MQ0=0;MQRankSum=-0.316;QD=30.42;ReadPosRankSum=-1.903;EFF=STOP_GAINED(HIGH|NONSENSE|Gaa/Taa|E57*|SaurJH1_0197|protein_coding|CODING|YP_001315346.1|1|WARNING_TRANSCRIPT_NO_START_CODON)	GT:AD:DP:GQ:MLPSAC:MLPSAF:PL		0	0	0	0	0	0	0	0	0	0	0	0	0	0	0	0	0	0	0	0	0	0	0	0	0	0	0	0	0	0	0	0	0	0	0	0	0	0	0	0
NC_009632	229067	.	C	T	1567.81	.	AC=1;AF=6.803e-03;AN=147;BaseQRankSum=0.243;DP=4735;Dels=0.00;FS=1.307;HaplotypeScore=0.0000;MLEAC=1;MLEAF=6.803e-03;MQ=60.00;MQ0=0;MQRankSum=0.003;QD=27.59;ReadPosRankSum=-0.525;EFF=STOP_GAINED(HIGH|NONSENSE|Caa/Taa|Q64*|SaurJH1_0197|protein_coding|CODING|YP_001315346.1|1|WARNING_TRANSCRIPT_NO_START_CODON)	GT:AD:DP:GQ:MLPSAC:MLPSAF:PL		0	0	0	0	0	0	0	0	0	0	0	0	0	0	0	0	0	0	0	0	0	0	0	0	0	0	0	0	0	0	0	0	0	0	0	0	0	0	0	0
NC_009632	229283	.	C	T	1612.81	.	AC=1;AF=6.803e-03;AN=147;BaseQRankSum=-0.328;DP=4714;Dels=0.00;FS=2.918;HaplotypeScore=0.0000;MLEAC=1;MLEAF=6.803e-03;MQ=60.00;MQ0=0;MQRankSum=-0.010;QD=30.97;ReadPosRankSum=1.140;EFF=NON_SYNONYMOUS_CODING(MODERATE|MISSENSE|Cca/Tca|P136S|SaurJH1_0197|protein_coding|CODING|YP_001315346.1|1|WARNING_TRANSCRIPT_NO_START_CODON)	GT:AD:DP:GQ:MLPSAC:MLPSAF:PL		0	0	0	0	0	1	0	0	0	0	0	0	0	0	0	0	0	0	0	0	0	0	0	0	0	0	0	0	0	0	0	0	0	0	0	0	0	0	0	0
NC_009632	229413	.	C	A	1432.81	.	AC=1;AF=6.803e-03;AN=147;BaseQRankSum=0.383;DP=4695;Dels=0.00;FS=0.640;HaplotypeScore=0.0000;MLEAC=1;MLEAF=6.803e-03;MQ=60.00;MQ0=0;MQRankSum=0.187;QD=32.88;ReadPosRankSum=0.338;EFF=NON_SYNONYMOUS_CODING(MODERATE|MISSENSE|gCa/gAa|A179E|SaurJH1_0197|protein_coding|CODING|YP_001315346.1|1|WARNING_TRANSCRIPT_NO_START_CODON)	GT:AD:DP:GQ:MLPSAC:MLPSAF:PL		0	0	0	0	0	0	0	0	0	0	0	1	0	0	0	0	0	0	0	0	0	0	0	0	0	0	0	0	0	0	0	0	0	0	0	0	0	0	0	0
NC_009632	229547	.	A	G	1298.81	.	AC=1;AF=6.803e-03;AN=147;BaseQRankSum=-0.214;DP=4682;Dels=0.00;FS=6.976;HaplotypeScore=0.0000;MLEAC=1;MLEAF=6.803e-03;MQ=60.00;MQ0=0;MQRankSum=-1.591;QD=27.81;ReadPosRankSum=-0.849;EFF=NON_SYNONYMOUS_CODING(MODERATE|MISSENSE|Act/Gct|T224A|SaurJH1_0197|protein_coding|CODING|YP_001315346.1|1|WARNING_TRANSCRIPT_NO_START_CODON)	GT:AD:DP:GQ:MLPSAC:MLPSAF:PL		0	0	0	0	0	0	0	0	0	1	0	0	0	0	0	0	0	0	0	0	0	0	0	0	0	0	0	0	0	0	0	0	0	0	0	0	0	0	0	0
NC_009632	230404	.	A	G	1298.81	.	AC=1;AF=6.803e-03;AN=147;BaseQRankSum=-1.182;DP=4693;Dels=0.00;FS=7.001;HaplotypeScore=0.0000;MLEAC=1;MLEAF=6.803e-03;MQ=60.00;MQ0=0;MQRankSum=-0.971;QD=33.75;ReadPosRankSum=-0.093;EFF=NON_SYNONYMOUS_CODING(MODERATE|MISSENSE|Att/Gtt|I59V|SaurJH1_0198|protein_coding|CODING|YP_001315347.1|1)	GT:AD:DP:GQ:MLPSAC:MLPSAF:PL		0	0	0	0	0	0	0	0	0	1	0	0	0	0	0	0	0	0	0	0	0	0	0	0	0	0	0	0	0	0	0	0	0	0	0	0	0	0	0	0
NC_009632	230528	.	G	A	850.81	.	AC=1;AF=6.803e-03;AN=147;BaseQRankSum=0.003;DP=4801;Dels=0.00;FS=9.409;HaplotypeScore=0.0000;MLEAC=1;MLEAF=6.803e-03;MQ=60.00;MQ0=0;MQRankSum=-0.035;QD=28.44;ReadPosRankSum=0.513;EFF=NON_SYNONYMOUS_CODING(MODERATE|MISSENSE|cGt/cAt|R100H|SaurJH1_0198|protein_coding|CODING|YP_001315347.1|1)	GT:AD:DP:GQ:MLPSAC:MLPSAF:PL		0	0	0	0	0	0	0	0	1	0	0	0	0	0	0	0	0	0	0	0	0	0	0	0	0	0	0	0	0	0	0	0	0	0	0	0	0	0	0	0
NC_009632	231207	.	T	C	1432.81	.	AC=1;AF=6.803e-03;AN=147;BaseQRankSum=-1.611;DP=4726;Dels=0.00;FS=0.638;HaplotypeScore=0.0000;MLEAC=1;MLEAF=6.803e-03;MQ=60.00;MQ0=0;MQRankSum=-0.156;QD=29.54;ReadPosRankSum=0.361;EFF=SYNONYMOUS_CODING(LOW|SILENT|agT/agC|S326|SaurJH1_0198|protein_coding|CODING|YP_001315347.1|1)	GT:AD:DP:GQ:MLPSAC:MLPSAF:PL		0	0	0	1	0	0	0	0	0	0	0	0	0	0	0	0	0	0	0	0	0	0	0	0	0	0	0	0	0	0	0	0	0	0	0	0	0	0	0	0
NC_009632	231632	.	C	G	1567.81	.	AC=1;AF=6.803e-03;AN=147;BaseQRankSum=-1.209;DP=4829;Dels=0.00;FS=2.101;HaplotypeScore=0.0000;MLEAC=1;MLEAF=6.803e-03;MQ=60.00;MQ0=0;MQRankSum=0.925;QD=28.78;ReadPosRankSum=-0.644;EFF=NON_SYNONYMOUS_CODING(MODERATE|MISSENSE|Cca/Gca|P75A|SaurJH1_0199|protein_coding|CODING|YP_001315348.1|1|WARNING_TRANSCRIPT_NO_START_CODON)	GT:AD:DP:GQ:MLPSAC:MLPSAF:PL		0	0	0	0	0	0	0	0	0	0	0	0	0	0	0	0	0	0	0	0	0	0	0	0	0	0	0	0	0	0	0	0	0	0	0	0	0	0	0	0
NC_009632	231710	.	G	A	3340.18	.	AC=2;AF=0.014;AN=147;BaseQRankSum=1.248;DP=4826;Dels=0.00;FS=0.871;HaplotypeScore=0.0000;MLEAC=2;MLEAF=0.014;MQ=60.00;MQ0=0;MQRankSum=0.311;QD=30.12;ReadPosRankSum=0.835;EFF=NON_SYNONYMOUS_CODING(MODERATE|MISSENSE|Ggt/Agt|G101S|SaurJH1_0199|protein_coding|CODING|YP_001315348.1|1|WARNING_TRANSCRIPT_NO_START_CODON)	GT:AD:DP:GQ:MLPSAC:MLPSAF:PL		0	0	0	0	0	0	0	0	0	0	0	0	0	0	0	0	0	0	0	0	0	0	0	0	0	0	0	0	0	0	0	0	0	0	0	0	0	0	0	0
NC_009632	232029	.	T	TG	1007.76	.	AC=1;AF=6.803e-03;AN=147;BaseQRankSum=0.042;DP=4631;FS=0.744;MLEAC=1;MLEAF=6.803e-03;MQ=60.00;MQ0=0;MQRankSum=0.330;QD=30.12;RPA=1,2;RU=G;ReadPosRankSum=0.263;STR;EFF=FRAME_SHIFT(HIGH||gtg/gtGg|V207V?|SaurJH1_0199|protein_coding|CODING|YP_001315348.1|1|WARNING_TRANSCRIPT_NO_START_CODON)	GT:AD:DP:GQ:MLPSAC:MLPSAF:PL		0	0	0	0	0	0	0	0	0	0	0	0	0	0	0	0	0	0	0	0	0	0	0	0	0	0	0	0	0	0	0	0	0	0	0	0	0	0	0	0
NC_009632	232044	.	A	G	3116.18	.	AC=2;AF=0.014;AN=147;BaseQRankSum=-1.166;DP=4591;Dels=0.00;FS=9.221;HaplotypeScore=0.0000;MLEAC=2;MLEAF=0.014;MQ=60.00;MQ0=0;MQRankSum=0.357;QD=31.65;ReadPosRankSum=1.021;EFF=NON_SYNONYMOUS_CODING(MODERATE|MISSENSE|gAt/gGt|D212G|SaurJH1_0199|protein_coding|CODING|YP_001315348.1|1|WARNING_TRANSCRIPT_NO_START_CODON)	GT:AD:DP:GQ:MLPSAC:MLPSAF:PL		0	0	0	0	0	0	0	0	0	0	0	0	0	0	0	0	0	0	0	0	0	0	0	0	0	0	0	1	1	0	0	0	0	0	0	0	0	0	0	0
NC_009632	232613	.	A	G	1119.81	.	AC=1;AF=6.803e-03;AN=147;BaseQRankSum=-0.039;DP=4595;Dels=0.00;FS=3.603;HaplotypeScore=0.0000;MLEAC=1;MLEAF=6.803e-03;MQ=60.00;MQ0=0;MQRankSum=0.762;QD=32.45;ReadPosRankSum=0.806;EFF=NON_SYNONYMOUS_CODING(MODERATE|MISSENSE|Aaa/Gaa|K402E|SaurJH1_0199|protein_coding|CODING|YP_001315348.1|1|WARNING_TRANSCRIPT_NO_START_CODON)	GT:AD:DP:GQ:MLPSAC:MLPSAF:PL		0	0	0	0	0	0	0	0	0	0	0	0	0	0	0	0	0	0	0	0	0	0	0	0	0	0	0	0	0	0	0	0	0	1	0	0	0	0	0	0
NC_009632	232711	.	AAGTG	A	1983.76	.	AC=1;AF=6.803e-03;AN=147;BaseQRankSum=0.031;DP=4658;FS=0.717;MLEAC=1;MLEAF=6.803e-03;MQ=60.00;MQ0=0;MQRankSum=1.310;QD=16.53;ReadPosRankSum=2.402;EFF=FRAME_SHIFT(HIGH||agtggc/|SG435|SaurJH1_0199|protein_coding|CODING|YP_001315348.1|1|WARNING_TRANSCRIPT_NO_START_CODON)	GT:AD:DP:GQ:MLPSAC:MLPSAF:PL		0	0	0	0	0	0	0	0	0	0	0	0	0	0	0	0	0	0	1	0	0	0	0	0	0	0	0	0	0	0	0	0	0	0	0	0	0	0	0	0
NC_009632	233225	.	G	A	1477.81	.	AC=1;AF=6.803e-03;AN=147;BaseQRankSum=0.779;DP=4896;Dels=0.00;FS=0.000;HaplotypeScore=0.0000;MLEAC=1;MLEAF=6.803e-03;MQ=60.00;MQ0=0;MQRankSum=0.091;QD=30.04;ReadPosRankSum=-0.580;EFF=START_LOST(HIGH|MISSENSE|atG/atA|M1I|SaurJH1_0200|protein_coding|CODING|YP_001315349.1|1)	GT:AD:DP:GQ:MLPSAC:MLPSAF:PL		0	0	0	0	0	0	0	0	0	0	0	0	0	1	0	0	0	0	0	0	0	0	0	0	0	0	0	0	0	0	0	0	0	0	0	0	0	0	0	0
NC_009632	233333	.	C	T	22734.6	.	AC=16;AF=0.109;AN=147;BaseQRankSum=1.721;DP=4843;Dels=0.00;FS=3.154;HaplotypeScore=0.0000;MLEAC=16;MLEAF=0.109;MQ=60.00;MQ0=0;MQRankSum=0.629;QD=33.85;ReadPosRankSum=1.650;EFF=SYNONYMOUS_CODING(LOW|SILENT|ggC/ggT|G37|SaurJH1_0200|protein_coding|CODING|YP_001315349.1|1)	GT:AD:DP:GQ:MLPSAC:MLPSAF:PL		0	0	0	0	0	0	0	0	0	0	0	0	0	0	0	0	0	0	0	0	0	0	0	0	0	0	0	0	0	0	0	0	0	0	0	0	0	0	0	0
NC_009632	233478	.	C	T	1477.81	.	AC=1;AF=6.803e-03;AN=147;BaseQRankSum=0.686;DP=4739;Dels=0.00;FS=4.091;HaplotypeScore=0.0000;MLEAC=1;MLEAF=6.803e-03;MQ=60.00;MQ0=0;MQRankSum=1.354;QD=29.02;ReadPosRankSum=0.960;EFF=NON_SYNONYMOUS_CODING(MODERATE|MISSENSE|Cct/Tct|P86S|SaurJH1_0200|protein_coding|CODING|YP_001315349.1|1)	GT:AD:DP:GQ:MLPSAC:MLPSAF:PL		0	0	0	0	0	1	0	0	0	0	0	0	0	0	0	0	0	0	0	0	0	0	0	0	0	0	0	0	0	0	0	0	0	0	0	0	0	0	0	0
NC_009632	233717	.	A	G	1164.81	.	AC=1;AF=6.803e-03;AN=147;BaseQRankSum=1.118;DP=4660;Dels=0.00;FS=3.557;HaplotypeScore=0.0000;MLEAC=1;MLEAF=6.803e-03;MQ=60.00;MQ0=0;MQRankSum=0.810;QD=27.65;ReadPosRankSum=0.099;EFF=SYNONYMOUS_CODING(LOW|SILENT|gcA/gcG|A165|SaurJH1_0200|protein_coding|CODING|YP_001315349.1|1)	GT:AD:DP:GQ:MLPSAC:MLPSAF:PL		0	1	0	0	0	0	0	0	0	0	0	0	0	0	0	0	0	0	0	0	0	0	0	0	0	0	0	0	0	0	0	0	0	0	0	0	0	0	0	0
NC_009632	233799	.	C	T	24562.7	.	AC=17;AF=0.116;AN=147;BaseQRankSum=-0.831;DP=4658;Dels=0.00;FS=2.788;HaplotypeScore=0.0000;MLEAC=17;MLEAF=0.116;MQ=60.00;MQ0=0;MQRankSum=-0.473;QD=30.10;ReadPosRankSum=1.604;EFF=NON_SYNONYMOUS_CODING(MODERATE|MISSENSE|Ccc/Tcc|P193S|SaurJH1_0200|protein_coding|CODING|YP_001315349.1|1)	GT:AD:DP:GQ:MLPSAC:MLPSAF:PL		0	0	0	0	0	0	0	0	0	0	0	0	0	0	0	0	0	0	0	0	0	0	0	1	1	1	1	1	1	1	1	1	1	1	1	1	1	1	1	0
NC_009632	233984	.	C	G	1567.81	.	AC=1;AF=6.803e-03;AN=147;BaseQRankSum=0.567;DP=4765;Dels=0.00;FS=2.080;HaplotypeScore=0.0000;MLEAC=1;MLEAF=6.803e-03;MQ=60.00;MQ0=0;MQRankSum=0.634;QD=27.05;ReadPosRankSum=-0.588;EFF=NON_SYNONYMOUS_CODING(MODERATE|MISSENSE|gaC/gaG|D254E|SaurJH1_0200|protein_coding|CODING|YP_001315349.1|1)	GT:AD:DP:GQ:MLPSAC:MLPSAF:PL		0	0	0	0	0	0	0	1	0	0	0	0	0	0	0	0	0	0	0	0	0	0	0	0	0	0	0	0	0	0	0	0	0	0	0	0	0	0	0	0
NC_009632	234443	.	C	A	1522.81	.	AC=1;AF=6.803e-03;AN=147;BaseQRankSum=-0.675;DP=4688;Dels=0.00;FS=0.000;HaplotypeScore=0.0000;MLEAC=1;MLEAF=6.803e-03;MQ=60.00;MQ0=0;MQRankSum=2.001;QD=27.05;ReadPosRankSum=-0.301;EFF=SYNONYMOUS_CODING(LOW|SILENT|ggC/ggA|G407|SaurJH1_0200|protein_coding|CODING|YP_001315349.1|1)	GT:AD:DP:GQ:MLPSAC:MLPSAF:PL		0	0	0	0	0	0	0	0	0	0	0	0	0	0	0	0	0	0	0	0	0	0	0	0	0	0	0	0	0	0	0	0	0	0	0	0	0	0	0	0
NC_009632	234727	.	C	T	3026.18	.	AC=2;AF=0.014;AN=147;BaseQRankSum=0.297;DP=4738;Dels=0.00;FS=2.006;HaplotypeScore=0.0000;MLEAC=2;MLEAF=0.014;MQ=60.00;MQ0=0;MQRankSum=0.758;QD=39.36;ReadPosRankSum=0.691;EFF=NON_SYNONYMOUS_CODING(MODERATE|MISSENSE|gCa/gTa|A502V|SaurJH1_0200|protein_coding|CODING|YP_001315349.1|1)	GT:AD:DP:GQ:MLPSAC:MLPSAF:PL		0	0	0	0	0	0	0	0	0	0	0	0	0	0	0	0	0	0	0	0	0	0	0	0	0	0	0	0	0	0	0	0	0	0	0	0	0	0	0	0
NC_009632	235416	.	T	A	15710.8	.	AC=11;AF=0.075;AN=147;BaseQRankSum=0.278;DP=4664;Dels=0.00;FS=3.898;HaplotypeScore=0.0000;MLEAC=11;MLEAF=0.075;MQ=60.00;MQ0=0;MQRankSum=1.635;QD=31.12;ReadPosRankSum=0.300;EFF=INTERGENIC(MODIFIER||||||||)	GT:AD:DP:GQ:MLPSAC:MLPSAF:PL		0	0	0	0	0	0	0	0	0	0	0	0	0	0	0	0	0	0	0	0	0	0	0	0	0	0	0	0	0	0	0	0	0	0	0	0	0	0	0	0
NC_009632	235787	.	C	T	1074.81	.	AC=1;AF=6.803e-03;AN=147;BaseQRankSum=0.037;DP=4814;Dels=0.00;FS=1.614;HaplotypeScore=0.1700;MLEAC=1;MLEAF=6.803e-03;MQ=60.00;MQ0=0;MQRankSum=0.864;QD=23.51;ReadPosRankSum=1.261;EFF=NON_SYNONYMOUS_CODING(MODERATE|MISSENSE|Gat/Aat|D177N|SaurJH1_0201|protein_coding|CODING|YP_001315350.1|1)	GT:AD:DP:GQ:MLPSAC:MLPSAF:PL		0	0	0	0	0	0	0	0	0	0	0	0	0	0	0	0	0	0	0	0	0	0	0	0	0	0	0	0	0	0	0	0	0	0	0	0	0	0	0	0
NC_009632	235788	.	A	G	2892.18	.	AC=2;AF=0.014;AN=147;BaseQRankSum=1.391;DP=4817;Dels=0.00;FS=5.751;HaplotypeScore=0.1700;MLEAC=2;MLEAF=0.014;MQ=60.00;MQ0=0;MQRankSum=-1.616;QD=28.02;ReadPosRankSum=1.724;EFF=SYNONYMOUS_CODING(LOW|SILENT|caT/caC|H176|SaurJH1_0201|protein_coding|CODING|YP_001315350.1|1)	GT:AD:DP:GQ:MLPSAC:MLPSAF:PL		0	0	0	0	0	0	0	0	0	0	0	0	0	0	0	0	0	0	0	0	0	0	0	0	0	0	0	1	1	0	0	0	0	0	0	0	0	0	0	0
NC_009632	235834	.	C	A	940.81	.	AC=1;AF=6.803e-03;AN=147;BaseQRankSum=0.027;DP=4851;Dels=0.00;FS=0.794;HaplotypeScore=0.0000;MLEAC=1;MLEAF=6.803e-03;MQ=60.00;MQ0=0;MQRankSum=-1.374;QD=25.45;ReadPosRankSum=-2.099;EFF=NON_SYNONYMOUS_CODING(MODERATE|MISSENSE|gGt/gTt|G161V|SaurJH1_0201|protein_coding|CODING|YP_001315350.1|1)	GT:AD:DP:GQ:MLPSAC:MLPSAF:PL		0	0	0	0	0	0	0	0	0	0	0	0	0	0	0	0	0	0	0	0	0	0	0	0	0	0	0	0	0	0	0	0	0	0	0	0	0	0	0	0
NC_009632	236428	.	A	C	1209.84	.	AC=1;AF=6.849e-03;AN=146;BaseQRankSum=-0.298;DP=4597;Dels=0.00;FS=1.493;HaplotypeScore=0.0137;MLEAC=1;MLEAF=6.849e-03;MQ=60.00;MQ0=0;MQRankSum=0.495;QD=33.68;ReadPosRankSum=0.795;EFF=INTERGENIC(MODIFIER||||||||)	GT:AD:DP:GQ:MLPSAC:MLPSAF:PL		0	0	0	0	0	0	0	0	0	0	0	0	0	0	0	0	0	0	0	0	0	0	0	0	0	0	0	0	0	0	0	0	0	0	0	0	0	0	0	0
NC_009632	236527	.	C	T	1164.81	.	AC=1;AF=6.803e-03;AN=147;BaseQRankSum=0.729;DP=4641;Dels=0.00;FS=0.000;HaplotypeScore=0.0000;MLEAC=1;MLEAF=6.803e-03;MQ=60.00;MQ0=0;MQRankSum=0.698;QD=30.66;ReadPosRankSum=-1.364;EFF=NON_SYNONYMOUS_CODING(MODERATE|MISSENSE|Gaa/Aaa|E202K|SaurJH1_0202|protein_coding|CODING|YP_001315351.1|1)	GT:AD:DP:GQ:MLPSAC:MLPSAF:PL		0	0	0	0	0	0	0	0	0	0	0	0	0	0	0	0	0	0	0	0	0	0	0	0	1	0	0	0	0	0	0	0	0	0	0	0	0	0	0	0
NC_009632	236819	.	G	A	1164.81	.	AC=1;AF=6.803e-03;AN=147;BaseQRankSum=0.432;DP=4739;Dels=0.00;FS=3.549;HaplotypeScore=0.0000;MLEAC=1;MLEAF=6.803e-03;MQ=60.00;MQ0=0;MQRankSum=0.331;QD=33.45;ReadPosRankSum=-0.422;EFF=SYNONYMOUS_CODING(LOW|SILENT|ttC/ttT|F104|SaurJH1_0202|protein_coding|CODING|YP_001315351.1|1)	GT:AD:DP:GQ:MLPSAC:MLPSAF:PL		0	0	0	0	1	0	0	0	0	0	0	0	0	0	0	0	0	0	0	0	0	0	0	0	0	0	0	0	0	0	0	0	0	0	0	0	0	0	0	0
NC_009632	236943	.	AT	A	868.76	.	AC=1;AF=6.803e-03;AN=147;BaseQRankSum=-0.517;DP=4757;FS=2.646;MLEAC=1;MLEAF=6.803e-03;MQ=60.00;MQ0=0;MQRankSum=-0.306;QD=33.41;RPA=5,4;RU=T;ReadPosRankSum=-1.279;STR;EFF=FRAME_SHIFT(HIGH||atg/|M63|SaurJH1_0202|protein_coding|CODING|YP_001315351.1|1)	GT:AD:DP:GQ:MLPSAC:MLPSAF:PL		1	0	0	0	0	0	0	0	0	0	0	0	0	0	0	0	0	0	0	0	0	0	0	0	0	0	0	0	0	0	0	0	0	0	0	0	0	0	0	0
NC_009632	237201	.	A	G	4173.42	.	AC=3;AF=0.021;AN=146;BaseQRankSum=1.703;DP=4681;Dels=0.00;FS=3.887;HaplotypeScore=0.0000;MLEAC=3;MLEAF=0.021;MQ=60.00;MQ0=0;MQRankSum=-1.505;QD=28.85;ReadPosRankSum=-0.191;EFF=INTERGENIC(MODIFIER||||||||)	GT:AD:DP:GQ:MLPSAC:MLPSAF:PL		0	0	0	0	0	0	0	0	0	0	0	0	0	0	0	0	0	0	0	0	0	0	0	0	0	.	0	0	0	0	0	0	0	0	0	0	0	0	0	0
NC_009632	237267	.	G	A	3949.33	.	AC=3;AF=0.020;AN=147;BaseQRankSum=1.202;DP=4750;Dels=0.00;FS=11.557;HaplotypeScore=0.0000;MLEAC=3;MLEAF=0.020;MQ=60.00;MQ0=0;MQRankSum=-0.648;QD=30.42;ReadPosRankSum=0.409;EFF=INTERGENIC(MODIFIER||||||||)	GT:AD:DP:GQ:MLPSAC:MLPSAF:PL		0	0	0	0	0	0	0	0	0	0	0	0	0	0	0	0	0	0	0	0	0	0	0	0	0	0	0	0	0	0	0	0	0	0	0	0	0	0	0	0
NC_009632	237582	.	G	A	1209.81	.	AC=1;AF=6.803e-03;AN=147;BaseQRankSum=-1.290;DP=4631;Dels=0.00;FS=0.000;HaplotypeScore=0.0000;MLEAC=1;MLEAF=6.803e-03;MQ=60.00;MQ0=0;MQRankSum=0.005;QD=32.12;ReadPosRankSum=-0.322;EFF=NON_SYNONYMOUS_CODING(MODERATE|MISSENSE|Gca/Aca|A82T|SaurJH1_0203|protein_coding|CODING|YP_001315352.1|1)	GT:AD:DP:GQ:MLPSAC:MLPSAF:PL		0	0	0	0	0	0	0	0	0	0	0	0	0	0	0	0	0	0	0	0	0	0	0	0	0	0	0	0	0	0	0	0	0	0	0	0	0	0	0	0
NC_009632	238100	.	C	T	2848.18	.	AC=2;AF=0.014;AN=147;BaseQRankSum=-0.590;DP=4672;Dels=0.00;FS=5.831;HaplotypeScore=0.0000;MLEAC=2;MLEAF=0.014;MQ=60.00;MQ0=0;MQRankSum=0.190;QD=28.00;ReadPosRankSum=-0.005;EFF=INTERGENIC(MODIFIER||||||||)	GT:AD:DP:GQ:MLPSAC:MLPSAF:PL		0	0	0	0	0	0	0	0	0	0	0	0	0	0	0	0	0	0	0	0	0	0	0	0	0	0	0	0	0	0	0	0	0	0	0	0	0	0	0	0
NC_009632	238249	.	T	C	1612.81	.	AC=1;AF=6.803e-03;AN=147;BaseQRankSum=-0.057;DP=4719;Dels=0.00;FS=2.913;HaplotypeScore=0.0000;MLEAC=1;MLEAF=6.803e-03;MQ=60.00;MQ0=0;MQRankSum=1.702;QD=28.14;ReadPosRankSum=0.326;EFF=INTERGENIC(MODIFIER||||||||)	GT:AD:DP:GQ:MLPSAC:MLPSAF:PL		0	0	0	0	0	0	0	0	0	0	0	0	0	0	0	0	0	0	0	0	0	0	0	0	0	0	0	0	0	0	0	0	0	0	0	0	0	0	0	0
NC_009632	238951	.	C	T	1029.81	.	AC=1;AF=6.803e-03;AN=147;BaseQRankSum=-0.624;DP=4852;Dels=0.00;FS=0.764;HaplotypeScore=0.0000;MLEAC=1;MLEAF=6.803e-03;MQ=60.00;MQ0=0;MQRankSum=0.312;QD=27.71;ReadPosRankSum=0.953;EFF=SYNONYMOUS_CODING(LOW|SILENT|ggC/ggT|G217|SaurJH1_0204|protein_coding|CODING|YP_001315353.1|1)	GT:AD:DP:GQ:MLPSAC:MLPSAF:PL		0	0	0	0	0	0	0	0	0	0	0	0	0	0	0	0	0	0	0	0	0	0	0	0	0	0	0	0	0	0	0	0	0	0	0	0	0	0	0	0
NC_009632	239359	.	T	C	10013	.	AC=8;AF=0.054;AN=147;BaseQRankSum=-0.258;DP=4694;Dels=0.00;FS=3.822;HaplotypeScore=0.0000;MLEAC=8;MLEAF=0.054;MQ=60.00;MQ0=0;MQRankSum=1.174;QD=30.01;ReadPosRankSum=0.839;EFF=SYNONYMOUS_CODING(LOW|SILENT|tgT/tgC|C353|SaurJH1_0204|protein_coding|CODING|YP_001315353.1|1)	GT:AD:DP:GQ:MLPSAC:MLPSAF:PL		0	0	0	0	0	0	0	0	0	0	0	0	0	0	0	0	0	0	0	0	0	0	0	0	0	0	0	0	0	0	0	0	0	0	0	0	0	0	0	0
NC_009632	239415	.	C	T	1880.81	.	AC=1;AF=6.803e-03;AN=147;BaseQRankSum=-0.381;DP=4667;Dels=0.00;FS=2.662;HaplotypeScore=0.0000;MLEAC=1;MLEAF=6.803e-03;MQ=60.00;MQ0=0;MQRankSum=-0.170;QD=25.86;ReadPosRankSum=-1.747;EFF=NON_SYNONYMOUS_CODING(MODERATE|MISSENSE|tCt/tTt|S2F|SaurJH1_0205|protein_coding|CODING|YP_001315354.1|1)	GT:AD:DP:GQ:MLPSAC:MLPSAF:PL		0	0	0	0	0	0	0	0	0	0	0	0	0	0	0	0	0	0	0	0	0	0	0	0	0	0	0	0	0	0	0	0	0	0	0	0	0	0	0	0
NC_009632	239526	.	C	T	1253.81	.	AC=1;AF=6.803e-03;AN=147;BaseQRankSum=-0.610;DP=4705;Dels=0.00;FS=7.109;HaplotypeScore=0.0000;MLEAC=1;MLEAF=6.803e-03;MQ=60.00;MQ0=0;MQRankSum=1.045;QD=29.43;ReadPosRankSum=1.592;EFF=NON_SYNONYMOUS_CODING(MODERATE|MISSENSE|tCt/tTt|S39F|SaurJH1_0205|protein_coding|CODING|YP_001315354.1|1)	GT:AD:DP:GQ:MLPSAC:MLPSAF:PL		0	0	0	0	0	0	0	0	0	0	0	0	0	0	0	0	0	0	0	0	0	0	0	0	0	0	0	0	0	0	0	0	0	0	0	0	0	0	0	0
NC_009632	239611	.	T	TA	562.76	.	AC=1;AF=6.803e-03;AN=147;BaseQRankSum=-1.092;DP=4722;FS=3.018;MLEAC=1;MLEAF=6.803e-03;MQ=60.00;MQ0=0;MQRankSum=-1.802;QD=21.64;RPA=7,8;RU=A;ReadPosRankSum=0.398;STR;EFF=FRAME_SHIFT(HIGH||aaa/Aaaa|K68K?|SaurJH1_0205|protein_coding|CODING|YP_001315354.1|1)	GT:AD:DP:GQ:MLPSAC:MLPSAF:PL		0	0	0	0	0	0	0	0	0	0	0	0	0	0	0	0	0	0	0	0	0	0	0	0	0	0	0	0	0	0	0	0	0	0	0	0	0	0	0	0
NC_009632	239676	.	C	T	1432.81	.	AC=1;AF=6.803e-03;AN=147;BaseQRankSum=0.543;DP=4748;Dels=0.00;FS=6.526;HaplotypeScore=0.0000;MLEAC=1;MLEAF=6.803e-03;MQ=60.00;MQ0=0;MQRankSum=-1.176;QD=30.85;ReadPosRankSum=-1.364;EFF=NON_SYNONYMOUS_CODING(MODERATE|MISSENSE|tCg/tTg|S89L|SaurJH1_0205|protein_coding|CODING|YP_001315354.1|1)	GT:AD:DP:GQ:MLPSAC:MLPSAF:PL		0	0	0	0	0	0	0	0	0	0	0	0	0	0	0	0	0	0	0	0	0	0	0	0	0	0	0	0	0	0	0	0	0	0	0	0	0	0	0	0
NC_009632	240270	.	G	C	6442.77	.	AC=4;AF=0.027;AN=147;BaseQRankSum=0.348;DP=4696;Dels=0.00;FS=1.708;HaplotypeScore=0.0000;MLEAC=4;MLEAF=0.027;MQ=60.00;MQ0=0;MQRankSum=-0.268;QD=34.75;ReadPosRankSum=-1.155;EFF=NON_SYNONYMOUS_CODING(MODERATE|MISSENSE|gGa/gCa|G287A|SaurJH1_0205|protein_coding|CODING|YP_001315354.1|1)	GT:AD:DP:GQ:MLPSAC:MLPSAF:PL		0	0	0	0	0	0	0	0	0	0	0	0	0	0	0	0	0	0	0	0	0	0	0	0	0	0	0	0	0	0	0	0	0	0	0	0	0	0	0	0
NC_009632	240384	.	T	A	7099.21	.	AC=5;AF=0.034;AN=147;BaseQRankSum=0.679;DP=4848;Dels=0.00;FS=0.912;HaplotypeScore=0.0000;MLEAC=5;MLEAF=0.034;MQ=60.00;MQ0=0;MQRankSum=0.115;QD=25.16;ReadPosRankSum=0.097;EFF=NON_SYNONYMOUS_CODING(MODERATE|MISSENSE|cTg/cAg|L325Q|SaurJH1_0205|protein_coding|CODING|YP_001315354.1|1)	GT:AD:DP:GQ:MLPSAC:MLPSAF:PL		0	0	0	0	0	0	0	0	0	0	0	0	0	0	0	0	0	0	0	0	0	0	0	0	0	0	0	0	0	0	0	0	0	0	0	0	0	0	0	0
NC_009632	240932	.	C	A	1029.81	.	AC=1;AF=6.803e-03;AN=147;BaseQRankSum=0.304;DP=4699;Dels=0.00;FS=0.765;HaplotypeScore=0.0000;MLEAC=1;MLEAF=6.803e-03;MQ=60.00;MQ0=0;MQRankSum=0.004;QD=23.99;ReadPosRankSum=-1.295;EFF=NON_SYNONYMOUS_CODING(MODERATE|MISSENSE|gCa/gAa|A83E|SaurJH1_0206|protein_coding|CODING|YP_001315355.1|1)	GT:AD:DP:GQ:MLPSAC:MLPSAF:PL		0	0	0	0	0	0	0	0	0	0	0	0	0	0	0	0	0	0	0	0	0	0	0	0	0	0	0	0	0	0	0	0	0	0	0	0	0	0	0	0
NC_009632	241256	.	G	A	1522.81	.	AC=1;AF=6.803e-03;AN=147;BaseQRankSum=1.153;DP=4729;Dels=0.00;FS=0.620;HaplotypeScore=0.0000;MLEAC=1;MLEAF=6.803e-03;MQ=60.00;MQ0=0;MQRankSum=0.740;QD=30.36;ReadPosRankSum=0.455;EFF=STOP_GAINED(HIGH|NONSENSE|tGg/tAg|W191*|SaurJH1_0206|protein_coding|CODING|YP_001315355.1|1)	GT:AD:DP:GQ:MLPSAC:MLPSAF:PL		0	0	0	0	0	0	0	0	0	0	0	0	0	0	0	0	0	0	0	0	0	0	0	0	0	0	0	0	0	0	0	0	0	0	0	0	0	0	0	0
NC_009632	241364	.	C	T	4039.33	.	AC=3;AF=0.020;AN=147;BaseQRankSum=0.667;DP=4777;Dels=0.00;FS=4.629;HaplotypeScore=0.0000;MLEAC=3;MLEAF=0.020;MQ=60.00;MQ0=0;MQRankSum=0.311;QD=29.28;ReadPosRankSum=-0.854;EFF=NON_SYNONYMOUS_CODING(MODERATE|MISSENSE|aCt/aTt|T227I|SaurJH1_0206|protein_coding|CODING|YP_001315355.1|1)	GT:AD:DP:GQ:MLPSAC:MLPSAF:PL		0	0	0	0	0	0	0	0	0	0	0	0	0	0	0	0	0	0	0	0	0	0	0	0	0	0	0	0	0	0	0	0	0	0	0	0	0	0	0	0
NC_009632	242107	.	T	G	3071.18	.	AC=2;AF=0.014;AN=147;BaseQRankSum=-1.076;DP=4772;Dels=0.00;FS=0.437;HaplotypeScore=0.0000;MLEAC=2;MLEAF=0.014;MQ=60.00;MQ0=0;MQRankSum=-0.362;QD=27.14;ReadPosRankSum=-0.006;EFF=NON_SYNONYMOUS_CODING(MODERATE|MISSENSE|aaT/aaG|N51K|SaurJH1_0207|protein_coding|CODING|YP_001315356.1|1)	GT:AD:DP:GQ:MLPSAC:MLPSAF:PL		0	0	0	0	0	0	0	0	0	0	0	0	0	0	1	0	0	0	0	0	0	0	0	0	0	0	0	0	0	0	0	0	0	0	0	0	0	0	0	0
NC_009632	242276	.	G	T	3026.18	.	AC=2;AF=0.014;AN=147;BaseQRankSum=-0.503;DP=4667;Dels=0.00;FS=0.440;HaplotypeScore=0.0000;MLEAC=2;MLEAF=0.014;MQ=60.00;MQ0=0;MQRankSum=-1.593;QD=29.75;ReadPosRankSum=-0.466;EFF=NON_SYNONYMOUS_CODING(MODERATE|MISSENSE|Ggg/Tgg|G108W|SaurJH1_0207|protein_coding|CODING|YP_001315356.1|1)	GT:AD:DP:GQ:MLPSAC:MLPSAF:PL		0	0	0	0	0	0	0	0	0	0	1	1	0	0	0	0	0	0	0	0	0	0	0	0	0	0	0	0	0	0	0	0	0	0	0	0	0	0	0	0
NC_009632	242702	.	G	A	3815.33	.	AC=3;AF=0.020;AN=147;BaseQRankSum=-0.495;DP=4706;Dels=0.00;FS=2.858;HaplotypeScore=0.5918;MLEAC=3;MLEAF=0.020;MQ=60.00;MQ0=0;MQRankSum=0.061;QD=34.82;ReadPosRankSum=0.521;EFF=NON_SYNONYMOUS_CODING(MODERATE|MISSENSE|Gca/Aca|A250T|SaurJH1_0207|protein_coding|CODING|YP_001315356.1|1)	GT:AD:DP:GQ:MLPSAC:MLPSAF:PL		0	0	0	0	0	0	0	0	0	0	0	0	0	0	0	0	0	0	0	0	0	0	0	0	0	0	0	0	0	0	0	0	0	0	0	0	0	0	0	0
NC_009632	242703	.	C	G	7725.21	.	AC=5;AF=0.034;AN=147;BaseQRankSum=0.217;DP=4714;Dels=0.00;FS=1.910;HaplotypeScore=0.5918;MLEAC=5;MLEAF=0.034;MQ=60.00;MQ0=0;MQRankSum=1.090;QD=26.73;ReadPosRankSum=-0.348;EFF=NON_SYNONYMOUS_CODING(MODERATE|MISSENSE|gCa/gGa|A250G|SaurJH1_0207|protein_coding|CODING|YP_001315356.1|1)	GT:AD:DP:GQ:MLPSAC:MLPSAF:PL		0	0	0	0	0	0	0	0	0	0	0	0	0	0	0	0	0	0	0	0	0	0	0	0	0	0	0	0	0	0	0	0	0	0	0	0	0	0	0	0
NC_009632	242782	.	G	A	1477.81	.	AC=1;AF=6.803e-03;AN=147;BaseQRankSum=0.306;DP=4724;Dels=0.00;FS=3.055;HaplotypeScore=0.2313;MLEAC=1;MLEAF=6.803e-03;MQ=60.00;MQ0=0;MQRankSum=-1.465;QD=35.43;ReadPosRankSum=0.650;EFF=SYNONYMOUS_CODING(LOW|SILENT|gcG/gcA|A276|SaurJH1_0207|protein_coding|CODING|YP_001315356.1|1)	GT:AD:DP:GQ:MLPSAC:MLPSAF:PL		0	0	0	0	0	0	0	0	0	0	0	0	0	0	0	0	0	0	0	0	0	0	0	0	0	0	0	0	0	0	0	0	0	0	0	0	0	0	0	0
NC_009632	242789	.	G	A	4531.33	.	AC=3;AF=0.020;AN=147;BaseQRankSum=1.369;DP=4712;Dels=0.00;FS=5.626;HaplotypeScore=0.2245;MLEAC=3;MLEAF=0.020;MQ=60.00;MQ0=0;MQRankSum=1.095;QD=29.30;ReadPosRankSum=0.359;EFF=NON_SYNONYMOUS_CODING(MODERATE|MISSENSE|Ggt/Agt|G279S|SaurJH1_0207|protein_coding|CODING|YP_001315356.1|1)	GT:AD:DP:GQ:MLPSAC:MLPSAF:PL		0	0	0	0	0	0	0	0	0	0	0	0	0	0	0	0	0	0	0	0	0	0	0	0	0	0	0	0	0	0	0	0	0	0	0	0	0	0	0	0
NC_009632	242891	.	T	C	1119.81	.	AC=1;AF=6.803e-03;AN=147;BaseQRankSum=-0.386;DP=4713;Dels=0.00;FS=0.733;HaplotypeScore=0.0000;MLEAC=1;MLEAF=6.803e-03;MQ=60.00;MQ0=0;MQRankSum=0.837;QD=31.73;ReadPosRankSum=-0.595;EFF=SYNONYMOUS_CODING(LOW|SILENT|atT/atC|I9|SaurJH1_0208|protein_coding|CODING|YP_001315357.1|1)	GT:AD:DP:GQ:MLPSAC:MLPSAF:PL		0	0	0	0	0	0	0	1	0	0	0	0	0	0	0	0	0	0	0	0	0	0	0	0	0	0	0	0	0	0	0	0	0	0	0	0	0	0	0	0
NC_009632	243256	.	G	A	1298.81	.	AC=1;AF=6.803e-03;AN=147;BaseQRankSum=-0.292;DP=4722;Dels=0.00;FS=3.290;HaplotypeScore=0.0000;MLEAC=1;MLEAF=6.803e-03;MQ=60.00;MQ0=0;MQRankSum=-0.320;QD=25.35;ReadPosRankSum=-0.343;EFF=NON_SYNONYMOUS_CODING(MODERATE|MISSENSE|aGa/aAa|R131K|SaurJH1_0208|protein_coding|CODING|YP_001315357.1|1)	GT:AD:DP:GQ:MLPSAC:MLPSAF:PL		0	0	0	0	0	0	0	0	0	1	0	0	0	0	0	0	0	0	0	0	0	0	0	0	0	0	0	0	0	0	0	0	0	0	0	0	0	0	0	0
NC_009632	243513	.	G	A	2758.18	.	AC=2;AF=0.014;AN=147;BaseQRankSum=2.358;DP=4827;Dels=0.00;FS=0.459;HaplotypeScore=0.0000;MLEAC=2;MLEAF=0.014;MQ=60.00;MQ0=0;MQRankSum=-0.699;QD=26.87;ReadPosRankSum=0.733;EFF=NON_SYNONYMOUS_CODING(MODERATE|MISSENSE|Gca/Aca|A217T|SaurJH1_0208|protein_coding|CODING|YP_001315357.1|1)	GT:AD:DP:GQ:MLPSAC:MLPSAF:PL		0	0	0	0	0	0	0	0	0	0	0	0	0	0	0	0	0	0	0	0	0	0	0	0	0	0	0	0	0	0	0	0	0	0	0	0	0	0	0	0
NC_009632	243789	.	G	A	4889.33	.	AC=3;AF=0.020;AN=147;BaseQRankSum=-1.126;DP=4794;Dels=0.00;FS=1.988;HaplotypeScore=0.0000;MLEAC=3;MLEAF=0.020;MQ=60.00;MQ0=0;MQRankSum=0.045;QD=29.97;ReadPosRankSum=-0.859;EFF=NON_SYNONYMOUS_CODING(MODERATE|MISSENSE|Gtg/Atg|V309M|SaurJH1_0208|protein_coding|CODING|YP_001315357.1|1)	GT:AD:DP:GQ:MLPSAC:MLPSAF:PL		0	0	0	0	0	0	0	0	0	0	0	0	0	0	0	0	0	0	0	0	0	0	0	0	0	0	0	0	0	0	0	0	0	0	0	0	0	0	0	0
NC_009632	245310	.	C	T	5934.21	.	AC=5;AF=0.034;AN=147;BaseQRankSum=-1.870;DP=4772;Dels=0.00;FS=2.215;HaplotypeScore=0.0000;MLEAC=5;MLEAF=0.034;MQ=60.00;MQ0=0;MQRankSum=-0.582;QD=26.04;ReadPosRankSum=-0.227;EFF=NON_SYNONYMOUS_CODING(MODERATE|MISSENSE|Ccg/Tcg|P83S|SaurJH1_0210|protein_coding|CODING|YP_001315359.1|1)	GT:AD:DP:GQ:MLPSAC:MLPSAF:PL		0	0	0	0	0	0	0	0	0	0	0	0	0	0	0	0	0	0	0	0	0	0	0	0	0	0	0	0	0	0	0	0	0	0	0	0	0	0	0	0
NC_009632	245561	.	C	T	1432.81	.	AC=1;AF=6.803e-03;AN=147;BaseQRankSum=0.956;DP=4698;Dels=0.00;FS=4.116;HaplotypeScore=0.0000;MLEAC=1;MLEAF=6.803e-03;MQ=60.00;MQ0=0;MQRankSum=-0.286;QD=27.09;ReadPosRankSum=-1.407;EFF=SYNONYMOUS_CODING(LOW|SILENT|gcC/gcT|A166|SaurJH1_0210|protein_coding|CODING|YP_001315359.1|1)	GT:AD:DP:GQ:MLPSAC:MLPSAF:PL		0	0	0	0	0	0	0	0	0	0	0	0	0	0	0	0	0	0	0	0	0	0	0	0	0	0	0	0	0	0	0	0	0	0	0	0	0	0	0	0
NC_009632	245685	.	CCAATTGCTGCGAT	C	2924.76	.	AC=1;AF=6.803e-03;AN=147;BaseQRankSum=-0.071;DP=4682;FS=0.893;MLEAC=1;MLEAF=6.803e-03;MQ=60.00;MQ0=0;MQRankSum=-0.743;QD=9.00;ReadPosRankSum=1.050;EFF=FRAME_SHIFT(HIGH||ccaattgctgcgatt/|PIAAI208|SaurJH1_0210|protein_coding|CODING|YP_001315359.1|1)	GT:AD:DP:GQ:MLPSAC:MLPSAF:PL		0	0	0	0	0	0	0	0	0	0	0	0	0	0	0	0	0	0	0	0	0	0	0	0	0	0	0	0	0	0	0	0	0	0	0	0	0	0	0	0
NC_009632	245712	.	C	A	1253.81	.	AC=1;AF=6.803e-03;AN=147;BaseQRankSum=0.673;DP=4693;Dels=0.00;FS=3.394;HaplotypeScore=0.1973;MLEAC=1;MLEAF=6.803e-03;MQ=60.00;MQ0=0;MQRankSum=-0.290;QD=35.02;ReadPosRankSum=-0.097;EFF=NON_SYNONYMOUS_CODING(MODERATE|MISSENSE|Caa/Aaa|Q217K|SaurJH1_0210|protein_coding|CODING|YP_001315359.1|1)	GT:AD:DP:GQ:MLPSAC:MLPSAF:PL		0	0	0	0	0	0	0	0	0	0	0	0	0	0	0	0	0	0	0	0	0	0	0	0	0	0	0	0	0	0	0	0	0	0	0	0	0	0	0	0
NC_009632	245722	.	C	T	1388.81	.	AC=1;AF=6.803e-03;AN=147;BaseQRankSum=0.790;DP=4699;Dels=0.00;FS=0.657;HaplotypeScore=0.1768;MLEAC=1;MLEAF=6.803e-03;MQ=60.00;MQ0=0;MQRankSum=0.071;QD=27.22;ReadPosRankSum=0.051;EFF=NON_SYNONYMOUS_CODING(MODERATE|MISSENSE|gCa/gTa|A220V|SaurJH1_0210|protein_coding|CODING|YP_001315359.1|1)	GT:AD:DP:GQ:MLPSAC:MLPSAF:PL		0	0	0	0	0	0	0	0	0	0	0	0	0	0	0	0	0	0	0	0	0	0	0	0	0	0	0	0	0	0	0	0	0	0	0	0	0	0	0	0
NC_009632	246048	.	AGTCTGAAGTTT	A	4000.76	.	AC=1;AF=6.803e-03;AN=147;BaseQRankSum=-0.057;DP=4690;FS=0.000;MLEAC=1;MLEAF=6.803e-03;MQ=60.00;MQ0=0;MQRankSum=1.147;QD=8.27;ReadPosRankSum=3.458;EFF=INTERGENIC(MODIFIER||||||||)	GT:AD:DP:GQ:MLPSAC:MLPSAF:PL		0	0	0	0	0	0	0	0	0	0	0	0	0	0	0	0	0	0	0	0	0	0	0	0	0	0	0	0	0	0	0	0	0	0	0	0	0	0	0	0
NC_009632	246085	.	T	G	50091.3	.	AC=36;AF=0.245;AN=147;BaseQRankSum=-0.661;DP=4696;Dels=0.00;FS=1.990;HaplotypeScore=0.0000;MLEAC=36;MLEAF=0.245;MQ=60.00;MQ0=0;MQRankSum=-0.377;QD=35.08;ReadPosRankSum=0.738;EFF=INTERGENIC(MODIFIER||||||||)	GT:AD:DP:GQ:MLPSAC:MLPSAF:PL		0	0	0	0	0	1	1	1	1	1	1	1	1	1	1	1	1	1	1	1	1	1	1	1	1	1	1	1	1	1	1	1	1	1	1	1	1	1	1	0
NC_009632	246200	.	C	A	1522.81	.	AC=1;AF=6.803e-03;AN=147;BaseQRankSum=1.349;DP=4720;Dels=0.00;FS=0.000;HaplotypeScore=0.0000;MLEAC=1;MLEAF=6.803e-03;MQ=60.00;MQ0=0;MQRankSum=0.461;QD=29.36;ReadPosRankSum=-0.863;EFF=INTERGENIC(MODIFIER||||||||)	GT:AD:DP:GQ:MLPSAC:MLPSAF:PL		0	0	0	0	0	0	0	0	0	0	0	0	0	0	0	0	0	0	0	0	0	0	0	0	0	0	0	0	0	0	0	0	0	0	0	0	0	0	0	0
NC_009632	246686	.	C	T	1432.81	.	AC=1;AF=6.803e-03;AN=147;BaseQRankSum=0.469;DP=4698;Dels=0.00;FS=0.000;HaplotypeScore=0.0000;MLEAC=1;MLEAF=6.803e-03;MQ=60.00;MQ0=0;MQRankSum=-1.307;QD=28.70;ReadPosRankSum=0.920;EFF=NON_SYNONYMOUS_CODING(MODERATE|MISSENSE|Gca/Aca|A68T|SaurJH1_0211|protein_coding|CODING|YP_001315360.1|1)	GT:AD:DP:GQ:MLPSAC:MLPSAF:PL		0	0	0	0	0	0	0	0	1	0	0	0	0	0	0	0	0	0	0	0	0	0	0	0	0	0	0	0	0	0	0	0	0	0	0	0	0	0	0	0
NC_009632	246698	.	T	C	1567.81	.	AC=1;AF=6.803e-03;AN=147;BaseQRankSum=0.290;DP=4704;Dels=0.00;FS=4.935;HaplotypeScore=0.0000;MLEAC=1;MLEAF=6.803e-03;MQ=60.00;MQ0=0;MQRankSum=-0.237;QD=22.63;ReadPosRankSum=-0.187;EFF=NON_SYNONYMOUS_CODING(MODERATE|MISSENSE|Aca/Gca|T64A|SaurJH1_0211|protein_coding|CODING|YP_001315360.1|1)	GT:AD:DP:GQ:MLPSAC:MLPSAF:PL		0	0	0	0	0	0	0	0	0	0	0	0	0	0	0	0	0	0	0	0	0	0	0	0	0	0	0	0	0	0	0	0	0	0	0	0	0	0	0	0
NC_009632	246735	.	A	G	4650.77	.	AC=4;AF=0.027;AN=147;BaseQRankSum=0.083;DP=4678;Dels=0.00;FS=0.353;HaplotypeScore=0.0000;MLEAC=4;MLEAF=0.027;MQ=60.00;MQ0=0;MQRankSum=-0.005;QD=34.40;ReadPosRankSum=1.051;EFF=SYNONYMOUS_CODING(LOW|SILENT|taT/taC|Y51|SaurJH1_0211|protein_coding|CODING|YP_001315360.1|1)	GT:AD:DP:GQ:MLPSAC:MLPSAF:PL		0	0	0	0	0	0	0	0	0	0	0	0	0	0	0	0	0	0	0	0	0	0	0	0	0	0	0	0	0	0	0	0	0	0	0	0	0	0	0	0
NC_009632	246866	.	T	C	1164.81	.	AC=1;AF=6.803e-03;AN=147;BaseQRankSum=0.003;DP=4711;Dels=0.00;FS=4.728;HaplotypeScore=0.0000;MLEAC=1;MLEAF=6.803e-03;MQ=60.00;MQ0=0;MQRankSum=-0.451;QD=30.93;ReadPosRankSum=-0.160;EFF=NON_SYNONYMOUS_CODING(MODERATE|MISSENSE|Atc/Gtc|I8V|SaurJH1_0211|protein_coding|CODING|YP_001315360.1|1)	GT:AD:DP:GQ:MLPSAC:MLPSAF:PL		0	0	0	0	0	0	0	0	0	0	0	0	0	0	0	0	0	0	0	0	0	0	0	0	0	0	0	0	0	0	0	0	0	1	0	0	0	0	0	0
NC_009632	247125	.	CT	C	1013.76	.	AC=1;AF=6.803e-03;AN=147;BaseQRankSum=-0.140;DP=4725;FS=0.000;MLEAC=1;MLEAF=6.803e-03;MQ=60.03;MQ0=0;MQRankSum=-0.641;QD=32.70;RPA=6,5;RU=T;ReadPosRankSum=0.298;STR;EFF=FRAME_SHIFT(HIGH||ttt/|F3|uhpT|protein_coding|CODING|YP_001315361.1|1)	GT:AD:DP:GQ:MLPSAC:MLPSAF:PL		0	0	0	0	0	0	0	0	0	0	0	0	0	0	0	0	0	0	0	0	0	0	0	0	0	0	0	0	0	0	0	0	0	0	0	0	0	0	0	0
NC_009632	247144	.	AT	A	26816.3	.	AC=22;AF=0.150;AN=147;BaseQRankSum=0.170;DP=4693;FS=0.803;MLEAC=22;MLEAF=0.150;MQ=60.04;MQ0=0;MQRankSum=0.952;QD=31.93;RPA=2,1;RU=T;ReadPosRankSum=2.859;STR;EFF=FRAME_SHIFT(HIGH||att/|I9|uhpT|protein_coding|CODING|YP_001315361.1|1)	GT:AD:DP:GQ:MLPSAC:MLPSAF:PL		0	0	0	0	0	0	0	0	0	0	0	0	0	0	0	0	0	0	0	0	0	0	0	0	0	0	0	0	0	0	0	0	0	0	0	0	0	0	0	0
NC_009632	247146	.	T	C	2579.18	.	AC=2;AF=0.014;AN=147;BaseQRankSum=-0.238;DP=4679;Dels=0.00;FS=1.551;HaplotypeScore=3.9497;MLEAC=2;MLEAF=0.014;MQ=60.04;MQ0=0;MQRankSum=-0.263;QD=25.34;ReadPosRankSum=0.780;EFF=SYNONYMOUS_CODING(LOW|SILENT|atT/atC|I9|uhpT|protein_coding|CODING|YP_001315361.1|1)	GT:AD:DP:GQ:MLPSAC:MLPSAF:PL		0	0	0	0	0	0	0	0	0	0	0	0	0	0	0	0	0	0	0	0	0	0	0	0	0	0	0	0	0	0	0	0	0	0	0	0	0	0	0	0
NC_009632	247148	.	C	G	2489.18	.	AC=2;AF=0.014;AN=147;BaseQRankSum=0.347;DP=4682;Dels=0.00;FS=2.230;HaplotypeScore=3.9037;MLEAC=2;MLEAF=0.014;MQ=60.03;MQ0=0;MQRankSum=0.103;QD=29.88;ReadPosRankSum=1.355;EFF=NON_SYNONYMOUS_CODING(MODERATE|MISSENSE|cCg/cGg|P10R|uhpT|protein_coding|CODING|YP_001315361.1|1)	GT:AD:DP:GQ:MLPSAC:MLPSAF:PL		0	0	0	0	0	0	0	0	0	0	0	0	0	0	0	0	0	0	0	0	0	0	0	0	0	0	0	0	0	0	0	0	0	0	0	0	0	0	0	0
NC_009632	247149	.	G	A	2534.18	.	AC=2;AF=0.014;AN=147;BaseQRankSum=-0.185;DP=4684;Dels=0.00;FS=2.874;HaplotypeScore=3.8708;MLEAC=2;MLEAF=0.014;MQ=60.02;MQ0=0;MQRankSum=-0.894;QD=27.26;ReadPosRankSum=1.047;EFF=SYNONYMOUS_CODING(LOW|SILENT|ccG/ccA|P10|uhpT|protein_coding|CODING|YP_001315361.1|1)	GT:AD:DP:GQ:MLPSAC:MLPSAF:PL		0	0	0	0	0	0	0	0	0	0	0	0	0	0	0	0	0	0	0	0	0	0	0	0	0	0	0	0	0	0	0	0	0	0	0	0	0	0	0	0
NC_009632	247150	.	A	AT	901.76	.	AC=1;AF=6.803e-03;AN=147;BaseQRankSum=-0.249;DP=4686;FS=7.252;MLEAC=1;MLEAF=6.803e-03;MQ=60.02;MQ0=0;MQRankSum=0.594;QD=29.34;ReadPosRankSum=-0.223;EFF=FRAME_SHIFT(HIGH||aac/aTac|N11I?|uhpT|protein_coding|CODING|YP_001315361.1|1)	GT:AD:DP:GQ:MLPSAC:MLPSAF:PL		0	0	0	0	0	0	0	0	0	0	0	0	0	0	0	0	0	0	0	0	0	0	0	0	0	0	0	0	0	0	0	0	0	0	0	0	0	0	0	0
NC_009632	247768	.	G	A	6127.77	.	AC=4;AF=0.027;AN=147;BaseQRankSum=0.377;DP=4792;Dels=0.00;FS=2.620;HaplotypeScore=0.0000;MLEAC=4;MLEAF=0.027;MQ=60.00;MQ0=0;MQRankSum=-0.754;QD=29.16;ReadPosRankSum=0.142;EFF=NON_SYNONYMOUS_CODING(MODERATE|MISSENSE|Gaa/Aaa|E217K|uhpT|protein_coding|CODING|YP_001315361.1|1)	GT:AD:DP:GQ:MLPSAC:MLPSAF:PL		0	0	0	0	0	0	0	0	0	0	0	0	0	0	0	0	0	0	0	0	0	0	0	0	0	0	0	0	0	0	0	0	0	0	0	0	0	0	0	0
NC_009632	248019	.	C	CT	5029.16	.	AC=5;AF=0.034;AN=147;BaseQRankSum=1.527;DP=4710;FS=1.707;MLEAC=5;MLEAF=0.034;MQ=60.01;MQ0=0;MQRankSum=-0.530;QD=31.24;RPA=3,4;RU=T;ReadPosRankSum=2.036;STR;EFF=FRAME_SHIFT(HIGH||ttt/Tttt|F301F?|uhpT|protein_coding|CODING|YP_001315361.1|1)	GT:AD:DP:GQ:MLPSAC:MLPSAF:PL		0	0	0	0	0	0	0	0	0	0	0	0	0	0	0	0	0	0	0	0	0	0	0	0	0	0	0	0	0	0	0	0	0	0	0	0	0	0	0	0
NC_009632	248023	.	G	A	6471.21	.	AC=5;AF=0.034;AN=147;BaseQRankSum=0.232;DP=4715;Dels=0.00;FS=1.318;HaplotypeScore=0.0340;MLEAC=5;MLEAF=0.034;MQ=60.01;MQ0=0;MQRankSum=1.952;QD=27.23;ReadPosRankSum=3.122;EFF=NON_SYNONYMOUS_CODING(MODERATE|MISSENSE|Gaa/Aaa|E302K|uhpT|protein_coding|CODING|YP_001315361.1|1)	GT:AD:DP:GQ:MLPSAC:MLPSAF:PL		0	0	0	0	0	0	0	0	0	0	0	0	0	0	0	0	0	0	0	0	0	0	0	0	0	0	0	0	0	0	0	0	0	0	0	0	0	0	0	0
NC_009632	248164	.	A	G	1029.81	.	AC=1;AF=6.803e-03;AN=147;BaseQRankSum=-0.123;DP=4693;Dels=0.00;FS=13.981;HaplotypeScore=0.0000;MLEAC=1;MLEAF=6.803e-03;MQ=60.00;MQ0=0;MQRankSum=-1.404;QD=27.55;ReadPosRankSum=0.557;EFF=NON_SYNONYMOUS_CODING(MODERATE|MISSENSE|Atg/Gtg|M349V|uhpT|protein_coding|CODING|YP_001315361.1|1)	GT:AD:DP:GQ:MLPSAC:MLPSAF:PL		0	1	0	0	0	0	0	0	0	0	0	0	0	0	0	0	0	0	0	0	0	0	0	0	0	0	0	0	0	0	0	0	0	0	0	0	0	0	0	0
NC_009632	248979	.	C	T	1388.81	.	AC=1;AF=6.803e-03;AN=147;BaseQRankSum=0.656;DP=4668;Dels=0.00;FS=2.245;HaplotypeScore=0.0000;MLEAC=1;MLEAF=6.803e-03;MQ=60.00;MQ0=0;MQRankSum=-1.440;QD=31.27;ReadPosRankSum=-0.433;EFF=NON_SYNONYMOUS_CODING(MODERATE|MISSENSE|cGa/cAa|R213Q|SaurJH1_0213|protein_coding|CODING|YP_001315362.1|1)	GT:AD:DP:GQ:MLPSAC:MLPSAF:PL		0	0	0	0	0	0	0	0	0	0	0	0	0	0	0	0	0	0	0	0	0	0	0	0	0	0	0	0	0	0	0	0	0	0	0	0	0	0	0	0
NC_009632	249088	.	C	T	1522.81	.	AC=1;AF=6.803e-03;AN=147;BaseQRankSum=0.722;DP=4738;Dels=0.00;FS=2.107;HaplotypeScore=0.0000;MLEAC=1;MLEAF=6.803e-03;MQ=60.00;MQ0=0;MQRankSum=-1.194;QD=32.16;ReadPosRankSum=-0.580;EFF=NON_SYNONYMOUS_CODING(MODERATE|MISSENSE|Gat/Aat|D177N|SaurJH1_0213|protein_coding|CODING|YP_001315362.1|1)	GT:AD:DP:GQ:MLPSAC:MLPSAF:PL		0	0	0	0	0	0	0	0	0	0	0	0	0	0	0	0	0	0	0	0	0	0	0	0	0	0	0	0	0	0	0	0	0	0	0	0	0	0	0	0
NC_009632	249595	.	C	T	1567.81	.	AC=1;AF=6.803e-03;AN=147;BaseQRankSum=-0.257;DP=4724;Dels=0.00;FS=0.000;HaplotypeScore=0.0000;MLEAC=1;MLEAF=6.803e-03;MQ=60.00;MQ0=0;MQRankSum=0.649;QD=29.39;ReadPosRankSum=0.282;EFF=NON_SYNONYMOUS_CODING(MODERATE|MISSENSE|Gat/Aat|D8N|SaurJH1_0213|protein_coding|CODING|YP_001315362.1|1)	GT:AD:DP:GQ:MLPSAC:MLPSAF:PL		0	0	0	0	0	0	0	0	0	0	0	0	0	0	0	0	0	0	0	0	0	0	0	0	0	0	0	0	0	0	0	0	0	0	0	0	0	0	0	0
NC_009632	250132	.	G	A	940.81	.	AC=1;AF=6.803e-03;AN=147;BaseQRankSum=-0.371;DP=4696;Dels=0.00;FS=3.997;HaplotypeScore=0.0000;MLEAC=1;MLEAF=6.803e-03;MQ=60.00;MQ0=0;MQRankSum=-0.327;QD=24.73;ReadPosRankSum=-0.787;EFF=NON_SYNONYMOUS_CODING(MODERATE|MISSENSE|gCa/gTa|A345V|SaurJH1_0214|protein_coding|CODING|YP_001315363.1|1)	GT:AD:DP:GQ:MLPSAC:MLPSAF:PL		0	0	0	0	0	0	0	0	0	0	0	0	0	0	0	0	0	0	0	0	0	0	0	0	0	0	0	0	0	0	0	0	0	0	0	1	0	0	0	0
NC_009632	250578	.	C	T	1298.81	.	AC=1;AF=6.803e-03;AN=147;BaseQRankSum=-0.474;DP=4714;Dels=0.00;FS=0.000;HaplotypeScore=0.0000;MLEAC=1;MLEAF=6.803e-03;MQ=60.00;MQ0=0;MQRankSum=1.171;QD=30.83;ReadPosRankSum=0.171;EFF=NON_SYNONYMOUS_CODING(MODERATE|MISSENSE|atG/atA|M196I|SaurJH1_0214|protein_coding|CODING|YP_001315363.1|1)	GT:AD:DP:GQ:MLPSAC:MLPSAF:PL		0	0	0	0	0	0	0	0	0	0	0	0	0	0	0	0	0	0	0	0	0	0	0	1	0	0	0	0	0	0	0	0	0	0	0	0	0	0	0	0
NC_009632	250779	.	T	C	3340.18	.	AC=2;AF=0.014;AN=147;BaseQRankSum=0.600;DP=4743;Dels=0.00;FS=3.102;HaplotypeScore=0.0000;MLEAC=2;MLEAF=0.014;MQ=60.00;MQ0=0;MQRankSum=-0.317;QD=26.84;ReadPosRankSum=1.664;EFF=SYNONYMOUS_CODING(LOW|SILENT|ttA/ttG|L129|SaurJH1_0214|protein_coding|CODING|YP_001315363.1|1)	GT:AD:DP:GQ:MLPSAC:MLPSAF:PL		0	0	0	0	0	0	0	0	0	0	0	0	0	0	0	0	0	0	0	0	0	0	0	0	0	0	0	0	0	0	0	0	0	0	0	0	0	0	0	0
NC_009632	251191	.	G	A	1343.81	.	AC=1;AF=6.803e-03;AN=147;BaseQRankSum=-0.872;DP=4851;Dels=0.00;FS=4.307;HaplotypeScore=0.0000;MLEAC=1;MLEAF=6.803e-03;MQ=60.00;MQ0=0;MQRankSum=-0.101;QD=30.62;ReadPosRankSum=0.950;EFF=NON_SYNONYMOUS_CODING(MODERATE|MISSENSE|Cat/Tat|H314Y|SaurJH1_0215|protein_coding|CODING|YP_001315364.1|1)	GT:AD:DP:GQ:MLPSAC:MLPSAF:PL		0	0	0	0	0	0	0	0	0	0	0	0	0	0	0	0	0	0	0	0	0	0	0	0	0	0	0	0	0	0	0	0	0	0	0	0	0	0	0	0
NC_009632	251269	.	T	C	2892.18	.	AC=2;AF=0.014;AN=147;BaseQRankSum=-0.383;DP=4832;Dels=0.00;FS=0.450;HaplotypeScore=0.0000;MLEAC=2;MLEAF=0.014;MQ=60.00;MQ0=0;MQRankSum=-1.692;QD=30.09;ReadPosRankSum=-1.161;EFF=NON_SYNONYMOUS_CODING(MODERATE|MISSENSE|Agt/Ggt|S288G|SaurJH1_0215|protein_coding|CODING|YP_001315364.1|1)	GT:AD:DP:GQ:MLPSAC:MLPSAF:PL		0	0	0	0	0	0	0	0	0	0	0	0	0	0	0	0	0	0	0	0	0	0	0	0	0	0	0	0	0	0	0	0	0	0	0	0	0	0	0	0
NC_009632	251771	.	A	T	4307.33	.	AC=3;AF=0.020;AN=147;BaseQRankSum=0.351;DP=4756;Dels=0.00;FS=7.342;HaplotypeScore=0.0000;MLEAC=3;MLEAF=0.020;MQ=60.00;MQ0=0;MQRankSum=-0.284;QD=29.39;ReadPosRankSum=-1.311;EFF=SYNONYMOUS_CODING(LOW|SILENT|gtT/gtA|V120|SaurJH1_0215|protein_coding|CODING|YP_001315364.1|1)	GT:AD:DP:GQ:MLPSAC:MLPSAF:PL		0	0	0	0	0	0	0	0	0	0	0	0	0	0	0	0	0	0	0	0	0	0	0	0	0	0	0	0	0	0	0	0	0	0	0	0	0	0	0	0
NC_009632	251811	.	G	A	1567.81	.	AC=1;AF=6.803e-03;AN=147;BaseQRankSum=1.297;DP=4758;Dels=0.00;FS=0.000;HaplotypeScore=0.0000;MLEAC=1;MLEAF=6.803e-03;MQ=60.00;MQ0=0;MQRankSum=0.990;QD=24.69;ReadPosRankSum=-0.615;EFF=NON_SYNONYMOUS_CODING(MODERATE|MISSENSE|aCa/aTa|T107I|SaurJH1_0215|protein_coding|CODING|YP_001315364.1|1)	GT:AD:DP:GQ:MLPSAC:MLPSAF:PL		0	0	0	0	0	0	0	0	0	0	0	0	0	0	0	0	0	0	0	0	0	0	0	0	0	0	0	0	0	0	0	0	0	0	0	0	0	0	0	0
NC_009632	251970	.	T	C	1343.81	.	AC=1;AF=6.803e-03;AN=147;BaseQRankSum=-0.213;DP=4783;Dels=0.00;FS=1.422;HaplotypeScore=0.2109;MLEAC=1;MLEAF=6.803e-03;MQ=60.00;MQ0=0;MQRankSum=-0.970;QD=30.33;ReadPosRankSum=0.146;EFF=NON_SYNONYMOUS_CODING(MODERATE|MISSENSE|cAt/cGt|H54R|SaurJH1_0215|protein_coding|CODING|YP_001315364.1|1)	GT:AD:DP:GQ:MLPSAC:MLPSAF:PL		0	0	0	0	0	0	0	1	0	0	0	0	0	0	0	0	0	0	0	0	0	0	0	0	0	0	0	0	0	0	0	0	0	0	0	0	0	0	0	0
NC_009632	251972	.	C	A	6740.21	.	AC=5;AF=0.034;AN=147;BaseQRankSum=1.647;DP=4773;Dels=0.00;FS=2.054;HaplotypeScore=0.2041;MLEAC=5;MLEAF=0.034;MQ=60.00;MQ0=0;MQRankSum=-0.079;QD=29.93;ReadPosRankSum=1.586;EFF=NON_SYNONYMOUS_CODING(MODERATE|MISSENSE|gaG/gaT|E53D|SaurJH1_0215|protein_coding|CODING|YP_001315364.1|1)	GT:AD:DP:GQ:MLPSAC:MLPSAF:PL		0	0	0	0	0	0	0	0	0	0	0	0	0	0	0	0	0	0	0	0	0	0	0	0	0	0	0	0	0	0	0	0	0	0	0	0	0	0	0	0
NC_009632	252163	.	C	A	43983.6	.	AC=31;AF=0.211;AN=147;BaseQRankSum=0.708;DP=4691;Dels=0.00;FS=10.988;HaplotypeScore=0.0000;MLEAC=31;MLEAF=0.211;MQ=60.00;MQ0=0;MQRankSum=0.406;QD=34.61;ReadPosRankSum=-1.761;EFF=INTERGENIC(MODIFIER||||||||)	GT:AD:DP:GQ:MLPSAC:MLPSAF:PL		0	0	0	0	0	0	0	0	0	0	1	1	1	1	1	1	1	1	1	1	1	1	1	1	1	1	1	1	1	1	1	1	1	1	1	1	1	1	1	0
NC_009632	252261	.	A	C	1791.81	.	AC=1;AF=6.803e-03;AN=147;BaseQRankSum=0.412;DP=4670;Dels=0.00;FS=4.590;HaplotypeScore=0.0000;MLEAC=1;MLEAF=6.803e-03;MQ=60.00;MQ0=0;MQRankSum=-0.295;QD=27.28;ReadPosRankSum=-0.297;EFF=INTERGENIC(MODIFIER||||||||)	GT:AD:DP:GQ:MLPSAC:MLPSAF:PL		0	0	0	0	0	0	0	0	0	1	0	0	0	0	0	0	0	0	0	0	0	0	0	0	0	0	0	0	0	0	0	0	0	0	0	0	0	0	0	0
NC_009632	252504	.	T	C	1477.81	.	AC=1;AF=6.803e-03;AN=147;BaseQRankSum=-1.493;DP=4753;Dels=0.00;FS=0.000;HaplotypeScore=0.0000;MLEAC=1;MLEAF=6.803e-03;MQ=60.00;MQ0=0;MQRankSum=-2.074;QD=26.63;ReadPosRankSum=-0.657;EFF=INTERGENIC(MODIFIER||||||||)	GT:AD:DP:GQ:MLPSAC:MLPSAF:PL		0	0	0	0	0	0	0	0	0	0	0	0	0	0	0	0	0	0	0	0	0	0	0	0	0	0	0	0	0	0	0	0	0	0	0	0	0	0	0	0
NC_009632	252550	.	C	T	1298.81	.	AC=1;AF=6.803e-03;AN=147;BaseQRankSum=0.210;DP=4777;Dels=0.00;FS=3.323;HaplotypeScore=0.0000;MLEAC=1;MLEAF=6.803e-03;MQ=60.00;MQ0=0;MQRankSum=-0.588;QD=34.45;ReadPosRankSum=0.749;EFF=INTERGENIC(MODIFIER||||||||)	GT:AD:DP:GQ:MLPSAC:MLPSAF:PL		0	0	0	0	0	0	0	0	0	0	0	0	0	0	0	0	0	0	0	0	0	0	0	0	0	0	0	0	0	0	0	0	0	0	0	0	0	0	0	0
NC_009632	252561	.	T	C	1343.81	.	AC=1;AF=6.803e-03;AN=147;BaseQRankSum=-0.926;DP=4756;Dels=0.00;FS=4.338;HaplotypeScore=0.0000;MLEAC=1;MLEAF=6.803e-03;MQ=60.00;MQ0=0;MQRankSum=0.088;QD=33.22;ReadPosRankSum=-0.871;EFF=INTERGENIC(MODIFIER||||||||)	GT:AD:DP:GQ:MLPSAC:MLPSAF:PL		0	0	0	0	0	1	0	0	0	0	0	0	0	0	0	0	0	0	0	0	0	0	0	0	0	0	0	0	0	0	0	0	0	0	0	0	0	0	0	0
NC_009632	252654	.	T	C	1925.81	.	AC=1;AF=6.803e-03;AN=147;BaseQRankSum=0.876;DP=4920;Dels=0.00;FS=3.457;HaplotypeScore=0.0000;MLEAC=1;MLEAF=6.803e-03;MQ=60.00;MQ0=0;MQRankSum=0.684;QD=28.82;ReadPosRankSum=0.392;EFF=INTERGENIC(MODIFIER||||||||)	GT:AD:DP:GQ:MLPSAC:MLPSAF:PL		0	0	0	0	0	0	0	0	0	0	0	0	0	0	0	0	0	0	0	0	0	0	0	0	0	0	0	0	0	0	0	0	0	0	0	0	0	0	0	0
NC_009632	252688	.	C	T	1209.81	.	AC=1;AF=6.803e-03;AN=147;BaseQRankSum=-0.426;DP=4937;Dels=0.00;FS=12.461;HaplotypeScore=0.0000;MLEAC=1;MLEAF=6.803e-03;MQ=60.00;MQ0=0;MQRankSum=0.375;QD=31.49;ReadPosRankSum=-0.031;EFF=INTERGENIC(MODIFIER||||||||)	GT:AD:DP:GQ:MLPSAC:MLPSAF:PL		0	0	0	0	0	0	0	0	0	0	0	0	0	0	0	0	0	0	0	0	0	0	0	0	0	0	0	0	0	0	0	0	0	0	0	0	0	0	0	0
NC_009632	253314	.	C	G	1612.81	.	AC=1;AF=6.803e-03;AN=147;BaseQRankSum=0.217;DP=4799;Dels=0.00;FS=3.843;HaplotypeScore=0.0000;MLEAC=1;MLEAF=6.803e-03;MQ=60.00;MQ0=0;MQRankSum=1.012;QD=35.34;ReadPosRankSum=-0.583;EFF=NON_SYNONYMOUS_CODING(MODERATE|MISSENSE|caC/caG|H199Q|SaurJH1_0216|protein_coding|CODING|YP_001315365.1|1)	GT:AD:DP:GQ:MLPSAC:MLPSAF:PL		0	0	0	0	0	0	0	0	0	0	0	0	0	0	0	0	0	0	0	0	0	0	0	0	0	0	0	0	0	0	0	0	0	0	0	0	0	0	0	0
NC_009632	253544	.	C	T	940.81	.	AC=1;AF=6.803e-03;AN=147;BaseQRankSum=0.554;DP=4778;Dels=0.00;FS=0.000;HaplotypeScore=0.0000;MLEAC=1;MLEAF=6.803e-03;MQ=60.00;MQ0=0;MQRankSum=0.374;QD=26.94;ReadPosRankSum=-1.052;EFF=NON_SYNONYMOUS_CODING(MODERATE|MISSENSE|tCa/tTa|S276L|SaurJH1_0216|protein_coding|CODING|YP_001315365.1|1)	GT:AD:DP:GQ:MLPSAC:MLPSAF:PL		0	0	0	0	0	0	0	0	0	0	0	0	0	0	0	0	0	0	0	0	0	0	0	0	0	0	0	0	0	0	0	0	0	0	0	0	0	0	0	0
NC_009632	254165	.	G	A	1253.81	.	AC=1;AF=6.803e-03;AN=147;BaseQRankSum=1.411;DP=4655;Dels=0.00;FS=3.402;HaplotypeScore=0.0000;MLEAC=1;MLEAF=6.803e-03;MQ=60.00;MQ0=0;MQRankSum=0.858;QD=27.25;ReadPosRankSum=0.428;EFF=NON_SYNONYMOUS_CODING(MODERATE|MISSENSE|gGt/gAt|G483D|SaurJH1_0216|protein_coding|CODING|YP_001315365.1|1)	GT:AD:DP:GQ:MLPSAC:MLPSAF:PL		0	0	0	0	0	0	0	0	0	0	0	0	0	0	0	0	0	0	0	0	0	0	0	0	0	0	0	0	0	0	0	0	0	0	1	0	0	0	0	0
NC_009632	254380	.	G	A	1343.81	.	AC=1;AF=6.803e-03;AN=147;BaseQRankSum=0.140;DP=4748;Dels=0.00;FS=5.479;HaplotypeScore=0.0000;MLEAC=1;MLEAF=6.803e-03;MQ=60.00;MQ0=0;MQRankSum=0.198;QD=30.39;ReadPosRankSum=0.034;EFF=NON_SYNONYMOUS_CODING(MODERATE|MISSENSE|Gaa/Aaa|E555K|SaurJH1_0216|protein_coding|CODING|YP_001315365.1|1)	GT:AD:DP:GQ:MLPSAC:MLPSAF:PL		0	0	0	0	0	0	0	0	0	0	0	0	0	0	0	0	0	0	0	0	0	0	0	0	0	0	0	0	0	0	0	0	0	0	0	0	0	0	0	0
NC_009632	254451	.	C	A	1119.81	.	AC=1;AF=6.803e-03;AN=147;BaseQRankSum=0.262;DP=4764;Dels=0.00;FS=0.731;HaplotypeScore=0.0000;MLEAC=1;MLEAF=6.803e-03;MQ=60.00;MQ0=0;MQRankSum=0.673;QD=34.45;ReadPosRankSum=1.231;EFF=SYNONYMOUS_CODING(LOW|SILENT|cgC/cgA|R578|SaurJH1_0216|protein_coding|CODING|YP_001315365.1|1)	GT:AD:DP:GQ:MLPSAC:MLPSAF:PL		0	0	0	0	0	1	0	0	0	0	0	0	0	0	0	0	0	0	0	0	0	0	0	0	0	0	0	0	0	0	0	0	0	0	0	0	0	0	0	0
NC_009632	255247	.	A	T	1388.81	.	AC=1;AF=6.803e-03;AN=147;BaseQRankSum=-0.657;DP=4657;Dels=0.00;FS=5.367;HaplotypeScore=0.0000;MLEAC=1;MLEAF=6.803e-03;MQ=60.00;MQ0=0;MQRankSum=0.551;QD=29.03;ReadPosRankSum=-2.395;EFF=SYNONYMOUS_CODING(LOW|SILENT|ccA/ccT|P86|SaurJH1_0217|protein_coding|CODING|YP_001315366.1|1)	GT:AD:DP:GQ:MLPSAC:MLPSAF:PL		0	0	0	0	0	0	0	0	0	0	0	0	0	0	0	0	0	0	0	0	0	0	0	0	0	0	0	0	0	0	0	0	0	0	0	0	0	0	0	0
NC_009632	255311	.	G	T	1298.81	.	AC=1;AF=6.803e-03;AN=147;BaseQRankSum=-0.636;DP=4697;Dels=0.00;FS=8.355;HaplotypeScore=0.0000;MLEAC=1;MLEAF=6.803e-03;MQ=60.00;MQ0=0;MQRankSum=-0.035;QD=27.70;ReadPosRankSum=0.391;EFF=NON_SYNONYMOUS_CODING(MODERATE|MISSENSE|Gct/Tct|A108S|SaurJH1_0217|protein_coding|CODING|YP_001315366.1|1)	GT:AD:DP:GQ:MLPSAC:MLPSAF:PL		0	0	0	0	0	0	0	0	0	0	0	0	0	0	0	0	0	0	0	0	0	0	0	0	0	0	0	0	0	0	0	0	0	0	0	0	0	0	0	0
NC_009632	255388	.	A	C	1567.81	.	AC=1;AF=6.803e-03;AN=147;BaseQRankSum=1.075;DP=4702;Dels=0.00;FS=6.172;HaplotypeScore=0.0000;MLEAC=1;MLEAF=6.803e-03;MQ=60.00;MQ0=0;MQRankSum=-0.265;QD=32.00;ReadPosRankSum=0.441;EFF=NON_SYNONYMOUS_CODING(MODERATE|MISSENSE|ttA/ttC|L133F|SaurJH1_0217|protein_coding|CODING|YP_001315366.1|1)	GT:AD:DP:GQ:MLPSAC:MLPSAF:PL		0	0	0	0	0	0	0	0	0	0	0	0	0	0	0	0	0	0	0	0	0	0	0	0	0	0	0	0	0	0	0	0	0	0	0	0	0	0	0	0
NC_009632	255882	.	G	T	5143.77	.	AC=4;AF=0.027;AN=147;BaseQRankSum=0.364;DP=4756;Dels=0.00;FS=3.423;HaplotypeScore=0.0000;MLEAC=4;MLEAF=0.027;MQ=60.00;MQ0=0;MQRankSum=2.387;QD=30.95;ReadPosRankSum=-0.817;EFF=INTERGENIC(MODIFIER||||||||)	GT:AD:DP:GQ:MLPSAC:MLPSAF:PL		0	0	0	0	0	0	0	0	0	0	0	0	0	0	0	0	0	0	0	0	0	0	0	0	0	0	0	0	0	0	0	0	0	0	0	0	0	0	0	0
NC_009632	256033	.	G	A	1074.81	.	AC=1;AF=6.803e-03;AN=147;BaseQRankSum=-0.655;DP=4846;Dels=0.00;FS=4.882;HaplotypeScore=0.0000;MLEAC=1;MLEAF=6.803e-03;MQ=60.00;MQ0=0;MQRankSum=-0.476;QD=32.60;ReadPosRankSum=1.829;EFF=INTERGENIC(MODIFIER||||||||)	GT:AD:DP:GQ:MLPSAC:MLPSAF:PL		0	0	0	0	0	0	0	0	0	0	0	0	0	0	0	0	0	0	0	0	0	0	0	0	0	0	0	0	0	0	0	0	0	0	0	0	0	0	0	0
NC_009632	256403	.	A	T	1029.81	.	AC=1;AF=6.803e-03;AN=147;BaseQRankSum=0.671;DP=4700;Dels=0.00;FS=0.760;HaplotypeScore=0.0000;MLEAC=1;MLEAF=6.803e-03;MQ=60.00;MQ0=0;MQRankSum=-0.460;QD=30.89;ReadPosRankSum=-0.267;EFF=STOP_GAINED(HIGH|NONSENSE|Aaa/Taa|K113*|SaurJH1_0218|protein_coding|CODING|YP_001315367.1|1)	GT:AD:DP:GQ:MLPSAC:MLPSAF:PL		0	0	0	1	0	0	0	0	0	0	0	0	0	0	0	0	0	0	0	0	0	0	0	0	0	0	0	0	0	0	0	0	0	0	0	0	0	0	0	0
NC_009632	256500	.	T	C	1612.81	.	AC=1;AF=6.803e-03;AN=147;BaseQRankSum=1.552;DP=4766;Dels=0.00;FS=3.816;HaplotypeScore=0.0000;MLEAC=1;MLEAF=6.803e-03;MQ=60.00;MQ0=0;MQRankSum=0.853;QD=27.80;ReadPosRankSum=-0.035;EFF=NON_SYNONYMOUS_CODING(MODERATE|MISSENSE|cTa/cCa|L145P|SaurJH1_0218|protein_coding|CODING|YP_001315367.1|1)	GT:AD:DP:GQ:MLPSAC:MLPSAF:PL		0	0	0	0	0	0	0	0	0	1	0	0	0	0	0	0	0	0	0	0	0	0	0	0	0	0	0	0	0	0	0	0	0	0	0	0	0	0	0	0
NC_009632	256982	.	C	T	38711.3	.	AC=29;AF=0.197;AN=147;BaseQRankSum=0.652;DP=4654;Dels=0.00;FS=9.083;HaplotypeScore=0.0000;MLEAC=29;MLEAF=0.197;MQ=60.00;MQ0=0;MQRankSum=0.306;QD=25.48;ReadPosRankSum=1.195;EFF=NON_SYNONYMOUS_CODING(MODERATE|MISSENSE|Ccg/Tcg|P306S|SaurJH1_0218|protein_coding|CODING|YP_001315367.1|1)	GT:AD:DP:GQ:MLPSAC:MLPSAF:PL		0	0	0	0	0	0	0	0	0	0	0	0	0	0	0	0	0	0	0	0	0	0	0	0	0	0	0	0	0	0	0	0	0	0	0	0	0	0	0	1
NC_009632	257018	.	G	A	1209.81	.	AC=1;AF=6.803e-03;AN=147;BaseQRankSum=0.387;DP=4702;Dels=0.00;FS=0.703;HaplotypeScore=0.0000;MLEAC=1;MLEAF=6.803e-03;MQ=60.00;MQ0=0;MQRankSum=1.553;QD=32.66;ReadPosRankSum=-0.203;EFF=NON_SYNONYMOUS_CODING(MODERATE|MISSENSE|Gtg/Atg|V318M|SaurJH1_0218|protein_coding|CODING|YP_001315367.1|1)	GT:AD:DP:GQ:MLPSAC:MLPSAF:PL		0	0	0	0	0	0	0	0	0	0	0	0	0	0	0	0	0	0	0	0	0	0	0	0	0	0	0	0	0	0	0	0	0	0	0	0	0	0	0	0
NC_009632	257203	.	G	A	1298.81	.	AC=1;AF=6.803e-03;AN=147;BaseQRankSum=-0.622;DP=4657;Dels=0.00;FS=1.455;HaplotypeScore=0.0000;MLEAC=1;MLEAF=6.803e-03;MQ=60.00;MQ0=0;MQRankSum=-0.439;QD=30.78;ReadPosRankSum=0.662;EFF=SYNONYMOUS_CODING(LOW|SILENT|acG/acA|T379|SaurJH1_0218|protein_coding|CODING|YP_001315367.1|1)	GT:AD:DP:GQ:MLPSAC:MLPSAF:PL		0	0	0	0	0	0	0	0	0	0	0	0	0	0	0	0	0	0	0	0	0	0	0	0	0	0	0	0	0	0	0	0	0	0	0	0	0	0	0	0
NC_009632	257474	.	C	T	1074.81	.	AC=1;AF=6.803e-03;AN=147;BaseQRankSum=0.212;DP=4798;Dels=0.00;FS=0.743;HaplotypeScore=0.0000;MLEAC=1;MLEAF=6.803e-03;MQ=60.00;MQ0=0;MQRankSum=-0.746;QD=30.51;ReadPosRankSum=-0.682;EFF=NON_SYNONYMOUS_CODING(MODERATE|MISSENSE|Cat/Tat|H470Y|SaurJH1_0218|protein_coding|CODING|YP_001315367.1|1)	GT:AD:DP:GQ:MLPSAC:MLPSAF:PL		0	0	0	0	0	0	0	0	0	1	0	0	0	0	0	0	0	0	0	0	0	0	0	0	0	0	0	0	0	0	0	0	0	0	0	0	0	0	0	0
NC_009632	258464	.	T	A	2668.18	.	AC=2;AF=0.014;AN=147;BaseQRankSum=-0.101;DP=4700;Dels=0.00;FS=1.552;HaplotypeScore=0.0000;MLEAC=2;MLEAF=0.014;MQ=60.00;MQ0=0;MQRankSum=-0.142;QD=26.64;ReadPosRankSum=1.743;EFF=INTERGENIC(MODIFIER||||||||)	GT:AD:DP:GQ:MLPSAC:MLPSAF:PL		0	0	0	0	0	0	0	0	0	0	0	0	0	0	0	0	0	0	0	0	0	0	0	0	0	0	0	0	0	0	0	0	0	0	0	0	0	0	0	0
NC_009632	258465	.	C	T	2713.18	.	AC=2;AF=0.014;AN=147;BaseQRankSum=-1.981;DP=4685;Dels=0.00;FS=2.150;HaplotypeScore=0.0000;MLEAC=2;MLEAF=0.014;MQ=60.00;MQ0=0;MQRankSum=0.616;QD=31.42;ReadPosRankSum=1.422;EFF=INTERGENIC(MODIFIER||||||||)	GT:AD:DP:GQ:MLPSAC:MLPSAF:PL		0	0	0	0	0	0	0	0	0	0	0	0	0	0	0	0	0	0	0	0	0	0	0	0	0	0	0	0	0	0	0	0	0	0	0	0	0	0	0	0
NC_009632	258670	.	T	G	1298.81	.	AC=1;AF=6.803e-03;AN=147;BaseQRankSum=0.600;DP=4809;Dels=0.00;FS=0.000;HaplotypeScore=0.0000;MLEAC=1;MLEAF=6.803e-03;MQ=60.00;MQ0=0;MQRankSum=0.649;QD=31.77;ReadPosRankSum=0.324;EFF=NON_SYNONYMOUS_CODING(MODERATE|MISSENSE|gTt/gGt|V48G|SaurJH1_0220|protein_coding|CODING|YP_001315369.1|1)	GT:AD:DP:GQ:MLPSAC:MLPSAF:PL		0	0	0	0	0	0	1	0	0	0	0	0	0	0	0	0	0	0	0	0	0	0	0	0	0	0	0	0	0	0	0	0	0	0	0	0	0	0	0	0
NC_009632	259050	.	G	A	1612.81	.	AC=1;AF=6.803e-03;AN=147;BaseQRankSum=0.195;DP=4726;Dels=0.00;FS=5.997;HaplotypeScore=0.0000;MLEAC=1;MLEAF=6.803e-03;MQ=60.00;MQ0=0;MQRankSum=0.155;QD=36.20;ReadPosRankSum=-0.452;EFF=NON_SYNONYMOUS_CODING(MODERATE|MISSENSE|Gaa/Aaa|E175K|SaurJH1_0220|protein_coding|CODING|YP_001315369.1|1)	GT:AD:DP:GQ:MLPSAC:MLPSAF:PL		0	0	0	0	0	0	0	0	0	0	0	0	0	0	0	0	0	0	0	0	0	0	0	0	0	0	0	0	0	0	0	0	0	0	0	0	0	0	0	0
NC_009632	259145	.	G	T	1388.81	.	AC=1;AF=6.803e-03;AN=147;BaseQRankSum=-2.493;DP=4728;Dels=0.00;FS=0.656;HaplotypeScore=0.0000;MLEAC=1;MLEAF=6.803e-03;MQ=60.00;MQ0=0;MQRankSum=-0.904;QD=34.27;ReadPosRankSum=-0.644;EFF=SYNONYMOUS_CODING(LOW|SILENT|gcG/gcT|A206|SaurJH1_0220|protein_coding|CODING|YP_001315369.1|1)	GT:AD:DP:GQ:MLPSAC:MLPSAF:PL		1	0	0	0	0	0	0	0	0	0	0	0	0	0	0	0	0	0	0	0	0	0	0	0	0	0	0	0	0	0	0	0	0	0	0	0	0	0	0	0
NC_009632	259164	.	C	T	3278.33	.	AC=3;AF=0.020;AN=147;BaseQRankSum=-0.284;DP=4761;Dels=0.00;FS=0.882;HaplotypeScore=0.0000;MLEAC=3;MLEAF=0.020;MQ=60.00;MQ0=0;MQRankSum=0.805;QD=31.53;ReadPosRankSum=1.534;EFF=SYNONYMOUS_CODING(LOW|SILENT|Ctg/Ttg|L213|SaurJH1_0220|protein_coding|CODING|YP_001315369.1|1)	GT:AD:DP:GQ:MLPSAC:MLPSAF:PL		0	0	1	1	1	0	0	0	0	0	0	0	0	0	0	0	0	0	0	0	0	0	0	0	0	0	0	0	0	0	0	0	0	0	0	0	0	0	0	0
NC_009632	259212	.	G	A	1298.81	.	AC=1;AF=6.803e-03;AN=147;BaseQRankSum=-1.235;DP=4810;Dels=0.00;FS=0.680;HaplotypeScore=0.1564;MLEAC=1;MLEAF=6.803e-03;MQ=60.00;MQ0=0;MQRankSum=-0.728;QD=27.39;ReadPosRankSum=0.771;EFF=NON_SYNONYMOUS_CODING(MODERATE|MISSENSE|Gag/Aag|E229K|SaurJH1_0220|protein_coding|CODING|YP_001315369.1|1)	GT:AD:DP:GQ:MLPSAC:MLPSAF:PL		0	0	0	0	0	0	0	0	1	0	0	0	0	0	0	0	0	0	0	0	0	0	0	0	0	0	0	0	0	0	0	0	0	0	0	0	0	0	0	0
NC_009632	259214	.	G	A	1074.81	.	AC=1;AF=6.803e-03;AN=147;BaseQRankSum=-0.140;DP=4815;Dels=0.00;FS=2.555;HaplotypeScore=0.1700;MLEAC=1;MLEAF=6.803e-03;MQ=60.00;MQ0=0;MQRankSum=2.004;QD=31.99;ReadPosRankSum=-0.677;EFF=SYNONYMOUS_CODING(LOW|SILENT|gaG/gaA|E229|SaurJH1_0220|protein_coding|CODING|YP_001315369.1|1)	GT:AD:DP:GQ:MLPSAC:MLPSAF:PL		0	0	0	1	0	0	0	0	0	0	0	0	0	0	0	0	0	0	0	0	0	0	0	0	0	0	0	0	0	0	0	0	0	0	0	0	0	0	0	0
NC_009632	259260	.	G	T	4397.33	.	AC=3;AF=0.020;AN=147;BaseQRankSum=0.323;DP=4827;Dels=0.00;FS=2.633;HaplotypeScore=0.0000;MLEAC=3;MLEAF=0.020;MQ=60.00;MQ0=0;MQRankSum=-0.795;QD=27.94;ReadPosRankSum=0.164;EFF=NON_SYNONYMOUS_CODING(MODERATE|MISSENSE|Gat/Tat|D245Y|SaurJH1_0220|protein_coding|CODING|YP_001315369.1|1)	GT:AD:DP:GQ:MLPSAC:MLPSAF:PL		0	0	0	0	0	0	0	0	0	0	0	0	0	0	0	0	0	0	0	0	0	0	0	0	0	0	0	0	0	0	0	0	0	0	0	0	0	0	0	0
NC_009632	259544	.	T	G	1253.81	.	AC=1;AF=6.803e-03;AN=147;BaseQRankSum=0.022;DP=4740;Dels=0.00;FS=7.117;HaplotypeScore=0.0000;MLEAC=1;MLEAF=6.803e-03;MQ=60.00;MQ0=0;MQRankSum=0.324;QD=27.90;ReadPosRankSum=-0.081;EFF=SYNONYMOUS_CODING(LOW|SILENT|ggT/ggG|G339|SaurJH1_0220|protein_coding|CODING|YP_001315369.1|1)	GT:AD:DP:GQ:MLPSAC:MLPSAF:PL		0	0	0	0	0	0	0	0	0	0	0	0	0	0	0	0	0	0	0	0	0	0	0	0	0	0	0	0	0	0	0	0	0	0	0	0	0	0	0	0
NC_009632	259594	.	C	T	1164.81	.	AC=1;AF=6.803e-03;AN=147;BaseQRankSum=-0.579;DP=4693;Dels=0.00;FS=1.544;HaplotypeScore=0.0000;MLEAC=1;MLEAF=6.803e-03;MQ=60.00;MQ0=0;MQRankSum=-0.342;QD=25.54;ReadPosRankSum=-0.956;EFF=NON_SYNONYMOUS_CODING(MODERATE|MISSENSE|cCa/cTa|P356L|SaurJH1_0220|protein_coding|CODING|YP_001315369.1|1)	GT:AD:DP:GQ:MLPSAC:MLPSAF:PL		0	0	0	0	0	0	0	0	0	1	0	0	0	0	0	0	0	0	0	0	0	0	0	0	0	0	0	0	0	0	0	0	0	0	0	0	0	0	0	0
NC_009632	259906	.	C	T	1343.81	.	AC=1;AF=6.803e-03;AN=147;BaseQRankSum=-0.074;DP=4629;Dels=0.00;FS=0.667;HaplotypeScore=0.0000;MLEAC=1;MLEAF=6.803e-03;MQ=60.00;MQ0=0;MQRankSum=0.262;QD=29.18;ReadPosRankSum=0.866;EFF=NON_SYNONYMOUS_CODING(MODERATE|MISSENSE|cCg/cTg|P460L|SaurJH1_0220|protein_coding|CODING|YP_001315369.1|1)	GT:AD:DP:GQ:MLPSAC:MLPSAF:PL		0	0	0	0	0	0	0	0	0	0	0	0	0	0	0	0	0	0	0	0	0	0	1	0	0	0	0	0	0	0	0	0	0	0	0	0	0	0	0	0
NC_009632	261017	.	G	T	1567.81	.	AC=1;AF=6.803e-03;AN=147;BaseQRankSum=0.414;DP=4709;Dels=0.00;FS=0.617;HaplotypeScore=0.8842;MLEAC=1;MLEAF=6.803e-03;MQ=60.00;MQ0=0;MQRankSum=0.388;QD=31.01;ReadPosRankSum=0.959;EFF=INTERGENIC(MODIFIER||||||||)	GT:AD:DP:GQ:MLPSAC:MLPSAF:PL		0	0	0	0	0	0	0	0	0	0	0	0	0	0	0	0	0	0	0	0	0	0	0	0	0	0	0	0	0	0	0	0	0	0	0	0	0	0	0	0
NC_009632	261024	.	C	T	4397.33	.	AC=3;AF=0.020;AN=147;BaseQRankSum=-0.293;DP=4729;Dels=0.00;FS=0.757;HaplotypeScore=0.9182;MLEAC=3;MLEAF=0.020;MQ=60.00;MQ0=0;MQRankSum=-1.064;QD=27.05;ReadPosRankSum=1.376;EFF=INTERGENIC(MODIFIER||||||||)	GT:AD:DP:GQ:MLPSAC:MLPSAF:PL		0	0	0	0	0	0	0	0	0	0	0	0	0	0	0	0	0	0	0	0	0	0	0	0	0	0	0	0	0	1	1	0	0	0	0	0	0	0	0	0
NC_009632	261026	.	C	G	6844.77	.	AC=4;AF=0.027;AN=147;BaseQRankSum=-0.906;DP=4729;Dels=0.00;FS=0.000;HaplotypeScore=0.9046;MLEAC=4;MLEAF=0.027;MQ=60.00;MQ0=0;MQRankSum=0.772;QD=30.42;ReadPosRankSum=-0.156;EFF=INTERGENIC(MODIFIER||||||||)	GT:AD:DP:GQ:MLPSAC:MLPSAF:PL		0	0	0	0	0	0	0	0	0	0	0	0	0	0	0	0	0	0	0	0	0	0	0	0	0	0	0	0	0	0	0	0	0	0	0	0	0	0	0	0
NC_009632	261403	.	C	G	2489.18	.	AC=2;AF=0.014;AN=147;BaseQRankSum=-1.333;DP=4721;Dels=0.00;FS=0.483;HaplotypeScore=0.0000;MLEAC=2;MLEAF=0.014;MQ=60.00;MQ0=0;MQRankSum=-0.544;QD=30.46;ReadPosRankSum=-0.575;EFF=SYNONYMOUS_CODING(LOW|SILENT|ggG/ggC|G291|SaurJH1_0221|protein_coding|CODING|YP_001315370.1|1)	GT:AD:DP:GQ:MLPSAC:MLPSAF:PL		0	0	0	0	0	0	0	0	0	0	0	0	0	0	0	0	0	0	0	0	0	0	0	0	0	0	0	0	0	0	0	0	0	0	0	0	0	0	0	0
NC_009632	261692	.	C	T	1522.81	.	AC=1;AF=6.803e-03;AN=147;BaseQRankSum=0.355;DP=4754;Dels=0.00;FS=1.337;HaplotypeScore=0.0000;MLEAC=1;MLEAF=6.803e-03;MQ=60.00;MQ0=0;MQRankSum=-0.106;QD=25.01;ReadPosRankSum=-0.563;EFF=NON_SYNONYMOUS_CODING(MODERATE|MISSENSE|cGg/cAg|R195Q|SaurJH1_0221|protein_coding|CODING|YP_001315370.1|1)	GT:AD:DP:GQ:MLPSAC:MLPSAF:PL		0	0	0	0	0	0	0	0	0	1	0	0	0	0	0	0	0	0	0	0	0	0	0	0	0	0	0	0	0	0	0	0	0	0	0	0	0	0	0	0
NC_009632	261949	.	A	C	1567.81	.	AC=1;AF=6.803e-03;AN=147;BaseQRankSum=0.990;DP=4725;Dels=0.00;FS=4.983;HaplotypeScore=0.0000;MLEAC=1;MLEAF=6.803e-03;MQ=60.00;MQ0=0;MQRankSum=1.577;QD=32.50;ReadPosRankSum=0.477;EFF=SYNONYMOUS_CODING(LOW|SILENT|ggT/ggG|G109|SaurJH1_0221|protein_coding|CODING|YP_001315370.1|1)	GT:AD:DP:GQ:MLPSAC:MLPSAF:PL		0	0	0	0	0	0	0	0	0	0	0	0	0	0	0	0	0	0	0	0	0	0	0	0	0	0	0	0	0	0	0	0	0	0	0	0	0	0	0	0
NC_009632	262175	.	G	A	116133	.	AC=79;AF=0.537;AN=147;BaseQRankSum=1.115;DP=4750;Dels=0.00;FS=20.611;HaplotypeScore=0.0000;MLEAC=79;MLEAF=0.537;MQ=60.00;MQ0=0;MQRankSum=-1.382;QD=30.08;ReadPosRankSum=-1.162;EFF=NON_SYNONYMOUS_CODING(MODERATE|MISSENSE|gCa/gTa|A34V|SaurJH1_0221|protein_coding|CODING|YP_001315370.1|1)	GT:AD:DP:GQ:MLPSAC:MLPSAF:PL		1	1	1	1	1	1	1	1	1	1	1	1	1	1	1	1	1	1	1	1	1	1	1	1	1	1	1	1	1	1	1	1	1	1	1	1	1	1	1	1
NC_009632	262201	.	T	A	1432.81	.	AC=1;AF=6.803e-03;AN=147;BaseQRankSum=-1.179;DP=4739;Dels=0.00;FS=2.204;HaplotypeScore=0.0000;MLEAC=1;MLEAF=6.803e-03;MQ=60.00;MQ0=0;MQRankSum=-1.200;QD=33.08;ReadPosRankSum=0.779;EFF=NON_SYNONYMOUS_CODING(MODERATE|MISSENSE|gaA/gaT|E25D|SaurJH1_0221|protein_coding|CODING|YP_001315370.1|1)	GT:AD:DP:GQ:MLPSAC:MLPSAF:PL		0	0	0	0	0	0	0	0	0	0	0	0	0	0	0	0	0	0	0	0	0	0	0	0	0	0	0	0	0	0	0	0	0	0	0	0	0	0	0	0
NC_009632	262415	.	G	A	1119.81	.	AC=1;AF=6.803e-03;AN=147;BaseQRankSum=0.131;DP=4707;Dels=0.00;FS=0.733;HaplotypeScore=0.0000;MLEAC=1;MLEAF=6.803e-03;MQ=60.00;MQ0=0;MQRankSum=-0.367;QD=26.45;ReadPosRankSum=0.746;EFF=NON_SYNONYMOUS_CODING(MODERATE|MISSENSE|Cgt/Tgt|R718C|SaurJH1_0222|protein_coding|CODING|YP_001315371.1|1)	GT:AD:DP:GQ:MLPSAC:MLPSAF:PL		0	0	0	0	0	0	0	0	1	0	0	0	0	0	0	0	0	0	0	0	0	0	0	0	0	0	0	0	0	0	0	0	0	0	0	0	0	0	0	0
NC_009632	262441	.	A	G	3457.33	.	AC=3;AF=0.020;AN=147;BaseQRankSum=0.488;DP=4721;Dels=0.00;FS=4.389;HaplotypeScore=0.0000;MLEAC=3;MLEAF=0.020;MQ=60.00;MQ0=0;MQRankSum=1.274;QD=28.36;ReadPosRankSum=0.771;EFF=NON_SYNONYMOUS_CODING(MODERATE|MISSENSE|tTa/tCa|L709S|SaurJH1_0222|protein_coding|CODING|YP_001315371.1|1)	GT:AD:DP:GQ:MLPSAC:MLPSAF:PL		0	0	0	0	0	0	0	0	0	0	0	0	0	0	0	0	0	0	0	0	0	0	0	0	0	0	0	0	0	0	0	0	0	0	0	0	0	0	0	0
NC_009632	262811	.	C	A	1388.81	.	AC=1;AF=6.803e-03;AN=147;BaseQRankSum=0.376;DP=4618;Dels=0.00;FS=1.385;HaplotypeScore=0.0000;MLEAC=1;MLEAF=6.803e-03;MQ=60.00;MQ0=0;MQRankSum=0.419;QD=25.09;ReadPosRankSum=-1.608;EFF=NON_SYNONYMOUS_CODING(MODERATE|MISSENSE|Gct/Tct|A586S|SaurJH1_0222|protein_coding|CODING|YP_001315371.1|1)	GT:AD:DP:GQ:MLPSAC:MLPSAF:PL		0	0	0	0	0	0	0	0	0	0	0	0	0	0	0	0	0	0	0	0	0	0	0	0	0	0	0	0	0	0	0	0	0	0	0	0	0	0	0	0
NC_009632	262856	.	C	A	761.81	.	AC=1;AF=6.803e-03;AN=147;BaseQRankSum=0.347;DP=4648;Dels=0.00;FS=0.891;HaplotypeScore=0.0000;MLEAC=1;MLEAF=6.803e-03;MQ=60.00;MQ0=0;MQRankSum=-1.284;QD=32.81;ReadPosRankSum=1.857;EFF=NON_SYNONYMOUS_CODING(MODERATE|MISSENSE|Gca/Tca|A571S|SaurJH1_0222|protein_coding|CODING|YP_001315371.1|1)	GT:AD:DP:GQ:MLPSAC:MLPSAF:PL		0	0	0	0	0	0	0	0	0	0	0	0	0	0	0	0	0	0	0	0	0	0	0	0	0	0	0	0	0	0	0	0	0	0	0	0	0	0	0	0
NC_009632	263817	.	G	A	4575.33	.	AC=3;AF=0.020;AN=147;BaseQRankSum=-0.171;DP=4841;Dels=0.00;FS=12.281;HaplotypeScore=0.0000;MLEAC=3;MLEAF=0.020;MQ=60.00;MQ0=0;MQRankSum=-0.353;QD=29.20;ReadPosRankSum=0.006;EFF=SYNONYMOUS_CODING(LOW|SILENT|ggC/ggT|G250|SaurJH1_0222|protein_coding|CODING|YP_001315371.1|1)	GT:AD:DP:GQ:MLPSAC:MLPSAF:PL		0	0	0	0	0	0	0	0	0	0	0	0	0	0	0	0	0	0	0	0	0	0	0	0	0	0	0	0	0	0	0	0	0	0	0	0	0	0	0	0
NC_009632	264550	.	A	G	1253.81	.	AC=1;AF=6.803e-03;AN=147;BaseQRankSum=-0.241;DP=4689;Dels=0.00;FS=0.000;HaplotypeScore=0.0000;MLEAC=1;MLEAF=6.803e-03;MQ=60.00;MQ0=0;MQRankSum=-2.095;QD=30.60;ReadPosRankSum=-0.908;EFF=NON_SYNONYMOUS_CODING(MODERATE|MISSENSE|gTa/gCa|V6A|SaurJH1_0222|protein_coding|CODING|YP_001315371.1|1)	GT:AD:DP:GQ:MLPSAC:MLPSAF:PL		0	0	0	0	0	0	0	0	0	0	0	0	0	0	0	0	0	0	0	0	0	0	0	0	0	0	0	0	1	0	0	0	0	0	0	0	0	0	0	0
NC_009632	264784	.	G	T	5546.77	.	AC=4;AF=0.027;AN=147;BaseQRankSum=1.681;DP=4782;Dels=0.00;FS=1.858;HaplotypeScore=0.0000;MLEAC=4;MLEAF=0.027;MQ=60.00;MQ0=0;MQRankSum=-0.980;QD=24.81;ReadPosRankSum=0.445;EFF=NON_SYNONYMOUS_CODING(MODERATE|MISSENSE|Cgc/Agc|R394S|SaurJH1_0223|protein_coding|CODING|YP_001315372.1|1)	GT:AD:DP:GQ:MLPSAC:MLPSAF:PL		0	0	0	0	0	0	0	0	0	0	0	0	0	0	0	0	0	0	0	0	0	0	0	0	0	0	0	0	0	0	0	0	0	0	0	0	0	0	0	0
NC_009632	265142	.	G	C	1343.81	.	AC=1;AF=6.803e-03;AN=147;BaseQRankSum=1.359;DP=4714;Dels=0.00;FS=2.272;HaplotypeScore=0.0000;MLEAC=1;MLEAF=6.803e-03;MQ=60.00;MQ0=0;MQRankSum=1.326;QD=36.42;ReadPosRankSum=0.123;EFF=SYNONYMOUS_CODING(LOW|SILENT|ggC/ggG|G274|SaurJH1_0223|protein_coding|CODING|YP_001315372.1|1)	GT:AD:DP:GQ:MLPSAC:MLPSAF:PL		0	0	0	0	0	0	0	0	0	0	0	0	0	0	0	0	0	0	0	0	0	0	0	0	0	0	0	0	0	0	0	0	0	0	0	0	0	0	0	0
NC_009632	265361	.	A	C	7367.21	.	AC=5;AF=0.034;AN=147;BaseQRankSum=-0.925;DP=4728;Dels=0.00;FS=3.202;HaplotypeScore=0.0000;MLEAC=5;MLEAF=0.034;MQ=60.00;MQ0=0;MQRankSum=0.507;QD=31.24;ReadPosRankSum=-0.477;EFF=NON_SYNONYMOUS_CODING(MODERATE|MISSENSE|caT/caG|H201Q|SaurJH1_0223|protein_coding|CODING|YP_001315372.1|1)	GT:AD:DP:GQ:MLPSAC:MLPSAF:PL		0	0	0	0	0	0	0	0	0	0	0	0	0	0	0	0	0	0	0	0	0	0	0	0	0	0	0	0	0	0	0	0	0	0	0	0	0	0	0	0
NC_009632	265557	.	T	A	1388.81	.	AC=1;AF=6.803e-03;AN=147;BaseQRankSum=0.769;DP=4654;Dels=0.00;FS=0.000;HaplotypeScore=0.0000;MLEAC=1;MLEAF=6.803e-03;MQ=60.00;MQ0=0;MQRankSum=0.168;QD=30.80;ReadPosRankSum=0.942;EFF=NON_SYNONYMOUS_CODING(MODERATE|MISSENSE|cAg/cTg|Q136L|SaurJH1_0223|protein_coding|CODING|YP_001315372.1|1)	GT:AD:DP:GQ:MLPSAC:MLPSAF:PL		0	0	0	0	0	0	0	0	0	0	0	0	0	0	0	0	0	0	0	0	0	0	0	0	0	0	0	0	0	0	0	0	0	0	0	0	0	0	0	1
NC_009632	265838	.	C	A	39517.3	.	AC=29;AF=0.197;AN=147;BaseQRankSum=-0.238;DP=4631;Dels=0.00;FS=9.301;HaplotypeScore=0.0000;MLEAC=29;MLEAF=0.197;MQ=60.00;MQ0=0;MQRankSum=0.249;QD=27.42;ReadPosRankSum=1.490;EFF=NON_SYNONYMOUS_CODING(MODERATE|MISSENSE|aaG/aaT|K42N|SaurJH1_0223|protein_coding|CODING|YP_001315372.1|1)	GT:AD:DP:GQ:MLPSAC:MLPSAF:PL		0	0	0	0	0	0	0	0	0	0	0	0	0	0	0	0	0	0	0	0	0	0	0	0	0	0	0	0	0	0	0	0	0	0	0	0	0	0	0	1
NC_009632	266028	.	C	T	1791.81	.	AC=1;AF=6.803e-03;AN=147;BaseQRankSum=-0.086;DP=4769;Dels=0.00;FS=3.626;HaplotypeScore=0.0000;MLEAC=1;MLEAF=6.803e-03;MQ=60.00;MQ0=0;MQRankSum=0.973;QD=28.48;ReadPosRankSum=1.313;EFF=INTERGENIC(MODIFIER||||||||)	GT:AD:DP:GQ:MLPSAC:MLPSAF:PL		0	0	0	0	1	0	0	0	0	0	0	0	0	0	0	0	0	0	0	0	0	0	0	0	0	0	0	0	0	0	0	0	0	0	0	0	0	0	0	0
NC_009632	266049	.	C	T	4397.33	.	AC=3;AF=0.020;AN=147;BaseQRankSum=0.684;DP=4781;Dels=0.00;FS=1.176;HaplotypeScore=0.6734;MLEAC=3;MLEAF=0.020;MQ=60.00;MQ0=0;MQRankSum=-0.722;QD=27.98;ReadPosRankSum=0.447;EFF=INTERGENIC(MODIFIER||||||||)	GT:AD:DP:GQ:MLPSAC:MLPSAF:PL		0	0	0	0	0	0	0	0	0	0	0	0	0	0	0	0	0	0	0	0	0	0	0	0	0	0	0	0	0	0	0	0	0	0	0	0	0	0	0	0
NC_009632	266050	.	T	C	2757.18	.	AC=2;AF=0.014;AN=147;BaseQRankSum=0.366;DP=4783;Dels=0.00;FS=8.873;HaplotypeScore=0.6870;MLEAC=2;MLEAF=0.014;MQ=60.00;MQ0=0;MQRankSum=0.216;QD=29.24;ReadPosRankSum=-0.641;EFF=INTERGENIC(MODIFIER||||||||)	GT:AD:DP:GQ:MLPSAC:MLPSAF:PL		0	0	0	0	0	0	0	0	0	0	0	0	0	0	0	0	0	0	0	0	0	0	0	0	0	0	0	0	0	0	0	0	0	0	0	0	0	0	0	0
NC_009632	266058	.	A	G	1701.81	.	AC=1;AF=6.803e-03;AN=147;BaseQRankSum=0.533;DP=4757;Dels=0.00;FS=0.000;HaplotypeScore=0.6462;MLEAC=1;MLEAF=6.803e-03;MQ=60.00;MQ0=0;MQRankSum=0.864;QD=28.91;ReadPosRankSum=-0.022;EFF=INTERGENIC(MODIFIER||||||||)	GT:AD:DP:GQ:MLPSAC:MLPSAF:PL		0	0	0	0	0	0	0	0	0	0	0	0	0	0	0	0	0	0	0	0	0	0	0	0	0	0	0	0	0	0	0	0	0	0	0	0	0	0	0	0
NC_009632	266092	.	C	T	1298.81	.	AC=1;AF=6.803e-03;AN=147;BaseQRankSum=0.537;DP=4722;Dels=0.00;FS=10.092;HaplotypeScore=0.0000;MLEAC=1;MLEAF=6.803e-03;MQ=60.00;MQ0=0;MQRankSum=1.634;QD=32.80;ReadPosRankSum=-0.686;EFF=NON_SYNONYMOUS_CODING(MODERATE|MISSENSE|Gtc/Atc|V497I|SaurJH1_0224|protein_coding|CODING|YP_001315373.1|1)	GT:AD:DP:GQ:MLPSAC:MLPSAF:PL		0	0	0	0	0	0	0	0	1	0	0	0	0	0	0	0	0	0	0	0	0	0	0	0	0	0	0	0	0	0	0	0	0	0	0	0	0	0	0	0
NC_009632	266675	.	A	G	6650.21	.	AC=5;AF=0.034;AN=147;BaseQRankSum=0.768;DP=4666;Dels=0.00;FS=2.935;HaplotypeScore=0.0000;MLEAC=5;MLEAF=0.034;MQ=60.00;MQ0=0;MQRankSum=0.368;QD=30.84;ReadPosRankSum=0.767;EFF=SYNONYMOUS_CODING(LOW|SILENT|ccT/ccC|P302|SaurJH1_0224|protein_coding|CODING|YP_001315373.1|1)	GT:AD:DP:GQ:MLPSAC:MLPSAF:PL		0	0	0	0	0	0	0	0	0	0	0	0	0	0	0	0	0	0	0	0	0	0	0	0	0	0	0	0	0	0	0	0	0	0	0	0	0	0	0	0
NC_009632	266714	.	G	A	1298.81	.	AC=1;AF=6.803e-03;AN=147;BaseQRankSum=0.320;DP=4664;Dels=0.00;FS=2.329;HaplotypeScore=0.0000;MLEAC=1;MLEAF=6.803e-03;MQ=60.00;MQ0=0;MQRankSum=-0.228;QD=32.27;ReadPosRankSum=-0.675;EFF=SYNONYMOUS_CODING(LOW|SILENT|ggC/ggT|G289|SaurJH1_0224|protein_coding|CODING|YP_001315373.1|1)	GT:AD:DP:GQ:MLPSAC:MLPSAF:PL		0	0	0	0	0	0	0	0	0	0	0	0	0	0	0	0	0	0	0	0	0	0	0	0	0	0	0	0	0	0	0	0	0	0	0	0	0	0	0	0
NC_009632	267043	.	C	T	2623.18	.	AC=2;AF=0.014;AN=147;BaseQRankSum=0.585;DP=4827;Dels=0.00;FS=1.561;HaplotypeScore=0.0000;MLEAC=2;MLEAF=0.014;MQ=60.00;MQ0=0;MQRankSum=0.296;QD=37.34;ReadPosRankSum=1.604;EFF=NON_SYNONYMOUS_CODING(MODERATE|MISSENSE|Gca/Aca|A180T|SaurJH1_0224|protein_coding|CODING|YP_001315373.1|1)	GT:AD:DP:GQ:MLPSAC:MLPSAF:PL		0	0	0	0	0	0	0	0	0	0	0	0	0	0	0	0	0	0	0	0	0	0	0	0	0	0	0	0	0	0	0	0	0	0	0	0	0	0	0	0
NC_009632	267183	.	A	G	1209.81	.	AC=1;AF=6.803e-03;AN=147;BaseQRankSum=-0.875;DP=4716;Dels=0.00;FS=3.469;HaplotypeScore=0.0000;MLEAC=1;MLEAF=6.803e-03;MQ=60.00;MQ0=0;MQRankSum=0.693;QD=28.46;ReadPosRankSum=-0.346;EFF=NON_SYNONYMOUS_CODING(MODERATE|MISSENSE|aTc/aCc|I133T|SaurJH1_0224|protein_coding|CODING|YP_001315373.1|1)	GT:AD:DP:GQ:MLPSAC:MLPSAF:PL		0	0	0	0	0	0	0	0	0	0	0	0	0	0	0	0	0	0	0	0	0	0	0	0	0	0	0	0	0	0	0	0	0	0	0	0	0	0	0	0
NC_009632	267647	.	C	T	1029.81	.	AC=1;AF=6.803e-03;AN=147;BaseQRankSum=-0.202;DP=4706;Dels=0.00;FS=3.803;HaplotypeScore=0.0000;MLEAC=1;MLEAF=6.803e-03;MQ=60.00;MQ0=0;MQRankSum=1.195;QD=30.79;ReadPosRankSum=0.509;EFF=NON_SYNONYMOUS_CODING(MODERATE|MISSENSE|Gaa/Aaa|E508K|SaurJH1_0225|protein_coding|CODING|YP_001315374.1|1)	GT:AD:DP:GQ:MLPSAC:MLPSAF:PL		0	1	0	0	0	0	0	0	0	0	0	0	0	0	0	0	0	0	0	0	0	0	0	0	0	0	0	0	0	0	0	0	0	0	0	0	0	0	0	0
NC_009632	268381	.	T	C	7189.21	.	AC=5;AF=0.034;AN=147;BaseQRankSum=-0.815;DP=4795;Dels=0.00;FS=0.907;HaplotypeScore=0.0000;MLEAC=5;MLEAF=0.034;MQ=60.00;MQ0=0;MQRankSum=-0.051;QD=30.17;ReadPosRankSum=-0.527;EFF=NON_SYNONYMOUS_CODING(MODERATE|MISSENSE|gAa/gGa|E263G|SaurJH1_0225|protein_coding|CODING|YP_001315374.1|1)	GT:AD:DP:GQ:MLPSAC:MLPSAF:PL		0	0	0	0	0	0	0	0	0	0	0	0	0	0	0	0	0	0	0	0	0	0	0	0	0	0	0	0	0	0	0	0	0	0	0	0	0	0	0	0
NC_009632	268512	.	G	A	1477.81	.	AC=1;AF=6.803e-03;AN=147;BaseQRankSum=0.594;DP=4731;Dels=0.00;FS=2.168;HaplotypeScore=0.0000;MLEAC=1;MLEAF=6.803e-03;MQ=60.00;MQ0=0;MQRankSum=-0.566;QD=30.74;ReadPosRankSum=-1.632;EFF=SYNONYMOUS_CODING(LOW|SILENT|gaC/gaT|D219|SaurJH1_0225|protein_coding|CODING|YP_001315374.1|1)	GT:AD:DP:GQ:MLPSAC:MLPSAF:PL		0	0	0	0	0	0	0	0	0	0	0	0	0	0	0	0	0	0	0	0	0	0	0	0	0	0	0	0	0	0	0	0	0	0	1	0	0	0	0	0
[truncated: 10,733 more rows]
[truncated: 105 more columns]

## Sheet: Table S5
##SnpEffCmd="SnpEff -no-downstream -no-upstream Staphylococcus_aureus_JH1_uid58457 -o gatk FarR_both.vcf "									SAMN02383535	SAMN02403804	SAMN02403704	SAMN04590098	SAMEA698643	SAMEA70282168	SAMN02403769	SAMN14367814	SAMEA4387244	SAMN09847850	SAMN15641007	SAMN11458148	SAMEA104473442	SAMN08926794	SAMEA698729	SAMEA4552939	SAMN15641001	SAMEA104473504	SAMN15880144	SAMN13571316	SAMEA3251406	SAMEA698526	SAMN02595322	SAMN10038869	SAMN18038234	SAMN13571433	SAMN13571216	SAMN16063516	SAMN16063515	SAMN02403783	SAMN02383529	SAMN10038772	SAMN10038891	SAMN10038835	SAMN10038752	SAMN13622114	SAMN06698244	SAMN06698137	SAMN06698024	SAMD00061099	SAMN10440079
[truncated: 103 more rows]
[truncated: 104 more columns]
