# Supplementary material for: Repeated Emergence of Variant TetR Family Regulator, FarR, and Increased Resistance to Antimicrobial Unsaturated Fatty Acid among Clonal Complex 5 Methicillin-Resistant Staphylococcus aureus
Source: Antimicrob Agents Chemother. 2023 Feb 6;67(3):e00749-22. doi: 10.1128/aac.00749-22 (PMC10019231; doi:10.1128/aac.00749-22)
Supplement: Supplemental file 4 — Tables S2 and S3. Download aac.00749-22-s0004.xlsx, XLSX file, 0.02 MB [file aac.00749-22-s0004.xlsx]

## Sheet: Table S2
Table S2. Metadadta for CC5 FarR variant strains (Rows 3-125) and reltated CC5 reference genomes (rows 127-152)
Strain_name	Biosample	Country	Host	Year	MLST_type	Spa_type	SCCmec	mecA	FarR_Variant	CC5_Clade	Reference
MOS271	SAMEA70282168	United Kingdom	Human	2009	5	t688	VI		P165L	CC5-Basal
DAR1157	SAMN02403769	USA	Human	2007	5	t688	MSSA		P165L	CC5-Basal	Challagundla et al., 2018
S_3054.LTZG.AN	SAMN14367814	USA	Human	2017	5	t688	MSSA		P165L	CC5-Basal
MSSA	SAMEA4387244	United Kingdom	NA	NA	5	t688	MSSA		P165L	CC5-Basal
CFBR-238	SAMN09847850	USA	Human	2012	5	t3673	MSSA		P165L	CC5-Basal	Bernardy et al, mBio 2020
AA80	SAMN15641007	Egypt	Human	2015	5	t688	V?		P165L	CC5-Basal
14	SAMN11458148	NA	Human	NA	5	t688	V?		P165L	CC5-Basal
M2943	SAMEA104473442	Denmark	Human	2014	5	t688	V?		P165L	CC5-Basal
LBMM3245	SAMN08926794	Austria	Enviromental (cheese)	2014	5	t688	V?		P165L	CC5-Basal	Quijada et al., 2019
184_IT_5	SAMEA698729	Italy	Human	2006/2007	5		MSSA		P165L	CC5-Basal	Aanensen et al. 2016
Y46	SAMEA4552939	United Kingdom	Human	1998	5	t688	MSSA		P165L	CC5-Basal
AA70	SAMN15641001	Egypt	Human	2015	5	t688	VI		P165L	CC5-Basal
M3601	SAMEA104473504	Denmark	Human	2014	1568	t688	VI		P165L	CC5-Basal
EG-SA-11	SAMN15880144	Egypt	Human	2018	5	t688	VI		P165L	CC5-Basal
NMRSA0241	SAMN13571316	Canada	Human	2016	5	t688	VI		P165L	CC5-Basal	Guthrie et al., 2020
C7941	SAMEA3251406	Spain	Stork	NA	5	t1818	MSSA		P165L	CC5-Basal	Gómez et al., 2016
185_ES_2870	SAMEA698526	Spain	Human	2006/2007	2870	t688	MSSA		P165L	CC5-Basal	Richardson et al., 2018
A9299	SAMN02595322	USA	NA	NA	5	t688	MSSA		P165L	CC5-Basal
591	SAMN10038869	USA	Human	2014	5	t688	IVg		P165L	CC5-Basal
AF2238	SAMN18038234	USA	Human	2018	5	t688	IVg		P165L	CC5-Basal
NMRSA0358	SAMN13571433	Canada	Human	2016	5	t688	IV?		P165L	CC5-Basal	Guthrie et al., 2020
NMRSA0135	SAMN13571216	Canada	Human	2010	5	t688	IVg		P165L	CC5-Basal	Guthrie et al., 2020
2a2049t1	SAMN16063516	USA	Human	2019	5	t1818	IVg		P165L	CC5-Basal
2a2049n1	SAMN16063515	USA	Human	2019	5	t1818	IVg		P165L	CC5-Basal
DAR1311	SAMN02403783	USA	Human	2007	5	t688	IVg		P165L	CC5-Basal	Challagundla et al., 2018
DAR948	SAMN02383529	USA	Human	2007	5	t688	IVg		P165L	CC5-Basal	Challagundla et al., 2018
2322	SAMN10038772	USA	Human	2014	5	t1548	IVg		P165L	CC5-Basal
7541	SAMN10038891	USA	Human	2015	5	t688	IVg		P165L	CC5-Basal
3865	SAMN10038835	USA	Human	2014	5	t688	IVg		P165L	CC5-Basal
1685	SAMN10038752	USA	Human	2014	5	t688	IVg		P165L	CC5-Basal
MRSA10681	SAMN13622114	USA	NA	2019	5	t688	IVg		P165L	CC5-Basal
CFSA316	SAMN06698244	USA	Human	2016	5	t688	IVg		P165L	CC5-Basal	Ankrum and Hall, 2017
CFSA195	SAMN06698137	USA	Human	2014	5	t688	IVg		P165L	CC5-Basal	Ankrum and Hall, 2017
CFSA037	SAMN06698024	USA	Human	2014	5	t688	IVg		P165L	CC5-Basal	Ankrum and Hall, 2017
SA.1B	SAMN10440079	China	Human	2018	5	t002	II		E93EE	CC5-Basal
M1K003	SAMD00083473	Japan	Human	NA	5	t002	II		E93EE	CC5-Basal
KG-03	SAMD00164374	Japan	Human	2015	5	t17639	II		E93EE	CC5-Basal
KG-22	SAMD00164378	Japan	Human	2015	5	t17641	II		E93EE	CC5-Basal
KG-18	SAMD00164376	Japan	Human	2015	5	t17640	II		E93EE	CC5-Basal
M1C031	SAMD00083448	Japan	Human	NA	5	t002	MSSA*		E93EE	CC5-Basal
MRSA2007-13	SAMD00276649	Japan	Human	2007	5	t002	II		E93EE	CC5-Basal
215_PL_5	SAMEA698207	Poland	Human	2006/2007	5	unknown	II		E93EE	CC5-Basal	Richardson et al., 2018
MOS482	SAMEA103891341	Italy	Human	2010	5	t002	II		E93EE	CC5-Basal
MOS22	SAMEA70084168	Italy	Human	2010	5	t002	II		E93EE	CC5-Basal
KUH180129	SAMD00180477	Japan	Human	2018	CC5 pta(12) variant	t002	MSSA		E93EE	CC5-Basal
M1528	SAMN02364045	USA	Human	2004	5	t002	II		E93EE	CC5-Basal
M1523	SAMN02364041	USA	Human	2004	5	t1340	II		E93EE	CC5-Basal
M1516	SAMN02364037	USA	Human	2004	5	New;	II		E93EE	CC5-Basal
M1510	SAMN00839762	USA	NA	NA	5	t002	II		E93EE	CC5-Basal
NN54	SAMD00036616	Japan	NA	NA	764	t002	II		E93EE	CC5-Basal
KUH180062	SAMD00180476	Japan	Human	2018	764	t002	II		E93EE	CC5-Basal
HU09-1102013	SAMN06479976	Japan	Human	2009	764	t002	II		E93EE	CC5-Basal
M24	SAMN21874445	Thailand	Human	2018	764	t264	II		E93EE	CC5-Basal
M03	SAMN21874444	Thailand	Human	2018	764	t045	II		E93EE	CC5-Basal
SH-4	SAMN21502345	China	Human	2020	764	t002	NT-II		E93EE	CC5-Basal	Zhao et al, 2021 Frontiers in Medicine
SH-3	SAMN21500260	China	Human	2020	764	t002	NT-II?		E93EE	CC5-Basal	Zhao et al, 2021 Frontiers in Medicine
SH-2	SAMN21500238	China	Human	2020	764	t002	II		E93EE	CC5-Basal	Zhao et al, 2021 Frontiers in Medicine
M19	SAMN13219181	China	Enviromental (chicken)	2018	764	t1084	II		E93EE	CC5-Basal
M153-2	SAMN14538619	China	Human	2013	764	t1084	II		E93EE	CC5-Basal
M392	SAMN14538622	China	Human	2013	764	t1084	II		E93EE	CC5-Basal
M212	SAMN14538621	China	Human	2013	764	t1084	II		E93EE	CC5-Basal
M209	SAMN14538620	China	Human	2013	764	t1084	II		E93EE	CC5-Basal
RIVM6519	SAMN04590098	Netherlands	Human	2012	5	t586	Vb		G166D	CC5-Basal
F41882	SAMN02383613	USA	Human	2011	5	t539	IV?		G166D	CC5-Basal
F29982	SAMN02385374	USA	Human	2012	5	t539	IV?		G166D	CC5-Basal
W76127	SAMN02383795	USA	Human	2011	5	New	IV?		G166D	CC5-Basal
H27777	SAMN02383731	USA	Human	2011	5	truncated; r17:r16	IV?		G166D	CC5-Basal
NMRSA0256	SAMN13571331	Canada	Human	2016	5	t5258	II		C116Y	CC5-II B	Guthrie et al., 2020
NMRSA0215	SAMN13571290	Canada	Human	2010	5	t5258	II		C116Y	CC5-II B	Guthrie et al., 2020
NMRSA0416	SAMN13571491	Canada	Human	2016	5	t12967	II		C116Y	CC5-II B	Guthrie et al., 2020
NMRSA0267	SAMN13571342	Canada	Human	2016	5	t12967	II		C116Y	CC5-II B	Guthrie et al., 2020
NMRSA0266	SAMN13571341	Canada	Human	2016	5	t12967	II		C116Y	CC5-II B	Guthrie et al., 2020
M1545	SAMN02364057	USA	Human	2004	5	t002	II		C116Y	CC5-II B
M0330	SAMN00792149	USA	Human	2003	5	t002	II		C116Y	CC5-II B
M0194	SAMN02325252	USA	Human	2003	5	t002	II		C116Y	CC5-II B
M0182	SAMN02325243	USA	Human	2003	5	t002	II		C116Y	CC5-II B
M0049	SAMN02325144	USA	Human	2003	5	t002	II		C116Y	CC5-II B
M0423	SAMN02325405	USA	Human	2003	5	t002	II		C116Y	CC5-II B
M0377	SAMN02325374	USA	Human	2003	5	t002	II		C116Y	CC5-II B
M0402	SAMN02325390	USA	Human	2003	5	t002	II		C116Y	CC5-II B
M0374	SAMN00809180	USA	Human	2003	5	t002	II		C116Y	CC5-II B
M0398	SAMN02325387	USA	Human	2003	5	t002	II		C116Y	CC5-II B
M0390	SAMN02325384	USA	Human	2003	5	t002	II		C116Y	CC5-II B
AF1513	SAMN15306583	USA	Human	2011	5	t586	II		E160G	CC5-II A
EOE010	SAMEA1466853	United Kingdom	Human	2010	5	t002	II		E160G	CC5-II A	Warne et al., 2016
P1D14C1	SAMN10374693	Israel	Human	2017	5	t088	II		E160G	CC5-II A	Liu et al., 2020
P2D15C1	SAMN10374696	Israel	Human	2017	5	t088	II		E160G	CC5-II A	Liu et al., 2020
P2D8C1	SAMN10374695	Israel	Human	2017	5	t088	II		E160G	CC5-II A	Liu et al., 2020
P2D1C1	SAMN10374694	Israel	Human	2017	5	t088	II		E160G	CC5-II A	Liu et al., 2020
MOS403	SAMEA103891262	Israel	Human	2011	5	t3376	II		E160G	CC5-II A
MOS186	SAMEA70201168	Israel	Human	2009	5	t002	II		E160G	CC5-II A
MOS395	SAMEA103891254	Israel	Human	2010	5	t002	II		E160G	CC5-II A
MOS391	SAMEA103891250	Israel	Human	2010	5	t002	II		E160G	CC5-II A
MOS194	SAMEA70212418	Israel	Human	2009	5	t002	II		E160G	CC5-II A
MOS406	SAMEA103891265	Israel	Human	2011	5	t2308	II		E160G	CC5-II A
IHMA2	SAMN16420441	Israel	Human	2008	5	t002	II		E160G	CC5-II A
MOS198	SAMEA70218418	Israel	Human	2010	5	t002	II		E160G	CC5-II A
MOS381	SAMEA103891240	Israel	Human	2009	5	t002	II		E160G	CC5-II A
MOS424	SAMEA103891283	Israel	Human	2009	5	t002	II		E160G	CC5-II A
MOS434	SAMEA103891293	Israel	Human	2009	5	t002	II		E160G	CC5-II A
MOS407	SAMEA103891266	Israel	Human	2008	5	t002	II		E160G	CC5-II A
AUSMDU00019553	SAMN18085629	Australia	Human	2018	5	t002	II		E160G	CC5-II A
AUSMDU00016947	SAMN18085389	Australia	Human	2018	5	t002	II		E160G	CC5-II A
233_GR_5	SAMEA698203	Greece	Human	2006/2007	5	t2597	II		E160G	CC5-II A	Aanensen et al. 2016
MOS11	SAMEA70075918	Greece	Human	2010	5	t002	II		E160G	CC5-II A
MSSA	SAMEA2445583	United Kingdom	NA	NA	5	t002	II		E160G	CC5-II A
HAR2	SAMN19683937	USA	Human	2015	5	t002	II		E160G	CC5-II A
NRS700	SAMEA103891425	USA	Human	2005	5	t002	II		E160G	CC5-II A
NRS695	SAMEA103891421	USA	Human	2005	5	t002	II		E160G	CC5-II A
WUSa_PWID_C042	SAMN17592390	USA	Human	2019	5	t242	II		E160G	CC5-II A
IR21	SAMN19287369	USA	Human	2020	CC5 glpF(~443, yqiL(~10)	t002	II		E160G	CC5-II A
AF2448	SAMN19288849	USA	Human	2018	5	t002	II		E160G	CC5-II A
HP20814.067	SAMN15307031	USA	Human	2017	5	t002	II		E160G	CC5-II A	Porterfield et al., 2021
AF2346	SAMN18038309	USA	Human	2018	5	t002	II		E160G	CC5-II A
HP20814.082	SAMN15307046	USA	Human	2017	5	t002	II		E160G	CC5-II A	Porterfield et al., 2021
MSSA	SAMEA2384321	United Kingdom	NA	NA	5	t002	II		E160G	CC5-II A
HP20814.016	SAMN15306991	USA	Human	2017	5	t002	II		E160G	CC5-II A	Porterfield et al., 2021
AF2217	SAMN19288815	USA	Human	2018	5	t002	II		E160G	CC5-II A
HP20814.099	SAMN15307061	USA	Human	2017	5	t002	II		E160G	CC5-II A	Porterfield et al., 2021
DAR3172	SAMN02383535	Argentina	Human	2000	5	t2302; truncated	MSSA		-	CC5-Basal	Challagundla et al., 2018
DAR1890	SAMN02403804	USA	Human	2007	5	t179	MSSA		-	CC5-Basal	Challagundla et al., 2018
DAR3629	SAMN02403704	USA	Human	2005	5	t548	Ivc		-	CC5-Basal	Challagundla et al., 2018
176_UK_5	SAMEA698643	United Kingdom	Human	2006/2007	5	SRA data	MSSA		-	CC5-Basal	Aanensen et al. 2016
N315	SAMD00061099	Japan	Human	1982	5	t002	II		-	CC5-Basal	Kuroda et al. 2001
ISU979	SAMN03893298	USA	Pig	2010	5	t002	IVa		-	CC5-Basal	Hau et al. 2017
ISU936	SAMN03893270	USA	Pig	2010	5	t002	IVa		-	CC5-Basal	Hau et al. 2017
DAR116	SAMN02403937	United Kingdom	Human	1980's	5	t2167	I		-	CC5-I	Challagundla et al., 2018
DAR3143	SAMN02403828	Argentina	Human	2005	5	New; truncated	I		-	CC5-I	Challagundla et al., 2018
DAR133	SAMN02403939	Germany	Human	1998	228	New	I		-	CC5-I	Challagundla et al., 2018
DAR3901	SAMN02403742	USA	Human	1999	5	t002	II		-	CC5-II B	Challagundla et al., 2018
DAR3892	SAMN02403739	USA	Human	1999	5	t002	II		-	CC5-II B	Challagundla et al., 2018
DAR3627	SAMN02403702	USA	Human	2005	5	t002	II		-	CC5-II B	Challagundla et al., 2018
DAR3505	SAMN02403665	USA	Human	2009	5	t002	II		-	CC5-II B	Challagundla et al., 2018
DAR3886	SAMN02403737	USA	Human	2001	5	t002	II		-	CC5-II B	Challagundla et al., 2018
DAR3845	SAMN02403727	USA	Human	2001	5	t002	II		-	CC5-II B	Challagundla et al., 2018
JH1	SAMN02598344	USA	Human	2000	105	t002			-	CC5-II B	Mwangi et al. 2007
DAR3844	SAMN02403726	USA	Human	2003	5	t002	II		-	CC5-II B	Challagundla et al., 2018
DAR3762	SAMN02403710	USA	Human	2003	5	t002	II		-	CC5-II B	Challagundla et al., 2018
DAR3796	SAMN02403722	USA	Human	2003	5	t002;	II		-	CC5-II B	Challagundla et al., 2018
DAR3769	SAMN02403713	USA	Human	2003	632	t002	II		-	CC5-II B	Challagundla et al., 2018
DAR3765	SAMN02403711	USA	Human	2003	632	t002	II		-	CC5-II B	Challagundla et al., 2018
M0943	SAMN00809043	USA	Human	2004	5	t062	II		-	CC5-II B	Calderwood et al. 2014
M0173	SAMN00792138	USA	Human	2003	5	t002	II		-	CC5-II B	Calderwood et al. 2014
VRS10	SAMN02596791	USA	Human	2009	5	t14452; truncated	II		-	CC5-II A	Kos et al. 2012
UP109	SAMN05721755	Peru	Human	2011	5	t002; truncated	NT-II		-	CC5-II A	Arias et al. 2017

## Sheet: Table S3
Table S3. Metadata for non CC5 FarR variant strains
FarR_Variant	Strain_name	Biosample	Country	Host	Year	MLST_type	Spa_type	Reference
H121Y	35_14_Cow	SAMEA1709012	UK	Bovine	2012	97	t1190
H121Y	ASASM417	SAMEA1523322	UK	Human	1998	2922 (CC1)	t127	Warne et al., 2016; Richardson et al., 2018
H121Y	GKP138-66	SAMEA1708945	UK	Bovine; bulk milk	2012	CC97	new; UJGFMBP[r222]/r07:r23:r12:r21:r17:r34:r33:r222
H121Y	MT0541	SAMN05773539	Chile	Bovine mastitis	2013	CC97	t2734
H121Y	EOE015	SAMEA1466875	UK	Human blood	2010	ST8	t12711	Warne et al., 2016
H121Y	JARB-OU1132	SAMD00278406	Japan	Human	2018	ST22
H121Y	BSAC2908	SAMEA1464532	UK	Human blood	2010	CC22	t1461	Reuter et al., 2016
H121Y	UA937	SAMN13154658	Argentina	Human blood	2013	30	t012	Miller et al., 2018
C116Y	A_54_Cow_Turkey	SAMEA1929577	Turkey	Bovine		3117 (CC1)	t127	Richardson J, Bacigalupe R, Harrison EM, Weinert LA, Richardson EJ, Lycett S, et al. Gene exchange drives the ecological success of a multi-host bacterial pathogen. Nat Ecol Evol. 2018 Jul 23;2:1468–1478.
C116Y	A_62_Cow_Turkey	SAMEA1929578	Turkey	Bovine		3117 (CC1)	t127	Richardson J, Bacigalupe R, Harrison EM, Weinert LA, Richardson EJ, Lycett S, et al. Gene exchange drives the ecological success of a multi-host bacterial pathogen. Nat Ecol Evol. 2018 Jul 23;2:1468–1478.
C116Y	Chile9_Cow	SAMEA1068086	Chile	Bovine	2003	97	Unknown
C116Y	m_29_5_Cow	SAMEA1565149	UK	Bovine	2012	97	t6297
C116Y	m_MR_10D_Cow	SAMEA1529880		Bovine	2012	97	t1190
C116Y	m_MR_10G_Cow	SAMEA1529887		Bovine	2012	71 (CC97)	t1190
C116Y	m_MR_10M_Cow	SAMEA1529879		Bovine	2012	97	t1418
C116Y	m_MR_11G_Cow	SAMEA1529847		Bovine	2012	97	t359
C116Y	m_MR_7J_Cow	SAMEA1529835		Bovine	2012	97	t693
C116Y	m_MR_7P_Cow	SAMEA1529868		Bovine	2012	3221 (CC97)	t224
C116Y	m_MR_7Q_Cow	SAMEA1529834		Bovine	2012	97	t224
C116Y	m_MR_9D_Cow	SAMEA1529853		Bovine	2012	97	t267
C116Y	m_MR_9F_Cow	SAMEA1529882		Bovine	2012	3109 (CC97)	t267
C116Y	MOK006	SAMN08376846	Ireland	Bovine	2010	3173 (CC97)	t524	Espinosa-Gongora 2012 http://www.sciencedirect.com/science/article/pii/S0378113512000855
C116Y	MT-0557.fasta	SAMN05773541	Chile	Bovine	2013	97	t2734
C116Y	G071.fasta	SAMN11349617	Switzerland	Bovine	2005	CC97	t524
C116Y	GKP136-64.fasta	SAMEA1709037	UK	Bovine	2012	97	t224
C116Y	GKP136-46.fasta	SAMEA1708824	UK	Bovine	2012	97	t224
C116Y	M385	SAMN17372435	Switzerland	Bovine	2009	ST8	t5694
G166D	T89906.fasta	SAMN02398797	USA	Human	2012	8	t622
G166D	SO-SAU-t304_61	SAMN19696943	Norway	Human	2011	8	t304
G166D	C02_936	SAMEA1033273	UK	Cow	2006	97	t267	Richardson et al., 2018
G166D	M_MR_089A	SAMEA1529837		Cow	2012	3112 (CC97)	t524
G166D	M_MR_6G	SAMEA1529888		Cow	2012	3087 (CC97)	t9417
P165L	ERS1298698.fasta	SAMEA4387249	Scotland	Human		15	t1875
P165L	ERS1299072.fasta	SAMEA4387623	Scotland	Human		15	t1875

## Sheet: References
References
﻿Aanensen DM, Feil EJ, Holden MTG, Dordel J, Yeats CA, Fedosejev A, et al. Whole-genome sequencing for routine pathogen surveillance in public health: A population snapshot of invasive Staphylococcus aureus in Europe. MBio. 2016 May 1;7(3).
Ankrum A, Hall BG. Population dynamics of staphylococcus aureus in cystic fibrosis patients to determine transmission events by use of whole-genome sequencing. J Clin Microbiol. 2017 Jul 1;55(7):2143–52.
Arias CA, Reyes J, Carvajal LP, Rincon S, Diaz L, Panesso D, et al. A prospective cohort multicenter study of molecular epidemiology and phylogenomics of Staphylococcus aureus bacteremia in nine Latin American countries. Antimicrob Agents Chemother. 2017;61(10).
﻿Calderwood MS, Desjardins CA, Sakoulas G, Nicol R, Dubois A, Delaney ML, et al. Staphylococcal Enterotoxin P predicts bacteremia in hospitalized patients colonized with methicillin-resistant staphylococcus aureus. J Infect Dis. 2014 Feb 15;209(4):571–7.
﻿Challagundla L, Reyes J, Rafiqullah I, Sordelli DO, Echaniz-Aviles G, Velazquez-Meza ME, et al. Phylogenomic classification and the evolution of Clonal complex 5 methicillin-resistant Staphylococcus aureus in the Western Hemisphere. Front Microbiol. 2018 Aug 22;9(AUG):1901.
﻿Gómez P, Lozano C, Camacho MC, Lima-Barbero JF, Hernández JM, Zarazaga M, et al. Detection of MRSA ST3061-t843-mecC and ST398-t011-mecA in white stork nestlings exposed to human residues. J Antimicrob Chemother. 2016 Jan 1;71(1):53–7.
﻿Guthrie JL, Teatero S, Hirai S, Fortuna A, Rosen D, Mallo G V., et al. Genomic epidemiology of invasive methicillin-resistant staphylococcus aureus infections among hospitalized individuals in Ontario, Canada. J Infect Dis. 2020 Dec 15;222(12):2071–81.
Hau SJ, Bayles DO, Alt DP, Frana TS, Nicholson TL. Draft genome sequences of 63 swine-associated methicillin-resistant Staphylococcus aureus sequence type 5 isolates from the United States. Genome Announc. 2017 Nov 1;5(44).
Kos VN, Desjardins CA, Griggs A, Cerqueira G, van Tonder A, Holden MTG, et al. Comparative genomics of vancomycin-resistant staphylococcus aureus strains and their positions within the clade most commonly associated with methicillin-resistant s. aureus hospital-acquired infection in the United States. MBio. 2012;3(3).
Kuroda M, Ohta T, Uchiyama I, Baba T, Yuzawa H, Kobayashi I, et al. Whole genome sequencing of meticillin-resistant Staphylococcus aureus. Lancet. 2001 Apr 21;357(9264):1225–40.
Liu J, Gefen O, Ronin I, Bar-Meir M, Balaban NQ. Effect of tolerance on the evolution of antibiotic resistance under drug combinations. Science (80- ). 2020 Jan 10;367(6474):200–4.
Mwangi MM, Shang WW, Zhou Y, Sieradzki K, De Lencastre H, Richardson P, et al. Tracking the in vivo evolution of multidrug resistance in Staphylococcus aureus by whole-genome sequencing. Proc Natl Acad Sci U S A. 2007 May 29;104(22):9451–6.
﻿Quijada NM, Hernández M, Oniciuc EA, Eiros JM, Fernández-Natal I, Wagner M, et al. Oxacillin-susceptible mecA-positive Staphylococcus aureus associated with processed food in Europe. Food Microbiol. 2019 Sep 1;82:107–10.
Porterfield HS, Maakestad LJ, LaMarche MM, Thurman AL, Kienenberger ZE, Pitcher NJ, et al. MRSA strains with distinct accessory genes predominate at different ages in cystic fibrosis. Pediatr Pulmonol. 2021 Sep 1;56(9):2868–78.
Richardson J, Bacigalupe R, Harrison EM, Weinert LA, Richardson EJ, Lycett S, et al. Gene exchange drives the ecological success of a multi-host bacterial pathogen. Nat Ecol Evol. 2018 Jul 23;2:1468–1478.
﻿Warne B, Harkins CP, Harris SR, Vatsiou A, Stanley-Wall N, Parkhill J, et al. The Ess/Type VII secretion system of Staphylococcus aureus shows unexpected genetic diversity. BMC Genomics. 2016 Mar 11;17(1).
